# Supplementary material for: Nucleotide Imbalance, Provoked by Downregulation of Aspartate Transcarbamoylase Impairs Cold Acclimation in Arabidopsis
Source: Molecules. 2023 Feb 7;28(4):1585. doi: 10.3390/molecules28041585 (PMC9959217; doi:10.3390/molecules28041585)
Supplement: Supplementary file 1 [file molecules-28-01585-s001.zip]

Archive with 5 entries (5 files):
- Supplemental Data S1.xlsx
- Supplement Data S4.xlsx
- Supplement Data S3.xlsx
- Supplement Data S2.xlsx
- Figure S1.pdf
