# Supplementary material for: Nucleotide Imbalance, Provoked by Downregulation of Aspartate Transcarbamoylase Impairs Cold Acclimation in Arabidopsis
Source: Molecules. 2023 Feb 7;28(4):1585. doi: 10.3390/molecules28041585 (PMC9959217; doi:10.3390/molecules28041585)
Supplement: Supplementary file 1 [file molecules-28-01585-s001.zip › Supplemental Data S1.xlsx]

## Sheet: nucleotide
Supplemental Data S1:
Expression values of differential expressed genes involved in nucleotide metabolism. The analyzed DEGs were found in atc#1 mutant line and Col-0 at 22°C, 1 day 4°C and 4 days 4°C.
AGI	name	atc#1 22°C/ Col-0 22°C	Col-0 1d 4°C/ Col-0 22°C	atc#1 1d 4°C/ atc#1 22°C	Col-0 3d 4°C 3d/Col-0 1d 4°C	atc#1 3d 4°C/ atc#1 1d 4°C
At4g32400	BT1	#N/A	2.00663	1.58042	-0.69609	-0.720878
At2g38280	AMPD	#N/A	0.597864	#N/A	#N/A	#N/A
At1g79470	IMPDH	0.764116	1.79561	0.962503	#N/A	#N/A
At1g16350	IMPDH	0.514964	-0.732668	-0.91758	1.14428	0.924252
At1g63660	GMPS	0.734793	1.53012	0.877722	#N/A	#N/A
At3g20330	ATC	-3.34438	0.737224	0.662744	#N/A	#N/A
At4g22930	DHO	#N/A	#N/A	#N/A	#N/A	#N/A
At5g23300	DHODH	#N/A	1.62417	1.09406	#N/A	#N/A
At3g54470	UMPS	#N/A	#N/A	#N/A	0.856624	0.87065
At1g30820	CTPS1	#N/A	1.83782	2.28639	-2.819	-2.31263
At3g12670	CTPS2	#N/A	1.95311	2.02585	-0.990855	-0.823233
At4g02120	CTPS3	#N/A	-0.299994	-0.34789	#N/A	#N/A
At4g20320	CTPS4	#N/A	0.602772	0.890192	#N/A	#N/A
At4g34890	CTPS5	#N/A	-0.367167	-0.449607	#N/A	#N/A
At2g21790	RNR1	#N/A	0.649867	1.02763	0.519268	0.414217
At3g27060	RNR2 (tso)	#N/A	#N/A	#N/A	#N/A	#N/A
At3g23580	RNR2A	0.528105	0.505463	#N/A	#N/A	#N/A
At5g40942	RNR2B	#N/A	#N/A	#N/A	#N/A	#N/A
At1g72040	dNK	0.630608	1.13877	0.648034	#N/A	#N/A
At3g60180	UMK1	#N/A	-1.282	-1.38848	#N/A	0.94717
At4g25280	UMK2	#N/A	0.630989	0.501554	-0.524604	-0.641376
At5g26667	UMK3	-0.693753	-0.401317	#N/A	#N/A	#N/A
At3g60961	UMK4	#N/A	#N/A	#N/A	#N/A	#N/A
At3g18680	UMK5	#N/A	-0.765179	-0.806877	0.678895	0.48132
At3g10030	UMK6	#N/A	-0.450569	-0.589442	#N/A	#N/A
At4g09320	NDPK1	#N/A	0.620892	0.327423	0.436072	#N/A
At5g63310	NDPK2	0.40593	0.606329	#N/A	-0.74741	#N/A
At4g11010	NDPK3	-0.706998	-0.298551	#N/A	0.480804	0.504069
At4g23900	NDPK4	#N/A	#N/A	#N/A	#N/A	#N/A
At4g23895	NDPK5	#N/A	#N/A	#N/A	#N/A	#N/A
At3g07800	TK	#N/A	-0.426649	#N/A	#N/A	-0.61706
At5g23070	TK	#N/A	0.600289	0.585805	#N/A	#N/A
At2g16370	DHFR-TS	#N/A	-1.45359	-1.22231	#N/A	#N/A
At3g07800	DHFR-TS	#N/A	-0.426649	#N/A	#N/A	-0.61706
At5g23070	DHFR-TS	#N/A	0.600289	0.585805	#N/A	#N/A
At5g59440	TMK	#N/A	#N/A	#N/A	#N/A	#N/A
At2g41880	GMK	#N/A	0.972743	#N/A	-0.75815	#N/A
At3g57550	GMK	#N/A	#N/A	#N/A	#N/A	#N/A
At3g06200	GMK	#N/A	1.51568	1.04639	#N/A	#N/A
At2g37250	AMK1	#N/A	1.37394	1.56002	#N/A	-0.429163
At5g47840	AMK2	#N/A	-0.733122	-0.454846	-0.554276	-0.66472
At5g50370	AMK3	-0.600983	-0.881507	-0.522763	#N/A	0.484922
At5g63400	AMK4	#N/A	0.617227	#N/A	#N/A	#N/A
At5g35170	AMK5	#N/A	-0.719579	-1.13665	-1.16062	-0.495821
At2g39270	AMK6	#N/A	#N/A	#N/A	#N/A	#N/A
At3g01820	AMK7	#N/A	2.96644	3.15817	#N/A	-0.804598
At1g27450	APRT	#N/A	0.313743	0.442765	0.351028	#N/A
At1g80050	APRT	#N/A	-1.57657	-1.88983	#N/A	1.01788
At4g22570	APRT	-0.741483	-2.89675	-2.65572	1.29294	1.75126
At4g12440	APRT	#N/A	#N/A	-3.53423	#N/A	#N/A
At5g11160	APRT	#N/A	1.13099	1.53767	#N/A	-0.589576
At3g09820	ADK	-0.679562	-0.478017	#N/A	0.56833	0.80738
At5g03300	ADK	-0.471526	#N/A	#N/A	0.558187	0.313821
At1g71750	HGPRT	#N/A	1.05842	1.00107	#N/A	#N/A
At5g28050	GSDA	-0.524145	-0.446594	#N/A	#N/A	-0.360673
At2g36310	NSH1	#N/A	-0.623343	-0.468949	-0.799387	#N/A
At1g05620	NSH2	#N/A	-1.39326	-0.754267	1.24778	0.745016
At4g34890	XDH	#N/A	-0.367167	-0.449607	#N/A	#N/A
At2g26230	UOX	-0.373518	1.01192	1.25105	#N/A	-0.527341
At5g58220	ALNS	#N/A	-0.565606	-0.776321	#N/A	#N/A
At4g04955	ALN	#N/A	-2.43156	-2.20361	#N/A	1.00386
at4g20070	AAH	#N/A	2.57396	2.258	-1.59724	-1.33857
At4g17050	UGAH	#N/A	-0.631463	-0.91773	0.37945	#N/A
At5g43600	UAH	#N/A	-1.56879	-1.42231	0.532686	0.612268
At5g40870	UCK1	#N/A	-0.845582	-1.03608	#N/A	0.557152
At3g27190	UCK2	#N/A	#N/A	#N/A	#N/A	#N/A
At1g55810	UCK3	#N/A	-0.794103	#N/A	0.668035	0.577081
At4g26510	UCK4	#N/A	#N/A	#N/A	-0.469364	-0.602882
At3g27440	UCK5	#N/A	-4.5615	#N/A	#N/A	#N/A
At2g36310	CDA	#N/A	-0.623343	-0.468949	-0.799387	#N/A
At5g03555	PLUTO	#N/A	2.07954	2.39147	-1.2776	-1.28815
At3g53900	UPP	#N/A	#N/A	#N/A	-0.529788	#N/A
At3g17810	PYD1	-0.532184	0.443683	0.997733	-1.50453	-1.18178
At5g12200	PYD2	-0.413801	-1.18864	-0.895682	#N/A	#N/A
At5g64370	PYD3	-0.415825	-1.16624	-0.688536	#N/A	#N/A
At5g56450	pmANT1	#N/A	-1.00285	-0.765891	#N/A	#N/A
At1g14240	APY3	#N/A	-5.18641	-2.22313	#N/A	#N/A
At4g05120	ENT3	#N/A	-1.29756	-0.690414	#N/A	0.804892
At5g18860	NSH3	#N/A	-0.500281	#N/A	-0.812404	#N/A
At3g10960	AZG1	#N/A	-0.52197	#N/A	#N/A	#N/A
At5g50300	AZG2	#N/A	#N/A	#N/A	#N/A	#N/A
At1g70330	ENT1	#N/A	-0.406023	-0.492561	-0.683292	#N/A
At2g39780	RNS2	#N/A	#N/A	-0.334444	#N/A	#N/A
at3g09990	ENT2	#N/A	#N/A	#N/A	#N/A	#N/A
At4g05130	ENT4	#N/A	#N/A	#N/A	#N/A	#N/A
At4g05140	ENT5	#N/A	#N/A	#N/A	#N/A	#N/A
At4g05110	ENT6	#N/A	#N/A	#N/A	-1.06252	#N/A
At1g61630	ENT7	#N/A	#N/A	#N/A	#N/A	#N/A
At1g02630	ENT8	#N/A	#N/A	#N/A	#N/A	#N/A
At3g08580	AAC1	-0.407769	0.510746	0.641991	#N/A	#N/A
At5g13490	AAC2	#N/A	0.971364	2.0851	#N/A	#N/A
At4g28390	AAC3	#N/A	0.535734	#N/A	-0.649939	-0.911674
At5g17400	ER-ANT1	#N/A	#N/A	#N/A	#N/A	#N/A
At4g01100	ADNT1	#N/A	#N/A	#N/A	0.504771	0.366981
At5g01500	AACL	#N/A	#N/A	#N/A	#N/A	#N/A
At3g51870	TAACL	#N/A	0.736397	1.1878	0.992015	0.570747
At5g07320	MCFX	#N/A	#N/A	#N/A	0.567997	0.517068
At5g51050	MCFY	#N/A	#N/A	0.444316	#N/A	#N/A
At5g61810	MCFZ	#N/A	2.2252	1.88033	-1.54825	-1.34326
At2g22500	DIC1	-0.84898	2.1529	2.96651	#N/A	#N/A
At4g24570	DIC2	#N/A	-0.88915	#N/A	3.22543	4.04039
At5g09470	DIC3	#N/A	3.32761	4.2594	#N/A	#N/A
At5g19760	DTC	-0.4164	-0.257288	#N/A	#N/A	#N/A
At5g46800	BOU	#N/A	0.234132	#N/A	#N/A	#N/A
At2g33820	BAC1	#N/A	#N/A	-0.967418	#N/A	0.92807
At1g79900	Bac2	#N/A	#N/A	#N/A	#N/A	#N/A
At4g39460	SAM1	#N/A	-0.336193	-0.317304	#N/A	#N/A
At1g34065	SAM2	#N/A	-0.926988	-0.770789	1.0173	#N/A
At1g80300	NTT1	0.521937	0.48128	0.422387	-0.82979	-0.97268
At1g15500	NTT2	0.370101	0.371882	#N/A	0.350661	0.470161
At1g32380	PRS2	#N/A	#N/A	#N/A	#N/A	#N/A
At2g35390	PRS2	#N/A	0.370867	0.481454	#N/A	#N/A
At2g44530	PRS2	#N/A	0.413661	#N/A	#N/A	#N/A
At2g16570	Atase	#N/A	#N/A	1.26767	#N/A	#N/A
At4g34740	ATase2	#N/A	2.3441	2.33751	-0.6274	-0.575889
At4g38880	Atase	#N/A	-4.35141	-3.56922	#N/A	#N/A
At1g09830	PUR2	#N/A	0.352696	0.328006	0.425177	0.320366
At1g31220	phosphoribosylglycinamid formyltransferase	#N/A	0.481356	0.502394	#N/A	#N/A
At1g74260	PUR4	#N/A	#N/A	#N/A	#N/A	#N/A
at3g55010	ATPURM	#N/A	0.63108	0.660233	0.674623	0.544359
At2g37690	AIR carboxylase	0.685306	1.89888	1.3625	0.884159	0.431855
At3g21110	PUR7	#N/A	0.478746	#N/A	0.764621	0.463058
At1g36280	adenylosuccinate lyase	#N/A	#N/A	0.439419	0.405934	#N/A
At4g18440		-1.2693	-0.979455	-0.462216	-1.08555	-0.502401
At2g35040	AICARFT	#N/A	0.218873	#N/A	0.615852	0.608996
At3g57610	ADSS	#N/A	#N/A	#N/A	#N/A	#N/A
At5g40270	VEN4	#N/A	#N/A	#N/A	#N/A	#N/A
At5g40290	VEN4H	#N/A	#N/A	#N/A	#N/A	#N/A
at2g24020	Stic2	#N/A	#N/A	#N/A	-0.396288	#N/A
At3g46960	SKI	#N/A	#N/A	#N/A	#N/A	0.654868
		#N/A	#N/A	#N/A	#N/A	#N/A
AT2G24020		#N/A	#N/A	#N/A	-0.396288	#N/A
AT4G18440	ADSL	-1.2693	-0.979455	-0.462216	-1.08555	-0.502401

## Sheet: transporter
Supplemental Data S1:
Expression values of differential expressed genes involved in intracellular transport. The analyzed DEGs were found in atc#1 mutant line and Col-0 at 22°C, 1 day 4°C and 4 days 4°C.
AGI	name	atc#1 22°C/ Col-0 22°C	Col-0 1d 4°C/ Col-0 22°C	atc#1 1d 4°C/ atc#1 22°C	Col-0 3d 4°C 3d/Col-0 1d 4°C	atc#1 3d 4°C/ atc#1 1d 4°C
At5g17520	MEX1	-0.56	-0.472216	#N/A	#N/A	-0.542302
At5g16150	pGlcT	-0.43	-0.866543	-1.03055	-0.341338	-1.20444
At5g54800	GPT1	-0.56	#N/A	#N/A	-0.458094	-0.639667
At1g61800	GPT2		5.89744	7.6102	-1.64501	0.388306
At1g80300	NTT1	0.52	0.48128	0.422387	-0.97268	-0.82979
At1g15500	NTT2	0.37	0.371882	#N/A	0.470161	0.350661
At4g32400	BT1-like		2.00663	1.58042	-0.720878	-0.69609
At3g26570	PHT2;1		-0.700607	-0.481518	#N/A	#N/A
At4g00370	PHT4;4		0.223457	0.38926	#N/A	0.466816
At5g20380	PHT4;5	0.36	0.809102	0.718967	#N/A	-0.268863
At1g68570	Nitr1-L		2.69075	2.34944	-0.723932	-0.660215
At5g12860	DiT1	-0.72	#N/A	#N/A	#N/A	#N/A
At5g33320	PPT1	-0.44	#N/A	#N/A	#N/A	#N/A
At3g01550	PPT2		0.45722	0.379608	#N/A	-0.425732
At5g66380	FOLT1		-0.758154	-1.04868	0.649902	#N/A
At2g32040	FBT		-0.462843	#N/A	#N/A	#N/A
At4g00630	Kea2		0.683091	0.521031	0.393325	0.497354
At3g19490	NHD1		0.300249	#N/A	0.338472	#N/A
At4g04850	Kea3		-0.504802	#N/A	#N/A	#N/A
At3g08580	AAC1	-0.42	0.510746	0.641991	#N/A	#N/A
At5g14040	PIC1		0.768736	0.583489	0.435937	0.447947
At3g48850	PIC2		1.40685	4.35035	-2.66647	-1.47575
At2g17270	PIC3		2.31792	2.42132	-0.997797	-1.03917
At5g58970	UCP2	-0.86	-1.14183	-1.09852	1.71444	1.17043
At1g14140	UCP3		-1.16139	-0.928254	#N/A	0.61936
At5g19760	DTC	-0.42	-0.257288	#N/A	#N/A	#N/A
At5g01340	SFC		3.14527	3.45837	-1.16435	#N/A
At2g22500	DIC1	-0.85	2.1529	2.96651	#N/A	#N/A
At4g24570	DIC2		-0.88915	#N/A	4.04039	3.22543
At5g09470	DIC3		3.32761	4.2594	#N/A	#N/A
At2g33820	BAC1		#N/A	-0.967418	0.92807	#N/A
At5g46800	BOU		0.234132	#N/A	#N/A	#N/A
At1g20840	TMT1	-0.84	-1.4999	-1.10412	0.657196	0.89389
At4g35300	TMT2		2.94294	2.60902	-1.21612	-1.06829
At3g03090	VGT1		0.458976	#N/A	0.44887	#N/A
At2g43330	INT1		-0.285429	#N/A	#N/A	#N/A
At5g47560	TDT		1.81586	0.962205	-1.46697	-2.44873
At3g18440	ALMT9		1.40194	0.922234	-0.856028	-0.71276
At1g58030	CAT2		-1.39823	-1.3163	0.618183	#N/A
At5g40890	CLCa		-2.34246	-1.5031	0.556842	#N/A
At3g16240	TIP2;1		-3.41537	-3.73867	0.965164	-0.484492
At3g26520	TIP1;2		-2.07751	-1.84967	0.392565	-0.486297
At3g12520	SULTR4;2		-0.704589	-0.849048	#N/A	#N/A
At2g02810	AtUTr1 (ER)		-0.492715	-0.652459	#N/A	0.871249
At2g13650	GONST1 (GA)		0.741934	0.744531	-0.701411	-0.57334
At1g76670	AtUDP GalT2 (GA)	-0.55	#N/A	0.46895	-0.333661	#N/A
At5g41760	CST (GA)		-0.898938	-0.610127	0.579397	0.9913
At5g44370	PHT4;6 (GA)		0.53004	0.68456	#N/A	0.519157
At4g39850	CTS		#N/A	0.381989	-0.444927	#N/A
At5g27520	PNC2		1.96734	2.05446	-1.48606	-1.48314

## Sheet: Carbo resp
Supplemental Data S1:
Expression values of differential expressed genes involved in central carbohydrate metabolism and respiration. The analyzed DEGs were found in atc#1 mutant line and Col-0 at 22°C, 1 day 4°C and 4 days 4°C.
AGI	name	atc#1 22°C/ Col-0 22°C	Col-0 1d 4°C/ Col-0 22°C	atc#1 1d 4°C/ atc#1 22°C	Col-0 3d 4°C 3d/Col-0 1d 4°C	atc#1 3d 4°C/ atc#1 1d 4°C
at3g03250	UGPase	-0.573214	1.19024	0.94567	-0.397292	-0.522636
at1g23190	PGM	-0.529646	0.39421	0.514739	0.448987	0.27821
at1g20950	PFP rel.	-0.554356	-0.485491	#N/A	0.908165	0.707989
at3g55440	TPI	-0.404242	0.261893	#N/A	-0.274103	#N/A
at2g24270	GAP N (bypass)	0.298129	-0.392721	-0.611036	#N/A	0.385449
at4g26520	Aldolase	0.40265	-1.85372	-1.61592	0.612531	#N/A
at1g53310	PEP carboxylase PPC1	-0.647462	0.535625	0.679797	-0.49332	-0.441164
at1g70280	PGM unclear function	#N/A	-2.08551	-1.8237	1.58779	1.45287
at2g22480	PFK5	-0.432735	#N/A	#N/A	-0.53274	-0.530957
at5g56350	PK	-0.46291	1.58513	2.03607	#N/A	-0.763653
at4g19130	HXK1, GIN2	#N/A	#N/A	#N/A	#N/A	0.701991
at1g50460	HKL, (-) growth regulator	0.530384	#N/A	-0.761656	0.508528	0.746742
at1g66430	FRK3	-0.920537	-0.279911	#N/A	-0.396526	#N/A
at5g51830	PFK	-0.532655	2.46294	3.2685	-1.22394	-1.92785
at5g56630	PFK7	-0.35257	2.15442	1.87291	-1.26026	-1.44284
at3g52930	Aldolase	-0.377795	1.48477	1.25745	-0.47392	-0.490279
at5g01330	PDC3	-2.87573	#N/A	#N/A	#N/A	#N/A
at1g10670	Citrate synthase ACLA1	-0.422253	-0.34346	#N/A	#N/A	#N/A
at4g35260	IDH1 Isocitrate DH	-0.512599	0.803962	1.03533	#N/A	#N/A
at3g55410	2-oxo- DH	-0.330256	0.994619	1.37205	#N/A	#N/A
at5g55070	2-oxo- DH	-0.620159	1.06273	1.63239	#N/A	-0.427916
at5g65750	2-oxo- DH	-0.433919	-0.570266	#N/A	#N/A	#N/A
at2g20420	Succinyl CoA synth	-0.35142	0.497333	0.649664	#N/A	#N/A
at5g08300	succinyl CoA synth	-0.488631	0.29334	0.707695	#N/A	#N/A
at3g27380	SDH2-1	-0.431732	1.6764	2.21917	-1.13705	-1.59428
at5g40650	SDH2-2	-0.656016	#N/A	#N/A	#N/A	#N/A
at5g50950	FUM2	-1.48623	-2.37748	-2.14236	-0.738473	#N/A
at2g47510	FUM1	-0.31393	#N/A	#N/A	0.294382	0.387316
at3g15020	MDH2 mito	-0.578086	#N/A	#N/A	#N/A	0.611782
at1g04410	MDH1 cyt.	-0.31724	0.28537	#N/A	#N/A	#N/A
at5g43330	MDH2 cyt.	-0.777476	#N/A	#N/A	#N/A	#N/A
at2g22780	MDH1 peroxy	-0.322417	-0.257453	#N/A	0.564976	#N/A
at5g47890	NADH Ubq KomplexI	-0.368552	-0.297799	#N/A	#N/A	#N/A
at1g07180	Alt. NAD(P) DH	0.586657	1.07342	#N/A	-0.732448	#N/A
at5g43430	Elec. Carrier ETFBETA	-0.53358	-0.356701	#N/A	#N/A	#N/A
at1g36380	Cyt C red	-0.770439	-1.09608	#N/A	#N/A	-0.606355
at1g15120	Cyt C red	-0.442898	-0.270496	#N/A	#N/A	#N/A
at5g13430	Cyt C red	-0.358265	0.323072	0.483094	0.365658	#N/A
at4g32470	Cyt C red	-0.601378	-0.507474	#N/A	#N/A	#N/A
at5g08670	ATP synthase	-0.281886	#N/A	#N/A	#N/A	0.27535
At5g13450	Delta	-0.304005	#N/A	#N/A	#N/A	#N/A
At1g51650	epsilon	-0.47773	#N/A	#N/A	#N/A	#N/A
At3g52300		-0.470916	#N/A	#N/A	#N/A	#N/A
At5g47030	Delta	-0.547205	-0.205403	#N/A	#N/A	#N/A
At2g33040	Gamma	-0.494372	-0.193365	#N/A	#N/A	#N/A
At3g22370	AOX1A	0.697729	3.00176	2.46652	-1.73572	-1.97361

## Sheet: ATC 22°C vs Col-0 22°C
atc#1 22°C/ Col-0 22°C
gene_id	log2FoldChange	padj	gene_name
ATCG00220	4.49179	3.74429e-129	PSBM
ATCG00190	2.36002	2.06915e-100	RPOB
AT3G20330	-3.34438	6.70238e-72	PYRB
ATCG00790	3.23286	8.44444e-67	RPL16
ATCG00180	2.53601	2.84198e-59	RPOC1
ATCG00800	3.19789	9.76456e-58	RPS3
AT5G22580	-1.83439	3.87496e-53	-
AT3G55240	-3.65162	5.9277e-44	-
ATCG00580	4.35515	1.05794e-42	PSBE
ATCG00770	3.63584	1.13041e-41	RPS8
AT1G09500	2.61273	1.62357e-35	-
ATCG00780	2.93534	4.45682e-35	RPL14
ATCG00810	3.4808	6.98331e-34	RPL22
AT5G50950	-1.48623	1.65448e-30	FUM2
AT5G25280	1.45743	1.5469e-28	-
ATCG00740	2.93381	3.0966e-26	RPOA
AT5G54190	-3.24738	6.97839e-23	PORA
AT3G27690	-1.48309	5.15826e-21	LHCB2.4
AT3G14900	2.30261	5.15826e-21	-
ATCG00750	3.7333	1.07622e-20	RPS11
AT5G38420	-1.90085	1.91191e-20	RBCS-2B
AT1G35720	-1.00273	2.36761e-20	ANN1
AT5G35490	-1.67424	3.41208e-20	ATMRU1
AT5G44530	-1.7116	5.8939e-20	-
AT1G68600	-2.25428	7.41686e-19	ALMT5
AT5G08610	1.1399	3.62622e-18	RH26
AT3G20440	1.36339	4.08475e-18	SBE3
AT5G50800	1.74287	3.81038e-17	SWEET13
AT1G23390	1.377	2.17168e-16	-
AT5G22460	-2.10578	2.17605e-16	-
AT4G18440	-1.2693	2.67301e-16	-
ATCG00170	2.31103	4.74661e-16	RPOC2
AT3G53230	1.6374	8.25651e-16	CDC48D
AT3G06355	1.71237	1.12956e-15	-
AT4G19120	-1.42635	2.09007e-15	ERD3
AT3G48500	1.0057	3.04371e-15	PDE312
AT5G24470	1.70001	3.61778e-15	APRR5
AT2G32870	-1.18706	3.82035e-15	-
AT5G19120	0.903566	7.51117e-15	-
AT1G42550	0.818802	1.17553e-14	PMI1
ATCG00760	3.95255	1.34232e-14	RPL36
ATCG00550	5.69363	1.73339e-14	PSBJ
AT2G05540	1.99963	1.82893e-14	-
ATCG00670	2.13274	1.84923e-14	CLPP1
AT3G28860	-0.861635	1.8688e-14	ABCB19
AT1G29395	-1.76475	3.7486e-14	COR413IM1
AT2G15020	1.01107	4.11867e-14	-
AT1G74670	-1.4673	5.58456e-14	GASA6
AT5G25460	-1.20992	6.99194e-14	-
AT2G20570	-1.03933	8.77589e-14	GPRI1
AT1G02820	2.0214	1.72027e-13	LEA2
AT3G16660	2.78263	2.00282e-13	-
AT5G43450	1.03456	2.04203e-13	-
AT4G36040	1.07702	2.46004e-13	ATJ11
AT4G27440	-0.952043	2.67953e-13	PORB
AT1G76180	-1.07919	2.92025e-13	ERD14
AT1G52190	-1.26416	3.02513e-13	NPF1.2
AT5G26340	1.30398	3.83187e-13	STP13
AT4G13495	-0.934156	6.27556e-13	-
AT5G42860	-1.74774	8.73858e-13	-
AT1G68190	-1.06318	9.17198e-13	-
AT4G00150	1.24554	9.50543e-13	SCL6
AT5G54270	-0.807391	1.68808e-12	LHCB3
AT2G20750	-1.92254	1.89679e-12	EXPB1
AT5G63160	1.14592	1.89679e-12	BT1
AT5G58350	1.00915	2.26583e-12	WNK4
AT5G35480	-1.35453	2.61557e-12	-
AT2G38230	0.881653	3.23623e-12	PDX11
AT3G48360	1.38913	4.81977e-12	BT2
AT1G15510	1.28983	4.81977e-12	PCMP-H73
AT4G01037	0.948385	4.99661e-12	WTF1
ATCG01130	3.30432	6.77046e-12	YCF1.2
AT2G38210	1.65686	7.03514e-12	PDX1L4
AT2G29980	-0.78699	1.11058e-11	FAD3
AT5G26860	0.881623	1.66602e-11	LON_ARA_ARA
AT5G22300	1.3789	1.71744e-11	NIT4
AT3G19030	0.917669	1.71744e-11	-
AT3G16800	-1.6308	1.8703e-11	-
AT5G63180	-1.18	1.90528e-11	-
AT4G20860	1.07891	2.2222e-11	FAD-OXR
AT1G57770	0.698567	2.22596e-11	-
AT4G35350	-1.87218	2.94802e-11	XCP1
AT2G20670	0.902407	3.01446e-11	-
AT3G19270	2.6904	3.16863e-11	CYP707A4
AT5G58670	-1.09782	3.29104e-11	PLC1
AT5G14060	-0.816243	4.44632e-11	AK2
AT2G32530	1.50812	5.24146e-11	CSLB3
AT4G02510	0.69181	6.07796e-11	TOC159
AT1G31290	2.40959	6.32862e-11	AGO3
AT1G24530	1.48647	6.54646e-11	-
AT2G44210	-0.725506	6.59358e-11	-
AT2G36490	-0.851252	7.70214e-11	ROS1
AT2G32990	-1.3169	8.87423e-11	AtGH9B8
AT2G36800	1.55302	2.03325e-10	UGT73C5
AT2G24240	1.19852	2.39287e-10	-
AT3G09650	1.04036	2.85839e-10	HCF152
AT1G80770	0.817536	3.12384e-10	PDE318
AT2G36870	-1.16451	3.577e-10	XTH32
AT1G10522	1.03609	4.23119e-10	PRIN2
AT4G31870	1.04695	4.30243e-10	GPX7
AT1G69200	0.975385	4.39645e-10	FLN2
AT2G24120	0.704234	4.46148e-10	RPOT3
AT3G61060	1.01716	4.47857e-10	AtPP2-A13
AT3G23080	-0.784471	5.30005e-10	-
AT4G17090	0.760603	5.45075e-10	BAM3
AT3G22231	-1.31158	5.56375e-10	PCC1
AT2G29670	0.755626	5.82659e-10	-
AT5G02760	-1.62274	7.46232e-10	-
AT3G07010	-0.90328	8.55409e-10	-
AT1G10960	0.680425	9.71759e-10	FD1
AT3G21190	-1.15131	9.85871e-10	MSR1
AT5G64040	-0.814092	1.37027e-09	PSAN
AT1G64770	0.726289	1.47232e-09	NDF2
AT3G29035	1.35848	2.13864e-09	NAC59
AT4G23260	0.826378	2.47243e-09	CRK18
AT4G05070	0.968858	2.47243e-09	-
AT1G22890	1.20275	2.50707e-09	-
AT4G10120	0.907919	2.62408e-09	SPS4
AT3G48740	1.07811	2.78722e-09	SWEET11
AT5G35790	-0.719854	3.92075e-09	G6PD1
AT3G04550	0.86771	4.09073e-09	RAF1.2
AT1G10657	-1.31194	4.18808e-09	-
AT3G04210	-0.925671	4.27812e-09	-
AT5G40760	-0.893207	4.37816e-09	G6PD6
AT5G22430	-4.89102	5.56029e-09	-
AT4G26530	0.745913	5.92545e-09	FBA5
AT1G67120	0.856883	6.21805e-09	MDN1
AT5G48030	0.849708	6.80284e-09	GFA2
AT1G72890	1.23194	7.02062e-09	-
AT4G22590	-1.53372	7.04874e-09	TPPG
AT5G45280	-0.963639	7.63462e-09	PAE11
AT2G05100	-0.755434	7.7366e-09	LHCB2.1
ATCG00570	2.8309	8.258e-09	PSBF
AT3G14210	-0.876957	9.75437e-09	ESM1
AT2G40400	0.834647	1.1577e-08	RER5
AT3G26200	-1.76933	1.24976e-08	CYP71B22
AT1G78600	0.801658	1.26144e-08	LZF1
AT5G12940	-1.47652	1.26144e-08	-
AT2G36145	0.870333	1.34541e-08	-
AT2G05070	-0.675909	1.69497e-08	LHCB2.2
AT5G48850	-1.6789	1.69519e-08	SDI1
AT3G30180	-1.25643	2.11715e-08	CYP85A2
AT1G52230	-0.766487	2.11715e-08	PSAH2
AT1G51310	1.10372	2.1983e-08	-
ATCG00560	2.79345	2.23967e-08	PSBL
AT5G11090	0.96824	2.28559e-08	-
AT2G36970	0.998246	2.48282e-08	UGT86A1
AT1G63000	-0.745963	2.53538e-08	NRS/ER
AT2G19800	-2.49599	2.78687e-08	MIOX2
AT1G32540	-0.907726	2.78687e-08	LOL1
AT3G47470	-0.626764	3.41925e-08	LHCA4
AT5G16030	-0.824982	3.85867e-08	-
AT1G43790	-2.49454	3.85867e-08	TED6
AT5G02160	-0.94416	3.98409e-08	-
AT4G32480	1.23635	4.33276e-08	-
AT5G17300	1.11877	4.33276e-08	RVE1
AT4G40020	3.98068	4.52657e-08	-
AT2G21590	-1.39235	4.66672e-08	APL4
AT4G17030	-1.65612	5.3499e-08	EXLB1
AT1G22300	-0.604251	5.3499e-08	GRF10
AT1G65845	1.35049	5.50158e-08	-
AT1G66350	-1.22639	5.59596e-08	RGL1
AT3G26510	1.62616	5.66275e-08	-
AT2G28760	-1.72618	6.16227e-08	UXS6
AT4G09730	0.627113	6.5369e-08	RH39
AT1G15210	3.50021	7.23621e-08	ABCG35
AT3G23880	1.59707	7.23621e-08	-
AT3G53460	0.746008	7.23621e-08	CP29
AT5G15490	-1.02983	7.36969e-08	UGD3
AT5G26742	0.504612	8.29429e-08	RH3
AT3G43600	0.866601	9.33231e-08	AAO2
AT1G73990	0.61349	9.38449e-08	SPPA
AT5G03260	-2.35735	9.52459e-08	LAC11
AT4G18780	-1.96926	9.52459e-08	CESA8
AT3G02870	-0.803699	9.64349e-08	VTC4
AT3G47340	-1.23881	9.811e-08	ASN1
AT5G24460	0.91263	1.12133e-07	-
AT1G64500	0.98636	1.14967e-07	-
AT1G06570	0.876286	1.23011e-07	HPD
AT4G21570	-0.773564	1.28161e-07	-
AT2G47060	-0.904703	1.30441e-07	-
AT4G30650	-0.824283	1.44983e-07	-
AT2G41250	1.32796	1.44983e-07	-
AT1G28130	1.51513	1.44983e-07	GH3.17
AT1G79460	-0.985773	1.46553e-07	GA2
AT5G13370	1.02758	1.53899e-07	-
AT3G11280	-0.769117	1.53899e-07	-
AT3G05945	-3.07049	1.53899e-07	-
AT1G32100	-2.03412	1.63308e-07	PRR1
AT5G64190	1.91172	1.64362e-07	-
AT3G28180	-0.955695	1.67293e-07	CSLC4
AT4G21960	-0.694545	1.72816e-07	PER42
AT5G07100	1.30311	1.77381e-07	WRKY26
AT1G12010	-2.84426	2.21648e-07	-
AT5G48900	-1.14651	2.23141e-07	-
AT3G49620	-3.08492	2.28735e-07	DIN11
AT4G01480	-0.825563	2.33017e-07	PPA5
AT1G26150	0.783555	2.86021e-07	PERK10
AT3G29030	-1.07016	2.91902e-07	EXPA5
AT3G07430	0.762451	3.23898e-07	YLMG1-1
AT3G60440	-1.02238	3.41313e-07	-
AT2G24170	-1.08219	3.52009e-07	TMN10
AT5G07440	-1.06968	3.83233e-07	GDH2
AT5G45550	-0.722379	3.83827e-07	MOB1A
AT2G38390	4.71429	4.03522e-07	PER23
AT1G21050	1.07903	4.55342e-07	-
AT3G03630	0.818754	4.69719e-07	CS26
AT3G17120	-1.02816	4.83096e-07	-
AT2G32100	0.930183	4.95043e-07	OFP16
AT1G13260	0.744593	5.03221e-07	RAV1
AT4G27820	0.703986	5.39428e-07	BGLU9
AT4G15490	0.771831	5.52616e-07	UGT84A3
AT4G13572	-1.44045	6.51116e-07	-
AT2G05380	2.5869	7.2293e-07	GRP3S
AT2G33830	1.3076	7.40039e-07	DRMH1
AT1G63660	0.734793	7.90131e-07	-
AT3G21550	-2.41887	8.29722e-07	DMP2
AT4G33810	-3.20782	8.74042e-07	XYN5
AT1G78970	-1.14351	9.04425e-07	LUP1
AT4G12320	0.75431	9.42634e-07	CYP706A6
AT1G07323	-0.981736	9.9976e-07	-
AT4G13820	2.44521	1.04269e-06	-
AT3G62820	-1.24789	1.06404e-06	-
AT4G17245	0.889064	1.13229e-06	-
AT1G52100	4.06984	1.16385e-06	-
AT4G15210	-4.39719	1.1779e-06	BAM5
AT3G48310	0.800868	1.1987e-06	CYP71A22
AT2G15890	0.919611	1.19967e-06	MEE14
AT1G03850	1.98845	1.33268e-06	-
AT5G51720	1.01885	1.54175e-06	NEET
AT5G20960	1.09613	1.68381e-06	AAO1
AT1G23870	0.929687	1.71754e-06	TPS9
AT4G39210	-1.07663	1.77311e-06	APL3
AT2G16365	0.672537	1.7918e-06	-
AT2G41475	-1.0563	1.81376e-06	ATS3A
AT1G26560	-0.758931	1.82082e-06	BGLU40
AT5G17710	0.561656	1.84459e-06	EMB1241
AT2G34790	-2.4913	1.87448e-06	MEE23
AT5G04770	1.67321	1.92018e-06	CAT6
AT5G56670	1.26615	1.92018e-06	RPS30A
AT4G36470	1.52061	1.99074e-06	-
AT3G03920	0.940206	2.05822e-06	-
AT3G53620	-0.87128	2.06788e-06	PPA4
AT5G61590	0.669468	2.06788e-06	ERF107
AT5G39530	-0.580601	2.16921e-06	-
AT5G39080	0.665854	2.24449e-06	-
AT4G37540	0.82503	2.27564e-06	LBD39
AT1G14980	0.709724	2.33072e-06	CPN10
AT2G26560	0.894728	2.35327e-06	PLP2
AT3G55230	-3.11943	2.44829e-06	DIR24
AT1G30680	0.631778	2.44829e-06	-
AT1G71030	0.637909	2.44829e-06	ATMYBL2
AT1G15340	0.995633	2.52158e-06	MBD10
AT5G28500	0.682637	2.60521e-06	RAF1.1
AT1G18620	-0.612559	2.63505e-06	-
AT3G56290	0.715651	2.68366e-06	-
AT3G12080	0.539204	2.73281e-06	emb2738
AT4G08160	-2.34658	2.81493e-06	XYN3
AT5G46580	0.601936	3.057e-06	-
AT1G06690	0.64408	3.057e-06	-
AT5G16980	2.54144	3.08002e-06	-
AT5G48460	-0.959325	3.12646e-06	FIM2
AT5G52320	-1.24134	3.12646e-06	CYP96A4
AT4G36670	1.20632	3.13903e-06	PLT6
AT4G21180	-0.871581	3.13903e-06	ERDJ2B
AT2G34640	0.685678	3.45574e-06	PTAC12
AT3G62420	-0.735448	3.7315e-06	BZIP53
AT2G36950	1.04902	4.15556e-06	HIPP05
AT5G25120	0.893724	4.1958e-06	CYP71B11
AT1G52342	0.879782	4.3374e-06	-
AT3G63010	1.33463	4.67114e-06	GID1B
AT4G00050	0.83712	4.72819e-06	UNE10
AT4G02990	0.548482	4.72819e-06	MTERF4
AT3G62020	-1.89513	4.95744e-06	GLP10
AT2G25200	0.88527	4.97063e-06	-
AT5G26667	-0.693753	5.07472e-06	PYR6
AT1G80440	0.672569	5.22383e-06	-
AT4G19170	0.836115	5.22383e-06	CCD4
AT1G77030	0.801907	5.26788e-06	RH29
AT5G63850	-1.0355	5.39357e-06	AAP4
AT1G13670	1.98617	5.51348e-06	-
AT4G16370	0.794652	5.85045e-06	ATOPT3
AT1G01010	1.58314	6.28913e-06	NAC001
AT2G02220	0.753551	6.32731e-06	PSKR1
AT2G40000	0.652288	6.32731e-06	HSPRO2
AT2G22500	-0.84898	6.56485e-06	PUMP5
AT5G23920	0.734783	6.81498e-06	-
AT2G14880	0.697324	6.96258e-06	-
AT5G60020	-2.01151	6.96258e-06	LAC17
AT5G28840	0.495889	7.3439e-06	GME
AT3G21950	-1.32233	7.42813e-06	-
AT5G13420	-0.646615	7.59735e-06	-
AT4G38150	1.26153	7.60446e-06	-
AT2G47485	1.93254	7.60446e-06	-
AT1G75680	-0.728911	8.18287e-06	AtGH9B7
AT1G17100	0.681794	8.18287e-06	-
AT4G23790	-0.826484	8.18287e-06	TBL24
AT4G22570	-0.741483	8.18287e-06	APT3
AT4G30020	-0.781885	8.26927e-06	SBT2.6
AT1G20850	-1.48364	8.48e-06	XCP2
AT4G35360	-0.666335	8.48e-06	-
AT1G22570	0.760483	8.67311e-06	NPF5.15
AT5G15650	-0.67153	8.71436e-06	RGP2
AT3G56800	-0.610185	8.80415e-06	CAM5
AT1G66430	-0.920537	8.87199e-06	-
AT2G36750	4.00696	8.9886e-06	UGT73C1
AT3G21530	1.75778	9.16483e-06	-
AT3G29639	1.96457	9.59088e-06	-
AT1G28330	1.36596	9.65624e-06	DRM1
AT5G04740	-0.599604	9.85905e-06	ACR12
AT1G80180	0.994339	1.03931e-05	-
AT4G30150	0.74224	1.08687e-05	-
AT1G11190	-2.35914	1.11941e-05	ENDO1
AT1G17745	-1.36241	1.11981e-05	PGDH
AT1G63090	0.644408	1.1512e-05	PP2A11
AT1G06680	-0.517363	1.16776e-05	PSBP1
AT3G15000	0.860466	1.2338e-05	MORF8
AT3G44450	1.24331	1.23732e-05	BIC2
AT3G04590	0.796884	1.23732e-05	AHL14
AT3G53800	-0.78684	1.24321e-05	Fes1B
AT4G10340	-0.574473	1.2568e-05	LHCB5
AT2G21060	1.39054	1.2568e-05	CSP4
AT1G36060	2.73526	1.27181e-05	ERF055
AT4G05180	-0.54265	1.29956e-05	PSBQ2
AT1G20190	-0.878373	1.33256e-05	EXPA11
AT1G30380	-0.493428	1.34114e-05	PSAK
AT1G70530	0.705262	1.3452e-05	CRK3
AT4G37760	0.627191	1.3452e-05	SQE3
AT2G45160	0.584519	1.37866e-05	SCL27
AT1G78240	-0.618303	1.38906e-05	QUA2
AT3G54090	0.779388	1.38906e-05	FLN1
AT1G72430	0.682763	1.45961e-05	SAUR78
AT2G39010	-0.575748	1.48123e-05	PIP2-6
AT1G72040	0.630608	1.50514e-05	-
AT5G08030	-2.02146	1.61461e-05	-
AT2G44670	-1.15783	1.61461e-05	FLZ3
AT5G02540	-1.23886	1.64107e-05	-
AT5G39050	0.862082	1.64454e-05	PMAT1
AT2G31400	0.50235	1.65968e-05	GUN1
AT5G67070	-0.727987	1.67283e-05	RALFL34
AT3G16180	-1.014	1.73472e-05	NPF1.1
AT3G23070	0.602745	1.81871e-05	CFM3A
AT1G16730	1.08077	1.85695e-05	UP6
AT2G31890	0.624626	1.85965e-05	RAP
AT1G05010	-0.572776	1.92014e-05	ACO4
AT3G05910	-0.740712	1.92999e-05	PAE12
AT4G12880	-0.786169	2.0397e-05	ENODL19
AT1G20840	-0.841556	2.0397e-05	MSSP1
AT1G77960	-2.47405	2.0397e-05	-
AT1G61890	-1.10022	2.0397e-05	DTX37
AT3G03990	0.763046	2.05707e-05	D14
AT1G25560	0.649795	2.05707e-05	TEM1
AT2G40670	-1.37525	2.05836e-05	ARR16
AT1G23460	-1.15345	2.1251e-05	-
AT4G13575	-2.08503	2.14686e-05	-
AT3G01890	1.1194	2.17991e-05	-
AT4G26150	1.18533	2.23907e-05	GATA22
AT4G17890	-0.703496	2.25294e-05	AGD8
AT5G13750	-0.905624	2.27729e-05	ZIFL1
AT5G54940	0.645948	2.28792e-05	-
AT2G35660	0.766809	2.30779e-05	CTF2A
AT3G16920	-1.52441	2.30779e-05	CTL2
AT3G29320	-0.724774	2.30893e-05	PHS1
AT2G44740	-1.1632	2.31579e-05	CYCU4-1
AT1G02335	-2.2275	2.3547e-05	GL22
AT3G59300	-0.666915	2.37674e-05	-
AT2G29090	1.41301	2.38066e-05	CYP707A2
AT5G62165	-2.41408	2.41907e-05	AGL42
AT3G61220	0.549598	2.41907e-05	-
AT2G43750	-0.593092	2.42443e-05	OASB
AT5G65660	0.888912	2.4721e-05	-
AT5G42200	1.5381	2.4721e-05	ATL23
AT1G53830	-3.11443	2.47291e-05	PME2
AT4G08300	-1.44959	2.55907e-05	-
AT1G53310	-0.647462	2.56056e-05	PPC1
AT5G26000	-0.824388	2.6199e-05	TGG1
AT2G16750	-1.18237	2.74591e-05	-
AT3G63490	0.607126	2.74591e-05	RPL1
AT5G46730	2.06239	2.74591e-05	-
AT5G61030	1.17696	2.82618e-05	RBG3
AT1G53800	0.903746	2.82618e-05	-
AT1G80570	1.74112	2.86431e-05	FBL14
AT4G04223	-1.60802	2.87708e-05	-
AT3G26320	1.26195	2.8922e-05	CYP71B36
AT5G33370	-0.939945	2.89759e-05	-
AT5G07990	-1.83569	2.91442e-05	CYP75B1
AT5G43630	0.562576	2.99664e-05	TZP
AT5G46110	-0.569882	3.00373e-05	APE2
AT3G17170	0.518756	3.01935e-05	RFC3
AT5G03630	-0.552767	3.18445e-05	MDAR2
AT2G39980	0.90727	3.25311e-05	-
AT4G01900	-0.661572	3.32142e-05	GLB1
AT3G22380	0.531983	3.3502e-05	TIC
AT5G09930	3.31707	3.3502e-05	ABCF2
AT5G18050	-1.92428	3.3502e-05	SAUR22
AT5G17760	1.29862	3.3502e-05	-
AT4G38680	0.894948	3.3516e-05	CSP2
AT5G07220	-0.73321	3.35211e-05	BAG3
AT5G24780	-2.46432	3.3529e-05	VSP1
AT5G03760	-1.0763	3.36271e-05	CSLA9
AT5G40020	-2.72564	3.42756e-05	-
AT4G13577	-1.78316	3.4359e-05	-
AT1G53440	-0.665332	3.4359e-05	-
AT2G37630	1.00915	3.46294e-05	AS1
AT2G02130	-0.683785	3.59697e-05	PDF2.3
AT1G15030	-0.571001	3.60118e-05	-
AT1G07180	0.586657	3.68975e-05	NDA1
AT3G46090	2.09498	3.72278e-05	ZAT7
AT1G58807	1.89286	3.77868e-05	RDL5
AT1G33110	0.661998	3.86168e-05	DTX21
AT5G48920	-2.63022	3.867e-05	TED7
AT1G78930	1.17238	4.05749e-05	-
AT5G49360	0.551496	4.10767e-05	BXL1
AT2G28470	-0.739633	4.2128e-05	BGAL8
AT5G63580	-1.61586	4.26437e-05	FLS2
AT5G49215	-0.757948	4.37373e-05	-
AT5G59780	1.20829	4.56248e-05	MYB59
AT3G55750	0.724408	4.69228e-05	RPL35AD
AT5G67190	0.97426	4.82093e-05	ERF010
AT2G42880	-0.529938	4.82093e-05	MPK20
AT5G45840	1.06031	4.83094e-05	-
AT4G32280	-1.71532	4.99724e-05	IAA29
AT1G03930	-0.633577	5.06448e-05	CKL9
AT2G36780	1.98731	5.06448e-05	UGT73C3
AT3G12610	-0.773406	5.07017e-05	DRT100
AT5G37300	-1.47091	5.07025e-05	WSD1
AT5G09290	2.28756	5.07025e-05	SAL4
AT2G42620	0.654868	5.08741e-05	MAX2
AT5G17600	0.846415	5.12202e-05	ATL52
AT4G34290	0.574687	5.26505e-05	-
ATCG00380	2.49589	5.32808e-05	RPS4
AT1G49650	0.913053	5.32808e-05	CXE4
AT5G15160	-1.441	5.32808e-05	PRE2
AT1G75500	-0.593787	5.51211e-05	WAT1
AT1G76300	1.13959	5.51211e-05	SMD3A
AT3G52840	-0.731743	5.58499e-05	BGAL2
AT2G19870	0.5817	5.68899e-05	-
AT4G33490	-0.894659	5.74969e-05	-
AT2G01850	0.638812	5.81778e-05	XTH27
AT4G38225	0.47159	5.85197e-05	-
AT1G03010	-1.89706	5.86938e-05	-
ATCG00500	3.0598	6.23538e-05	ACCD
AT3G07350	0.864594	6.31275e-05	-
AT1G55120	-0.807222	6.31275e-05	CWINV3
AT3G47620	0.535451	6.31275e-05	TCP14
AT1G49130	-0.799518	6.36749e-05	-
AT2G21440	0.580962	6.44364e-05	-
AT1G30530	-0.87192	6.45721e-05	UGT78D1
AT1G58070	-1.66782	6.66586e-05	-
AT1G14670	-0.491923	6.66586e-05	TMN2
AT3G02060	0.538468	6.70978e-05	-
AT4G13493	-0.913696	7.05748e-05	MIR850A
AT3G06770	-0.80605	7.08276e-05	-
AT5G61240	-0.616298	7.26906e-05	-
AT5G12860	-0.722644	7.26906e-05	DIT1
AT5G66420	-0.572243	7.27667e-05	-
AT4G32940	0.633421	7.31318e-05	GAMMA-VPE
AT1G51270	0.869931	7.38814e-05	-
AT5G54960	0.721115	7.41497e-05	PDC2
AT4G34730	0.540088	7.48821e-05	-
AT4G11280	-1.03769	7.98624e-05	ACS6
AT2G47600	-0.555806	8.10042e-05	MHX
AT1G25390	0.648734	8.15399e-05	LRK10L-1.1
AT1G70900	-0.695381	8.16109e-05	-
AT3G14690	0.612786	8.17315e-05	CYP72A15
AT3G06730	0.625774	8.29649e-05	CITRX
AT1G49240	-0.526399	8.39898e-05	ACT8
AT5G04810	0.513323	8.40614e-05	PPR4
AT3G14330	0.671823	8.45128e-05	PCMP-H57
AT4G18010	0.754366	8.46963e-05	IP5P2
AT3G47540	-1.00956	8.59684e-05	-
AT1G54580	-0.680565	8.60079e-05	ACP2
AT4G31590	-0.725288	8.79852e-05	CSLC5
AT1G01900	-1.32428	8.81974e-05	SBTI1.1
AT4G21620	0.839419	8.87153e-05	-
AT2G38080	-1.46094	8.92535e-05	IRX12
AT3G04060	1.79092	8.95645e-05	anac046
AT4G39770	-1.17707	8.9912e-05	TPPH
AT1G33770	-1.25592	9.05197e-05	-
AT1G15480	0.987522	9.06429e-05	-
AT1G15200	0.63878	9.38514e-05	-
AT2G29130	-3.97947	9.86057e-05	LAC2
AT1G59124	0.910475	0.000101461	RDL5
AT5G49630	-0.591066	0.000102506	AAP6
AT5G17450	-1.128	0.000104784	HIPP21
AT2G47990	1.14078	0.000105603	SWA1
AT5G01410	0.463961	0.000107227	PDX13
AT1G68990	0.67682	0.000110271	MGP3
AT4G14465	1.97824	0.000112228	AHL20
AT5G49890	-0.60848	0.000114751	CLC-C
AT2G43710	0.411402	0.000115327	FAB2
AT1G43910	1.27754	0.000115816	-
AT2G34150	-0.965395	0.000115892	SCAR1
AT1G01240	-0.68131	0.000117705	-
AT5G52470	0.519863	0.000118625	MED36B
AT5G13510	0.812502	0.00012107	RPL10
AT1G77460	-0.647716	0.00012107	CSI3
AT1G10170	0.643053	0.000122096	ATNFXL1
AT3G22330	0.57395	0.000122467	RH53
AT1G70000	0.814667	0.000126519	-
AT4G09020	-0.671865	0.000126803	ISA3
AT2G16740	-0.823228	0.000126915	UBC29
AT1G27030	-1.0265	0.000128077	-
AT1G10140	1.10818	0.000128347	-
AT1G09350	-1.67392	0.000128347	GOLS3
AT5G15050	-0.965693	0.000128347	GLCAT14B
AT2G17040	-0.738282	0.000128347	anac036
AT3G22200	-0.593569	0.000128347	POP2
AT3G28340	-1.30741	0.000130022	GATL10
AT3G55440	-0.404242	0.00013344	CTIMC
AT5G43330	-0.777476	0.000133542	MDH2
AT2G28260	-1.201	0.000134583	CNGC15
AT4G19430	-2.51581	0.000135576	-
AT4G33110	-0.779474	0.000140046	-
AT4G27520	0.628517	0.00014368	ENODL2
AT1G52240	-1.37509	0.000144469	ROPGEF11
AT1G01230	-0.627277	0.000144559	-
AT1G53400	-0.593476	0.000144854	-
AT4G34650	-1.41076	0.000150558	SQS2
AT1G74560	0.515758	0.000152624	NRP1
AT3G02570	-0.623193	0.000156467	PMI1
AT5G08160	-0.482487	0.000157575	ATPK3
AT4G00780	-0.556409	0.00015825	-
AT5G16150	-0.437091	0.000159319	GLT1
AT2G43910	0.502915	0.00016141	ATHOL1
AT2G47320	-0.600133	0.00016504	CYP21-3
AT5G04200	-2.46742	0.000166624	AMC9
AT3G27230	-0.548236	0.000168117	-
AT5G44030	-1.17657	0.000176681	CESA4
AT3G45130	1.77637	0.000177387	LAS1
AT1G64900	0.565894	0.00017991	CYP89A2
AT1G06190	0.476222	0.000180142	-
AT5G08260	-0.632802	0.000181297	SCPL35
AT1G78680	-0.550969	0.000181297	GGH2
AT1G43890	-0.54042	0.000181297	RABC1
AT3G01680	-0.755734	0.000181451	SEOB
AT4G09770	3.23892	0.000182668	-
AT1G07890	-0.648041	0.000183129	APX1
AT3G18850	-0.918225	0.000188585	LPAT5
AT4G23670	-0.499673	0.00018867	-
AT4G11211	-1.12027	0.000191355	-
AT5G38480	-0.542788	0.000191793	GRF3
AT5G42250	0.724781	0.000192463	-
AT3G55940	-1.67402	0.00019389	PLC7
AT3G10740	-0.58915	0.000196411	ASD1
AT3G62110	-0.826945	0.000197228	-
AT4G09650	-0.805842	0.000197915	ATPD
AT2G15042	0.683273	0.00019953	-
AT4G34881	1.30889	0.00019953	-
AT1G22500	1.38416	0.000206644	ATL15
AT5G37480	-0.729144	0.000206644	-
AT4G30190	-0.560869	0.000207219	HA2
AT1G56510	0.614266	0.000208052	ADR2
AT5G39410	-0.808364	0.000209289	-
AT1G20220	0.613233	0.000210408	-
AT4G28510	0.739291	0.000212623	PHB1
AT5G01840	1.59842	0.000219976	OFP1
AT5G24120	0.696921	0.000220604	SIGE
AT1G34180	1.44121	0.000224211	anac016
AT5G18570	0.525217	0.000226589	OBGL
AT5G24165	0.93637	0.000229086	-
AT2G39705	1.00773	0.000230012	RTFL8
AT2G47910	0.564051	0.000232251	CRR6
AT2G33450	0.760525	0.000232803	RPL28
AT2G31840	0.519263	0.000233493	MRL7L
AT3G53630	0.624153	0.000233879	-
AT5G57340	0.59229	0.000233997	-
AT4G34770	-1.57622	0.000239823	-
AT5G17230	-0.544456	0.000240635	PSY
AT1G01160	0.95439	0.000240935	GIF2
AT1G71850	0.925327	0.000243166	-
AT4G39730	-0.561098	0.000244221	PLAT1
AT2G25900	0.65047	0.000245382	ATCTH
AT2G04030	0.504349	0.000245383	HSP90-5
AT2G33470	-0.606824	0.000250035	GLTP1
AT1G79920	0.499838	0.000252486	-
AT5G39320	-0.828913	0.000254464	UGD4
AT4G30410	-1.23919	0.000255112	IBL1
AT1G70850	5.21807	0.000261042	MLP34
AT1G16350	0.514964	0.000263735	-
AT1G35320	-1.27612	0.000264942	-
AT3G61780	0.622136	0.000264942	emb1703
AT3G44990	-0.825805	0.000264942	XTH31
AT3G26700	-0.832067	0.000268524	-
AT1G12770	0.550482	0.000269007	RH47
AT1G22400	0.757229	0.000270156	UGT85A1
AT3G14450	-1.92121	0.000277494	CID9
AT3G28050	-0.564109	0.000278157	-
AT5G60920	-0.669873	0.000284713	COB
AT4G13840	-0.584591	0.000285081	CER26
AT5G55730	-0.782806	0.000289096	FLA1
AT4G33790	-2.69084	0.000292146	FAR3
AT3G15780	1.69001	0.000293648	-
AT3G22310	0.749173	0.000295142	RH9
AT3G13062	0.609697	0.000307393	-
AT5G01330	-2.87573	0.000307393	PDC3
AT1G48650	0.468516	0.000315711	-
AT1G51650	-0.47773	0.000317214	-
AT1G34760	-1.14171	0.000319365	GRF11
AT4G28350	1.33674	0.000329352	LECRK72
AT4G14430	0.724571	0.000329352	ECI2
AT4G40040	0.816092	0.000335423	HTR8
ATCG01020	1.01981	0.000347923	RPL32
AT1G49470	-0.950722	0.000350804	-
AT1G56230	-0.611377	0.00036179	-
AT3G59920	-0.412701	0.000365905	GDI2
AT1G11070	-2.00004	0.000367247	-
AT1G33780	-0.871434	0.000374786	-
AT1G64680	0.567085	0.000374786	-
AT3G46490	-1.02416	0.000384273	-
AT1G19570	-0.779996	0.000394812	DHAR1
AT4G28740	0.543364	0.000397114	-
AT5G23060	-0.623485	0.000400637	CAS
AT4G23600	-2.16327	0.000402268	CORI3
AT3G02290	-0.648805	0.000403938	-
AT1G78090	-2.41419	0.00040497	TPPB
AT2G36080	1.46316	0.000416761	ARF31
AT3G02150	0.705593	0.0004219	TCP13
AT5G56550	0.633359	0.0004219	OXS3
AT5G40830	-0.726074	0.000422563	-
AT5G16970	0.537504	0.000425489	AER
AT1G18830	-2.459	0.000428178	SEC31A
AT1G35160	-0.440119	0.000428228	GF14 PHI
AT2G48030	0.867381	0.000428228	-
AT3G17830	0.765766	0.000432748	-
AT3G66652	0.792059	0.000432748	FIPS3
AT4G16780	-0.803519	0.000449722	HAT4
AT5G57290	0.747542	0.000449722	RPP3B
AT1G59970	-0.930821	0.000449722	5MMP
AT2G39850	-0.608521	0.000451214	SBT4.1
AT3G52300	-0.470916	0.000460844	ATPQ
AT2G40880	-0.58918	0.000471274	CYS3
AT3G13460	0.393239	0.000471274	ECT2
AT4G16770	-0.747451	0.000478641	-
AT5G56870	0.634481	0.000479116	BGAL4
AT4G37770	-2.40902	0.000479127	ACS8
AT3G49390	-0.588751	0.00048365	CID10
AT1G31690	-1.14182	0.00048365	-
AT3G61580	0.405164	0.000487123	SLD1
AT1G26820	-2.29614	0.000490606	RNS3
AT2G39920	-0.782701	0.000490623	-
AT1G21520	3.183	0.000490623	-
AT5G49850	6.17445	0.000490623	JAL46
AT1G45130	-0.630613	0.000497304	BGAL5
AT5G18600	-0.844375	0.000499003	GRXS2
AT4G36940	-0.820223	0.000500365	NAPRT1
AT2G34430	-0.759076	0.000504994	LHB1B1
AT5G09440	0.802585	0.000504994	EXL4
AT5G11420	-0.575517	0.000508619	-
AT1G27130	-0.641542	0.000516496	GSTU13
AT3G54030	-0.587557	0.000524751	BSK6
AT5G17640	0.714593	0.000524751	-
AT3G19400	-0.687096	0.000524751	RDL2
AT1G58590	-0.947784	0.000526403	-
AT4G30530	-0.671615	0.000527313	GGP1
AT5G59290	-0.616128	0.000528628	UXS3
AT4G15810	0.666873	0.000528628	-
AT2G38120	-0.558532	0.000528628	AUX1
AT1G65290	-0.52004	0.000530381	MTACP2
AT3G56080	-0.811587	0.000545408	-
AT1G17030	-4.22817	0.000546137	-
AT5G58070	0.787262	0.000550236	TIL
AT1G21750	-0.454153	0.000550236	PDIL1-1
AT4G38080	1.95828	0.000550733	-
AT3G25640	2.43379	0.000558516	-
AT1G55840	-0.452565	0.000566578	-
AT1G09815	1.06266	0.000566578	POLD4
AT2G20020	0.582661	0.000580566	CAF1
AT4G27600	0.395996	0.000583616	NARA5
AT2G22190	-0.726265	0.000587976	TPPE
AT1G28150	1.05932	0.000599277	-
AT5G46240	-0.998517	0.000602243	KAT1
AT4G28050	-0.668457	0.000607763	TET7
AT4G18030	-0.638038	0.000610348	-
AT4G27220	3.43619	0.000613148	-
AT5G58970	-0.856864	0.000613148	PUMP2
AT3G25570	-0.992373	0.000613148	SAMDC3
AT5G64380	0.598217	0.000613148	-
AT5G46600	-1.53779	0.000617011	ALMT13
AT4G24190	-0.411199	0.000617011	HSP90-7
AT2G40320	-1.47331	0.000624768	TBL33
AT5G66010	1.28186	0.000625404	-
AT1G50732	-0.725161	0.000625414	-
AT5G65310	-0.500212	0.000626592	ATHB-5
AT4G16630	0.601829	0.000632779	RH28
AT1G44170	-0.532861	0.000635052	ALDH3H1
AT2G42320	-0.529044	0.000635654	-
AT5G37260	1.35655	0.000643396	RVE2
AT3G48560	0.367073	0.000645274	ALS
AT4G13570	-1.39937	0.000645274	HTA4
AT3G22060	0.595112	0.000646077	CRRSP38
AT4G25700	0.513543	0.000650222	BETA-OHASE 1
AT2G30550	-0.588275	0.000650222	-
AT2G41090	-0.541563	0.000650327	CML10
AT4G02940	-0.769036	0.000650399	ALKBH10B
AT4G04340	-0.517016	0.000650399	OSCA1
AT3G11090	0.857566	0.000667407	LBD21
AT2G15050	-0.509875	0.000667407	LTP7
AT5G08300	-0.488631	0.000667407	-
AT3G19290	0.713207	0.000676214	ABF4
AT3G27020	-0.507574	0.000681894	YSL6
AT1G64950	0.768681	0.000682096	CYP89A5
AT1G64640	-0.703119	0.000683774	ENODL8
AT2G47750	-1.0388	0.000688207	GH3.9
AT2G33600	-0.546324	0.00069522	-
AT5G07690	-0.640636	0.00069522	MYB29
AT3G14060	2.8076	0.000697662	-
AT1G71890	-2.10018	0.000697662	SUC5
AT1G26690	-0.713805	0.000706882	-
AT4G06115	-1.9285	0.000709693	-
AT1G75810	1.04167	0.000722638	-
AT4G27340	0.580805	0.000722638	-
AT1G12200	1.0737	0.000729591	-
AT2G27860	-0.404416	0.000736062	AXS1
AT1G15950	0.733816	0.000739801	CCR1
AT4G32460	-0.893692	0.000744393	-
AT1G74210	-0.762969	0.00075221	GDPD5
AT1G19940	-1.22539	0.00075221	AtGH9B5
AT5G41460	-1.07355	0.000762571	-
AT2G16400	0.513468	0.000766526	BLH7
AT1G80300	0.521937	0.000770747	AATP1
AT5G04290	0.65227	0.000770747	RDM3
AT5G55070	-0.620159	0.000771969	-
AT2G25680	1.5102	0.000772178	MOT1
AT1G11850	-0.892024	0.000772178	-
AT1G76080	0.389785	0.000772178	CDSP32
AT5G23280	-0.578494	0.0007882	TCP7
AT5G28030	0.80354	0.0007882	DES1
AT3G04070	1.49249	0.000793132	NAC047
AT3G14930	-0.4175	0.000793132	HEME1
AT2G35810	-0.682878	0.000794262	-
AT3G50820	-0.414209	0.000797946	PSBO2
AT1G71260	0.576879	0.00079803	WHY2
AT1G60650	1.21524	0.000803418	RZ1B
AT4G30110	-0.686711	0.000803418	HMA2
AT3G50685	-0.406367	0.000803418	-
AT3G47070	0.853555	0.00080496	-
AT4G39960	0.609889	0.000809889	-
AT2G46450	0.466369	0.000809889	CNGC12
AT2G40890	0.688602	0.000809889	CYP98A3
AT1G26945	-0.954456	0.000813068	PRE6
AT1G10060	-0.833093	0.000825923	ATBCAT-1
AT1G23190	-0.529646	0.000825923	PGM3
AT1G53840	-0.454114	0.000825923	PME1
AT1G47970	0.626816	0.000834719	-
AT4G20440	0.509234	0.000835829	SMB
AT3G25900	-0.85245	0.000851289	HMT-1
AT3G61880	0.793313	0.000856275	CYP78A9
AT5G63060	-0.867052	0.00086323	-
AT2G33040	-0.494372	0.00086802	ATPC
AT1G69030	-0.775031	0.000870309	-
AT3G25410	0.486413	0.000879514	BASS3
AT5G52250	1.71943	0.000882934	RUP1
AT3G27770	-0.48241	0.000887241	-
AT1G66090	-0.869807	0.000890029	-
AT5G54130	0.601229	0.00089575	-
AT2G24150	-0.506829	0.000904645	HHP3
AT1G78310	0.842959	0.000926904	VQ9
ATCG00720	1.60421	0.00094629	PETB
AT2G40620	0.883559	0.00094629	BZIP18
AT1G73540	-0.746576	0.00094629	NUDT21
AT5G39860	-1.06783	0.00094629	PRE1
AT4G01310	0.424496	0.00094629	RPL5
AT5G20700	-0.47692	0.000946332	FLZ14
AT5G49170	-1.40671	0.000950166	-
AT1G23860	0.693999	0.000950923	RSZ21
AT2G31410	0.614734	0.000953132	-
AT2G30470	0.696902	0.000957576	VAL1
AT3G03830	-2.04748	0.000960561	SAUR28
AT1G13650	-0.691164	0.000961365	-
AT1G67280	0.537181	0.000963687	-
AT1G70490	-0.361052	0.000965866	ARF2-A
AT5G26670	-0.716151	0.000977476	PAE10
AT1G30220	2.00623	0.000986895	INT2
AT4G38440	0.710897	0.00100666	IYO
AT4G39510	-0.797953	0.00100685	CYP96A12
AT5G58210	0.909543	0.00100685	-
AT3G17930	0.769395	0.00101047	-
AT5G39120	5.26189	0.00101823	-
AT3G23050	-0.461127	0.00101845	IAA7
AT2G04040	3.35297	0.00102249	DTX1
AT1G58684	3.73273	0.0010384	RPS2B
AT3G29360	-0.399349	0.00103956	UGD2
AT3G06590	-0.587418	0.00103956	BHLH148
AT3G48870	0.404782	0.00103956	CLPC2
AT3G04870	0.470155	0.00103956	ZDS1
AT2G30770	-1.93902	0.00104028	CYP71A13
AT2G01021	3.53966	0.00104291	-
AT2G47500	-0.596737	0.00104291	KIN14I
AT1G52220	-0.478179	0.00104739	CURT1C
AT1G45191	-0.872795	0.00104947	BGLU1
ATCG00160	1.76677	0.00105371	RPS2
AT4G36800	-0.444442	0.00106279	RCE1
AT4G34490	-0.610139	0.00106279	ATCAP1
AT3G07750	0.861335	0.00106965	-
AT3G07760	-0.581064	0.00108759	-
AT5G60840	-0.660627	0.00109698	-
AT1G03610	0.522345	0.00109848	-
AT1G09890	-1.87237	0.00111229	-
AT2G24940	-0.625072	0.00112451	MP3
AT4G15200	-6.24831	0.0011354	AFH3
AT4G29905	0.568091	0.00113679	-
AT5G48470	0.640218	0.0011375	PRDA1
AT1G77990	-0.72456	0.00114048	SULTR2;2
AT3G47780	1.22257	0.00114399	ABCA7
AT3G23580	0.528105	0.00114743	RNR2A
AT1G76670	-0.551875	0.00116075	URGT1
AT2G33855	0.709387	0.00116316	-
AT3G46460	-0.812883	0.00117261	UBC13
AT5G01920	0.463844	0.00117526	STN8
AT5G63410	-0.81106	0.00118235	-
AT4G15560	-0.410528	0.00118571	DXS
AT4G34760	-0.767388	0.00118987	SAUR50
AT2G41100	-0.605642	0.00119832	CML12
AT1G80840	-0.978309	0.00119832	WRKY40
AT2G47110	0.599621	0.00122091	RPS27AB
AT1G41880	0.818932	0.00122091	RPL35AB
AT3G03850	-1.33125	0.00123274	-
AT5G60120	0.792704	0.00124482	TOE2
AT5G05060	0.675612	0.00124606	-
AT5G12250	-0.570004	0.00125666	TUBB6
AT3G27500	-2.50864	0.00127232	-
AT2G04160	0.863163	0.00128032	AIR3
AT3G55990	-1.34312	0.00128442	ESK1
AT5G11710	-0.440562	0.00128865	EPSIN1
AT4G35260	-0.512599	0.00131036	IDH1
AT3G12050	0.586822	0.00131052	-
AT2G04530	0.606952	0.00131549	TRZ2
AT4G11010	-0.706998	0.00131936	NDPK3
AT3G26020	-0.527124	0.00131936	-
AT5G02890	-0.657255	0.00131936	-
AT2G04795	1.72179	0.00134343	-
AT4G12750	0.584669	0.00134511	-
AT4G28710	-0.470649	0.00135573	XI-H
AT1G13530	4.04138	0.00135987	-
AT1G74100	-0.514022	0.00136002	SOT16
AT3G09820	-0.679562	0.00136288	ADK1
AT1G09415	1.0698	0.00136294	NIMIN-3
AT2G46820	-0.441556	0.00137621	CURT1B
AT4G18810	0.468045	0.00138245	-
AT1G52200	0.77801	0.00138795	PCR8
AT1G67810	-1.85431	0.00139776	SUFE2
AT5G48930	-0.447327	0.00142242	HST
AT3G13520	0.796022	0.00142255	AGP12
AT3G02630	-0.450329	0.00143259	S-ACP-DES5
AT4G39780	0.767162	0.00143686	ERF060
AT5G10250	-1.33089	0.00143686	DOT3
AT1G19960	0.900013	0.00144152	-
AT2G29290	0.530946	0.00144152	-
AT1G54820	-0.521192	0.00144152	-
ATCG00130	1.13723	0.00144372	ATPF
AT1G68260	-0.80362	0.00145346	ALT3
AT5G57350	-0.593165	0.00146018	AHA3
AT2G28720	0.713069	0.00146018	-
AT2G39140	0.506543	0.00147564	SVR1
AT1G30630	-0.425827	0.00147564	-
AT5G17420	-1.22255	0.00147663	CESA7
AT5G62350	0.612422	0.00147816	-
AT2G19790	-0.591919	0.00148235	-
AT3G51220	-1.61704	0.00150299	-
AT1G11545	-0.770869	0.00151371	XTH8
AT5G03170	-1.02422	0.00153091	FLA11
AT1G75750	0.667121	0.00154688	GASA1
AT4G01800	0.373922	0.00154803	AGY1
AT2G41220	-0.455313	0.00155191	GLU2
AT1G04680	-0.698301	0.00155418	-
AT1G09130	0.42139	0.00157338	-
AT2G40100	-0.735714	0.00158771	LHCB4.3
AT2G40520	0.782222	0.00159361	-
AT3G01560	0.541032	0.00159361	-
ATCG00490	-0.879468	0.00159817	RBCL
AT4G01460	-0.909673	0.00159885	BHLH57
AT1G14400	-0.361752	0.00159885	UBC1
AT5G40450	-0.684654	0.00159988	-
AT5G08040	1.41867	0.00160119	TOM5
AT1G63690	-0.466122	0.00161107	SPPL2
AT2G34620	-0.629023	0.00161656	-
AT1G69160	0.604291	0.00161656	-
AT3G24100	1.0152	0.00161656	-
AT1G10270	0.888928	0.00163135	GRP23
AT3G57180	0.519435	0.00163377	BPG2
AT1G05805	0.482885	0.00165258	BHLH128
AT5G41140	-0.569805	0.00167422	-
AT3G07990	-0.638505	0.00167659	SCPL27
AT4G32470	-0.601378	0.00167827	QCR7-1
AT3G27820	0.502415	0.00168058	MDAR4
AT1G67950	-0.615985	0.00169137	-
AT5G53730	1.25025	0.00169644	NHL26
AT5G17780	1.40857	0.00170026	-
AT1G05300	1.45544	0.00170619	ZIP5
AT1G23740	0.381975	0.00172159	AOR
AT3G06700	0.477866	0.00172159	RPL29A
AT2G44160	-0.497231	0.00173023	MTHFR2
AT2G42590	-0.445118	0.00173023	GRF9
AT4G20410	-0.475772	0.00173139	GSNAP
AT2G30790	-0.898452	0.00173312	PSBP2
AT5G24060	0.511059	0.00174201	-
AT3G24350	-0.528497	0.00174539	SYP32
AT1G02930	-0.793234	0.00174799	GSTF6
AT1G09970	0.544914	0.00175446	LRR XI-23
AT2G38010	-0.769909	0.0017578	-
AT4G14440	0.726035	0.001763	ECI3
AT2G34840	-0.740485	0.00177189	-
AT2G43640	-0.70449	0.00177772	SRP14
AT5G15470	-0.608728	0.00177772	GAUT14
AT4G09500	-0.852281	0.00177772	UGT79B7
AT3G08660	-1.04349	0.00177772	-
AT1G15500	0.370101	0.00177954	AATP2
AT3G19170	0.496866	0.00178111	PREP1
AT3G11110	0.935865	0.00178461	ATL66
AT2G28580	-1.87951	0.00179664	-
AT5G08080	-0.553907	0.00180497	SYP132
AT2G04842	0.377574	0.00180886	EMB2761
AT2G17350	1.06199	0.00181383	-
AT1G16560	-0.452558	0.00182056	-
AT1G10690	1.2144	0.00185286	SMR8
AT2G31900	-1.16385	0.0018609	XIF
AT1G64780	0.800954	0.00186891	AMT1-2
AT2G27660	1.63923	0.00186972	-
AT5G59480	-0.669792	0.00187196	-
AT1G73885	0.467558	0.00187954	-
AT1G54320	-0.466301	0.00189172	ALIS3
AT2G19740	0.57207	0.00189426	RPL31A
AT5G26760	0.486081	0.00190055	-
AT5G19520	2.74489	0.00190055	MSL9
AT2G31240	0.668777	0.00190055	-
AT5G17520	-0.563537	0.00191119	MEX1
AT1G48460	0.661734	0.00191119	-
AT4G38400	-0.909347	0.00193982	EXLA2
AT5G58120	0.635881	0.00194898	-
AT2G24600	-0.682591	0.0019512	-
AT1G09240	0.835215	0.00196494	NAS3
AT4G04840	0.640409	0.00196589	MSRB6
AT1G29720	-0.620571	0.00199049	RFK1
AT2G03340	0.462366	0.00200459	WRKY3
AT1G26740	1.01153	0.00200737	-
AT5G44550	1.98398	0.00201159	-
AT5G57850	-0.530097	0.00204358	DAAT
AT2G46670	-3.05418	0.00205806	-
AT3G21300	0.592895	0.00206041	-
AT3G22415	-2.51538	0.00206088	-
AT5G04160	-0.6583	0.00206393	UUAT1
AT1G05260	2.58348	0.00206522	PER3
AT3G47290	0.496287	0.00206712	ATPLC8
AT5G54060	-1.62798	0.00206712	A3G2XYLT
AT1G54500	0.537702	0.00207201	-
AT1G63460	-0.603305	0.00207642	GPX8
AT4G18960	-3.91088	0.00211732	AG
AT4G26230	0.91237	0.0021587	RPL31B
AT5G05730	-0.535487	0.0021602	ASA1
AT4G14695	-4.24634	0.00217601	MPC2
AT1G79490	0.918176	0.00220098	EMB2217
AT1G02150	0.40164	0.00223752	-
AT1G68110	-1.18218	0.00225321	-
AT4G15093	-0.886843	0.00226336	LIGB
AT2G42680	0.688202	0.00226529	MBF1A
AT2G02780	-0.735237	0.00227911	-
AT3G28900	0.626446	0.002291	RPL34C
AT5G67180	-0.967353	0.00229711	TOE3
AT3G46620	-0.550923	0.00229744	RDUF1
AT1G66920	0.702816	0.0022991	LRK10L-2.4
AT1G18870	-1.39865	0.00230742	ICS2
AT1G15280	0.562619	0.00230742	-
AT4G21400	0.76308	0.00230889	CRK28
AT5G55670	0.882638	0.00230889	-
AT3G09410	-0.562366	0.00231651	PAE5
AT2G30060	-0.47024	0.00231666	RANBP1B
AT1G76620	-0.670232	0.00232335	-
AT3G59010	-1.06768	0.00233816	PME35
AT1G72470	-0.767964	0.00233927	ATEXO70D1
AT3G52630	-0.992413	0.00237426	RPA3A
AT3G24080	0.717002	0.00238646	-
AT2G37340	0.892865	0.00239666	RS2Z33
AT2G20250	-0.781066	0.00242	-
AT3G14570	-0.881281	0.00242	CALS8
AT1G29920	-0.357514	0.00242	LHCB1.1
AT5G61350	1.12178	0.00242439	-
AT2G43820	0.768333	0.00242439	UGT74F2
AT1G13930	0.603531	0.00242439	-
AT1G76790	1.37434	0.00243119	IGMT5
AT4G03420	0.574124	0.002446	-
AT1G20920	0.573897	0.002446	RH42
AT5G14700	-0.893903	0.0024579	-
AT2G29210	0.526771	0.0024579	-
AT4G30270	0.565239	0.00246905	XTH24
AT4G20780	-0.990118	0.00246905	CML42
AT3G54600	-0.64934	0.00247498	DJ1F
AT4G35090	0.562051	0.00248333	CAT2
AT3G03250	-0.573214	0.00248982	UGP
AT1G05810	-0.740273	0.00248993	ARA
AT2G35720	0.618636	0.00248993	ATJ13
AT4G33630	0.438502	0.00248993	EX1
AT5G24870	0.663415	0.00248993	-
AT3G20100	0.868519	0.00249238	CYP705A19
AT3G62410	0.560856	0.00250422	CP12-2
AT3G60690	0.910365	0.00251635	-
AT1G74290	0.885084	0.00252887	-
AT1G08570	0.53761	0.00253803	ACHT4
AT3G23090	-1.13094	0.00257025	-
AT2G30010	-0.625562	0.00257068	TBL45
AT4G15510	-0.605856	0.00257462	PPD1
AT5G51770	0.899138	0.00257462	-
AT1G50460	0.530384	0.00258315	HKL1
AT4G03430	0.592881	0.00259889	STA1
AT3G14310	-0.506918	0.00260091	PME3
AT4G21650	-0.652931	0.00261677	SBT3.13
AT5G28050	-0.524145	0.0026334	-
AT4G00355	-0.429754	0.00267071	ATI2
AT1G69850	0.50175	0.00268699	NPF4.6
AT1G28010	0.621608	0.0026946	ABCB14
AT4G00230	-0.679635	0.00270723	SBT4.14
AT5G37720	0.714772	0.00273296	ALY4
AT4G29010	-0.418861	0.00273722	AIM1
AT1G12900	-0.413162	0.0027433	GAPA-2
AT1G66240	-0.434374	0.00274628	ATX1
AT3G52180	-0.493861	0.00274957	DSP4
AT2G25190	-0.580213	0.0027747	-
AT4G34450	-0.417912	0.00277874	-
AT1G79050	0.592314	0.00278942	RECA
AT2G14080	0.49335	0.00279512	-
AT1G50300	0.798353	0.00279512	TAF15
AT5G19540	0.415897	0.00279512	-
AT3G27380	-0.431732	0.00279512	SDH2-1
AT2G40820	-0.589966	0.00282009	-
AT2G45030	0.43594	0.00283915	MEFG2
AT5G39510	-0.490346	0.00284729	VTI11
AT3G55560	0.76496	0.00284884	AHL15
AT4G14340	-0.516956	0.00284884	CKL11
AT4G29110	0.823985	0.00285319	-
AT2G41905	1.44293	0.00286923	-
AT1G44000	-0.480234	0.00287984	SGRL
AT5G05270	-0.842317	0.00289528	CHI3
AT1G14900	0.898846	0.00292724	HMGA
AT3G60850	0.607713	0.00293953	-
AT1G67260	-3.23516	0.00295112	TCP1
AT3G17790	-1.21248	0.0029587	PAP17
AT4G21192	-0.713761	0.00299024	-
AT4G36110	-1.11672	0.00302591	-
AT2G43920	0.703368	0.00304669	HOL2
AT5G55540	0.484616	0.00304741	TRN1
AT2G31060	0.514171	0.00310559	-
AT4G15770	0.618764	0.00311519	-
AT2G32580	-0.589366	0.00311519	-
AT1G64390	-1.2927	0.00314535	AtGH9C2
AT5G51460	-0.601457	0.00315143	TPPA
AT5G14920	0.605748	0.00316084	GASA14
AT5G50335	-1.32495	0.00317389	-
AT5G55710	0.427061	0.00317706	TIC20-V
AT5G48230	-0.463166	0.00318032	AAT1
AT1G51710	-0.446156	0.00318753	UBP6
AT4G26130	0.425271	0.00319985	-
AT4G25130	0.375588	0.00324043	MSR4
AT1G22640	0.755738	0.00325408	MYB3
AT5G43260	0.849905	0.0032643	-
AT4G33660	1.01601	0.00327905	-
AT1G66540	0.705994	0.00328433	-
AT5G23680	1.21657	0.00329074	-
AT1G01110	-1.3366	0.00331392	IQD18
AT1G70820	0.519563	0.00332828	-
AT4G12240	1.55402	0.00333581	-
AT1G18360	-0.551218	0.00333937	-
AT4G18170	2.09092	0.00334611	WRKY28
AT4G16860	0.508627	0.0033622	RPP4
AT4G13560	-1.10695	0.0033622	UNE15
AT4G16190	0.435271	0.00340048	RD19C
AT4G17350	-0.707101	0.00342117	-
AT4G32770	0.530376	0.00343046	VTE1
AT3G52500	-0.41968	0.00347998	-
AT5G57360	0.465538	0.00349915	ZTL
AT2G44640	0.502163	0.0035183	-
AT1G29850	0.726546	0.00354076	-
AT4G29060	0.297603	0.00354279	emb2726
AT4G27040	-0.475478	0.00356139	VP22-1
AT3G09210	0.402961	0.00356351	PTAC13
AT5G13580	3.38323	0.00356796	ABCG6
AT1G56330	-0.369091	0.003584	SAR1B
AT1G06957	5.46142	0.00361136	-
AT1G70600	0.659592	0.00365963	RPL27AC
AT1G48600	-0.551883	0.00367397	NMT2
AT2G42210	-0.431376	0.00367887	ATOEP16-3
AT3G14170	-1.37811	0.00368348	-
AT1G04240	-0.740713	0.00368348	SHY2
AT5G19550	-0.364949	0.00369117	ASP2
AT1G64600	0.943702	0.00372923	-
AT4G17520	0.365448	0.00379498	RGGB
AT5G40540	-1.26526	0.00380117	-
AT1G44446	-0.399197	0.00380117	CAO
AT3G06550	-0.520517	0.00380117	-
AT4G34050	-0.476464	0.0038203	CCoAOMT1
AT1G02910	0.404689	0.00384022	LPA1
AT2G40370	2.87223	0.00385342	LAC5
AT2G02850	-0.955273	0.00386161	ARPN
AT4G12290	0.861365	0.00386293	-
AT4G20890	-0.396124	0.00386473	TUBB9
AT5G60200	0.882829	0.00386995	DOF5.3
AT1G14280	-0.655344	0.00386995	PKS2
AT5G44000	0.636501	0.00387511	-
AT2G19810	0.569422	0.00388798	-
AT2G35190	-0.654098	0.00388798	NPSN11
AT2G46650	-0.723658	0.00391718	CYTB5-C
AT5G58000	-0.677965	0.00391718	-
AT1G11840	-0.475057	0.00391718	ATGLX1
AT1G14700	-0.859148	0.00392227	PAP3
AT4G38710	0.656731	0.00392227	-
AT1G58370	-1.12344	0.00393805	RXF12
AT4G31580	0.65308	0.00393805	RSZ22
AT5G62630	0.495457	0.00393805	HIPL2
AT2G15000	0.932417	0.00394136	-
AT4G01720	0.670697	0.00394136	WRKY47
AT1G57990	-0.682014	0.00396702	PUP18
AT5G35700	-0.643191	0.00396702	FIM5
AT4G26600	0.529751	0.00398511	-
AT1G71100	0.680949	0.00401456	RPI1
AT5G63930	0.682413	0.00403801	-
AT5G25140	-0.749483	0.00403801	CYP71B13
AT5G55950	-1.38385	0.00405107	-
AT2G16485	0.384648	0.00405107	NERD
AT2G46250	0.714237	0.00405734	-
AT4G24280	0.367917	0.00405734	HSP70-6
AT4G27310	0.507692	0.00405827	-
AT5G60540	0.60285	0.00407726	PDX2
AT5G02480	0.43559	0.00408823	-
AT1G13280	-0.567315	0.00410147	AOC4
AT5G22740	-0.480916	0.0041025	CSLA2
AT2G48070	0.478413	0.00411405	RPH1
AT1G68000	-0.526743	0.0041268	PIS1
AT5G54510	0.828782	0.0041515	GH3.6
AT3G12345	0.557038	0.00417597	-
AT5G56840	-1.36459	0.00417597	-
AT4G22120	-0.655788	0.00417597	CSC1
AT4G10060	-0.481868	0.00417597	-
AT5G50460	-0.474893	0.00421489	SEC61G2
AT3G15850	0.429155	0.00421489	ADS3
AT2G21620	-0.50314	0.00422785	RD2
AT5G48870	0.869874	0.00423979	LSM5
AT1G62300	0.876406	0.00423979	WRKY6
AT5G52450	0.71885	0.00423979	DTX16
AT5G64130	0.492438	0.00423979	-
AT4G00300	-0.476819	0.00426387	-
AT1G58848	0.661426	0.00429933	RF9
AT4G16950	0.369063	0.00429933	RPP5
AT5G19940	-0.403768	0.00430416	PAP8
AT4G24480	-0.776403	0.00433739	-
AT5G47230	-0.997685	0.00435702	ERF5
AT5G16390	-0.389194	0.00436716	BCCP1
AT3G18660	-1.45153	0.0043677	GUX1
AT5G40480	0.507215	0.0043677	GB210
AT2G44350	-0.397381	0.0043677	CSY4
AT3G49790	0.62997	0.00437088	-
AT3G48710	0.599318	0.00437502	-
AT5G51830	-0.532655	0.00440442	-
AT4G37800	-0.712909	0.00440925	XTH7
AT2G39510	2.94213	0.00441361	-
AT1G18460	-0.560547	0.00441452	-
AT3G52290	-0.811763	0.00441826	IQD3
AT5G20230	0.727208	0.00445749	BCB
AT1G47400	2.35449	0.0044843	-
AT4G35560	-0.712768	0.00449316	-
AT4G39640	-0.399186	0.00449316	GGT1
AT1G14060	0.855095	0.00450614	-
AT2G20420	-0.35142	0.00450614	-
AT1G21400	-0.687302	0.00454006	-
AT5G12050	-0.936998	0.00454006	-
AT1G65590	-0.46558	0.00454869	HEXO3
AT4G18970	-0.569247	0.00454869	-
AT1G64970	0.576485	0.00455881	VTE4
AT5G06610	-0.980577	0.00457767	-
AT3G44970	1.29607	0.00457767	-
AT5G48310	-0.909476	0.00457767	-
AT4G30720	0.420921	0.00458171	-
AT1G62380	-0.587093	0.00458797	ACO2
AT4G21140	0.921887	0.00458797	-
AT2G47780	-1.38161	0.0045887	-
AT1G21460	-0.63353	0.00459159	SWEET1
AT1G78060	-0.545726	0.00460794	BXL7
AT5G46690	-0.770222	0.00460794	BHLH71
AT4G39080	-0.485404	0.00462531	VHA-A3
AT5G15700	0.616773	0.00462914	-
AT5G14780	-0.448354	0.00462914	FDH1
AT1G78100	0.555191	0.00465291	-
AT2G39890	-0.468268	0.00465921	PROT1
AT1G47395	2.12093	0.00470677	-
AT4G35080	0.492757	0.00471301	-
AT4G27960	-0.375843	0.00472367	UBC9
AT3G46830	-0.473045	0.00472908	RABA2C
AT3G16370	-0.565863	0.00472908	APG
AT1G03540	1.64472	0.00474899	PCMP-E4
AT1G35560	0.5628	0.00477279	TCP23
AT5G47370	-0.733193	0.00479268	HAT2
AT4G18197	-0.764539	0.00479268	PUP7
AT1G64230	-0.421971	0.0048103	UBC28
AT3G15660	-0.500723	0.00482126	GRXS15
AT3G47430	0.505356	0.00483147	PEX11B
AT5G54690	-1.72681	0.0048357	GAUT12
AT5G14790	-0.808156	0.0048929	-
AT5G15950	-0.559248	0.0048929	SAMDC2
AT3G10420	-0.445473	0.0048929	SPD1
AT2G43540	1.0058	0.00489989	-
AT4G30180	-2.01361	0.0049072	BHLH146
AT4G18800	-0.640499	0.00493608	RABA1D
AT1G16090	1.09533	0.00495123	WAKL7
AT3G14560	-1.16699	0.00497688	-
AT5G38720	0.657536	0.00497688	-
AT1G28290	1.42738	0.00497688	AGP31
AT5G17270	0.502423	0.00498493	-
AT1G50180	0.996987	0.00499954	-
AT1G42470	-0.471877	0.00500329	-
AT5G60640	-0.349725	0.00502176	PDIL1-4
AT1G64060	0.567526	0.00502805	RBOHF
AT2G31680	-0.749109	0.00503843	RABA5D
AT1G05850	-0.374754	0.00504626	CTL1
AT3G26740	0.503313	0.00504672	CCL
AT5G15830	-0.836476	0.00504672	AtbZIP3
AT3G15020	-0.578086	0.00505149	mMDH2
AT5G48610	0.737345	0.00505149	-
AT1G45332	0.474545	0.00505629	MEFG1
AT3G05220	0.46356	0.00505629	HIPP34
AT3G52930	-0.377795	0.00505629	FBA8
AT2G42190	-0.490818	0.00506216	-
AT3G56070	0.613152	0.00506578	CYP19-3
AT5G55850	-0.443601	0.00512168	NOI
AT3G53500	0.519723	0.00512841	RS2Z32
AT3G53260	0.350951	0.00518413	PAL2
ATCG00080	-2.20517	0.00518413	PSBI
AT1G09980	-0.431103	0.00520521	-
AT5G02515	-0.784738	0.00521701	-
AT2G36060	-0.410745	0.00521701	MMZ3
AT5G64370	-0.415825	0.00524646	PYD3
AT3G55980	-0.581603	0.00524646	SZF1
AT1G51430	-0.510147	0.00525697	-
AT5G04130	0.435246	0.00526837	GYRBM
AT4G00710	-0.357114	0.00528392	BSK3
AT4G04750	-0.639715	0.00529938	-
AT2G05995	-2.57135	0.00529938	-
AT5G54170	0.541279	0.00530796	-
AT1G56190	-0.343077	0.00530796	-
AT2G40280	-0.544877	0.00531344	-
AT4G00860	-0.495045	0.00531344	ATOZI1
AT3G10985	-0.395328	0.00531655	SAG20
AT1G06230	0.425818	0.00532272	GTE4
AT3G07680	-0.439436	0.00532302	-
AT4G11830	0.447249	0.00534112	PLDGAMMA2
AT4G25420	-1.56269	0.00534516	GA20OX1
AT3G03710	0.385896	0.00534603	PNP1
AT1G04770	-0.668383	0.00537773	-
AT2G41740	-0.392328	0.00540315	VLN2
AT1G22160	-0.906017	0.00541258	FLZ5
AT2G12190	1.28717	0.00541258	-
AT3G56330	0.699264	0.00544229	-
AT5G24850	0.699373	0.00544229	CRYD
AT3G58170	-0.494773	0.00544853	BET11
AT1G30730	1.3848	0.00547792	-
AT1G65500	1.71022	0.00548271	-
AT5G44110	-0.898822	0.00548544	ABCI21
AT5G36880	-0.352331	0.00549044	ACS
AT2G06925	-0.622606	0.00549746	PLA2-ALPHA
AT5G24580	-0.972931	0.00550351	HIPP09
AT1G16110	0.71887	0.0055421	WAKL6
AT1G16610	0.440297	0.00555667	SR45
AT5G48500	0.889272	0.00556988	-
AT5G62170	-0.906834	0.00558995	-
AT3G13310	0.592437	0.00559873	-
AT5G24150	0.651047	0.00559873	SQE5
AT3G51110	0.636721	0.00559873	-
AT4G16700	1.23673	0.00562169	PSD1
AT5G60860	-0.603465	0.00562169	RABA1F
AT4G16008	1.01591	0.00563388	-
AT5G44340	-0.352847	0.00565416	TUBB4
AT1G17890	-0.451803	0.00565416	GER2
AT1G51090	1.16086	0.0056601	-
AT3G05936	0.800422	0.00573524	-
AT1G12845	-1.01439	0.00579339	-
AT3G60630	0.440233	0.00582224	SCL22
AT5G65810	-0.690794	0.00582224	CGR3
AT1G48000	1.5031	0.00583819	MYB112
AT4G12970	0.824544	0.00583819	EPFL9
AT1G41830	-0.419963	0.00588337	SKS6
AT2G40435	-0.895548	0.00591623	-
AT2G34170	-0.703629	0.00595175	-
AT1G57560	-1.3	0.00595175	AtMYB50
AT1G14290	-0.576718	0.00595789	SBH2
AT1G70580	0.558604	0.00598277	GGAT2
AT5G41780	3.19658	0.00598448	-
AT2G41820	-0.505125	0.00599357	PXC3
AT4G31210	0.519089	0.00599524	-
AT4G24270	0.537843	0.00602894	EMB140
AT3G55610	0.397307	0.00610497	P5CSB
AT5G58110	0.586067	0.0061215	-
AT2G14750	-0.44483	0.00613815	APK1
AT4G32800	-0.604124	0.00615831	ERF043
AT1G62330	-0.441804	0.00618846	OFUT15
AT3G01520	-0.405294	0.00622004	-
AT5G38510	0.502976	0.00623407	RBL9
AT1G58420	-1.49758	0.00631439	-
AT3G03640	-0.619709	0.00633017	BGLU25
AT5G64400	0.57982	0.00635314	-
AT1G31320	1.20859	0.00637034	LBD4
AT4G15470	-0.339237	0.00637753	LFG5
AT3G50270	0.47522	0.00637753	-
AT2G28950	-0.413725	0.00638296	EXPA6
AT4G31500	-0.440617	0.00638807	CYP83B1
AT2G29940	-1.11482	0.00640084	ABCG31
AT5G43620	-1.45172	0.00642298	PCFS5
AT5G03050	-0.664711	0.00642298	-
AT2G33250	0.5965	0.00644004	-
AT5G18750	0.710439	0.00647588	-
AT3G02065	0.64836	0.00655231	RH41
AT1G77122	0.866045	0.00655231	-
AT3G54960	-0.491589	0.00656776	PDIL1-3
AT1G58290	-0.373396	0.00658281	HEMA1
AT2G03440	0.370877	0.00660321	NRP1
AT1G69390	-0.381383	0.00661348	MINE1
AT3G50300	3.6074	0.00661482	-
AT5G22490	-2.79777	0.00662394	-
AT4G27740	-0.565146	0.00673014	-
AT3G17390	-0.558948	0.00673014	METK4
AT3G26830	-1.10862	0.00674316	CYP71B15
AT3G49320	0.935026	0.00675007	-
AT5G54930	1.02644	0.00675082	-
AT5G25390	-3.10532	0.00675567	SHN3
AT4G04670	0.681319	0.00681262	-
AT1G05500	-0.457615	0.00682368	SYT5
AT1G06950	0.341915	0.00684611	TIC110
AT1G68945	1.68241	0.00688062	-
AT3G48330	-0.542022	0.00692448	PIMT1
AT3G01670	-0.519873	0.00694421	-
AT5G46330	-0.483068	0.00694421	FLS2
AT1G20950	-0.554356	0.00694421	PFP-ALPHA1
AT4G25835	0.733762	0.00694421	-
AT2G30480	1.02137	0.00698152	-
AT3G22370	0.697729	0.00698152	AOX1A
AT2G22510	1.53716	0.00699159	-
AT5G52420	0.52268	0.00699159	-
AT3G60130	-0.470704	0.00699159	BGLU16
AT3G17810	-0.532184	0.00699159	PYD1
AT4G04850	0.340859	0.00699159	KEA3
AT1G72750	0.53289	0.00699662	TIM23-2
AT5G20130	0.657687	0.00700612	-
AT4G23820	-0.39419	0.00700676	-
AT1G20030	0.792747	0.00701656	-
AT4G12650	-0.408172	0.00701656	TMN12
AT1G55960	0.440979	0.00707627	-
AT5G50890	-0.966624	0.00710122	-
AT1G78570	-0.37346	0.00712959	RHM1
AT2G22430	-0.332561	0.00712983	ATHB-6
AT2G46710	-0.481141	0.00713094	ROPGAP3
AT3G59780	-0.444345	0.0071388	-
AT5G13780	0.501017	0.0071388	NAA10
AT1G78660	-0.515155	0.00721682	GGH1
AT3G24730	-0.812283	0.00723585	-
AT3G24460	1.0299	0.00723756	-
AT1G80610	0.720958	0.00723756	-
AT2G39900	-0.625737	0.00725519	WLIN2A
AT2G20870	-1.55016	0.0072788	-
AT3G58570	0.667892	0.00728386	RH52
AT5G40650	-0.656016	0.0073229	SDH2-2
AT2G22480	-0.432735	0.0073229	PFK5
AT3G21790	0.532226	0.00734867	UGT71B7
AT2G31970	0.444205	0.00734998	RAD50
AT1G13360	0.503137	0.00735008	-
AT5G27760	-0.459753	0.00735008	-
AT5G53030	1.09129	0.00735008	-
AT5G48020	-0.418934	0.0073564	-
AT4G27710	-0.436167	0.00737048	CYP709B3
AT1G27045	-1.7571	0.00737305	-
AT4G18060	-0.469787	0.00738313	SH3P3
AT5G13730	0.438984	0.00738313	SIGD
AT1G63940	-0.485771	0.00738412	MDAR5
AT2G14520	-1.09369	0.00739126	CBSDUF3
AT3G57780	-0.643738	0.00739335	-
AT5G16000	-0.694878	0.00739578	NIK1
AT4G14960	-0.337954	0.00740421	TUBA6
AT2G37410	0.638757	0.00740421	TIM17-2
AT1G20620	-0.417244	0.00741734	CAT3
AT1G63295	-2.14005	0.00748439	-
AT4G22360	0.491912	0.00748439	-
AT1G74890	-1.01936	0.00749639	ARR15
AT4G15802	-0.524018	0.00752164	HSBP
ATCG00150	1.39423	0.00752164	ATPI
AT1G70780	-0.53744	0.00755068	-
AT2G38360	-0.698626	0.00755068	PRA1B4
AT2G32960	-0.880641	0.00755068	DSP2
AT3G09440	0.576203	0.00755068	HSP70-3
AT1G21650	-0.506338	0.0075542	SECA2
AT5G15350	0.507575	0.00755779	ENODL17
AT5G37770	-0.701381	0.00755779	CML24
AT5G16470	0.601415	0.00755895	MBS2
AT1G61240	-0.547886	0.00755895	-
AT1G19000	-0.3773	0.00758936	-
AT1G08510	-0.340013	0.00760222	FATB
AT2G30570	-0.380383	0.00761309	PSBW
AT1G10865	1.31873	0.00765574	-
AT3G62030	-0.518085	0.00766714	ROC4
AT5G43430	-0.53358	0.00770337	ETFBETA
AT1G63850	0.442272	0.00771166	-
AT3G52370	-0.962095	0.00772253	FLA15
AT3G57190	0.507279	0.00775338	PRFB3
AT2G37690	0.685306	0.007764	-
AT1G52770	-0.731601	0.00778069	-
AT1G08610	0.601511	0.00786553	-
AT1G72260	-4.54322	0.00789938	THI2.1
AT4G23710	-0.430454	0.00794286	VHA-G2
AT3G16785	-0.401137	0.00795563	PLDP1
AT5G19350	0.438454	0.0079767	RBP47B'
AT3G46780	-0.306771	0.00798609	PTAC16
AT1G47290	-0.503134	0.00799878	3BETAHSD/D1
AT5G10260	-1.17657	0.00810897	RABH1E
AT3G50690	0.579909	0.00810897	-
AT4G17840	0.465489	0.00811582	-
AT3G50500	-0.347244	0.00812852	SPK-2-2
AT5G40850	-0.430484	0.00812852	UPM1
AT3G10050	0.419646	0.00814272	OMR1
AT4G14548	-1.04667	0.00814386	-
AT1G60950	-0.447783	0.00818454	FD2
AT5G37950	-3.93234	0.00821088	-
AT1G15230	0.542567	0.0082399	-
AT1G21600	0.377357	0.00830212	PTAC6
AT2G39670	0.392971	0.00830783	-
AT5G33290	-0.554992	0.00831603	XGD1
AT5G55260	-0.508765	0.00832007	PPX2
AT1G08200	-0.348652	0.00834854	AXS2
AT2G35370	-0.41308	0.00834854	GDH1
AT5G03700	1.37264	0.00834854	-
AT2G43650	0.474596	0.00834854	EMB2777
AT2G45630	0.647727	0.00838317	-
AT2G44870	0.353104	0.00840993	-
AT1G73650	0.461875	0.00841117	-
AT2G20630	-0.383999	0.00842666	PPC3-1.2
AT4G10955	-0.92428	0.00843209	-
AT5G41970	0.412007	0.00845981	-
AT2G02100	0.833168	0.00845981	PDF2.2
AT1G67230	0.391411	0.00845981	CRWN1
AT2G21900	5.77652	0.00845981	WRKY59
AT1G64720	0.648364	0.00855401	CP5
AT5G51560	-0.483963	0.00856522	-
AT1G32580	0.523205	0.00857016	MORF5
AT5G42090	2.29159	0.00857016	-
AT2G27402	-0.758471	0.00858103	-
AT4G24430	-2.36478	0.00860832	-
AT2G44710	0.398797	0.00861546	-
AT3G63500	0.459184	0.00861546	OBE4
AT1G22710	-0.464837	0.00863028	SUC2
AT4G35620	-0.880846	0.00863028	CYCB2-2
AT1G64090	-0.364315	0.00863028	RTNLB3
AT1G67530	0.508002	0.00863028	PUB7
AT1G06290	-0.363846	0.00863028	ACX3
AT1G30280	-1.47459	0.00863028	-
AT2G22470	-1.10349	0.00865325	AGP2
AT3G23300	-0.343641	0.00868247	-
AT1G06080	-0.969991	0.00873039	ADS1
AT5G48160	0.434517	0.00889466	OBE2
AT2G35940	0.510799	0.00891235	BLH1
AT4G30550	-0.455502	0.00892199	GGP3
AT1G75780	-0.753702	0.00892199	TUBB1
AT2G32430	-0.766678	0.00892207	B3GALT3
AT2G30970	-0.537389	0.00892514	ASP1
AT3G44380	0.754328	0.00892676	-
AT4G29750	0.377594	0.00895765	-
AT1G74520	-0.522701	0.00896616	HVA22A
AT4G24800	-0.436031	0.00898517	-
AT5G08790	0.634145	0.00898517	NAC081
AT5G62810	0.332703	0.00898771	PEX14
AT1G30840	1.99746	0.00908723	PUP4
AT5G63790	0.504039	0.00912831	ANAC102
AT5G11390	-0.580281	0.00913307	WIT1
AT5G35680	-0.389816	0.00913307	-
AT1G03870	0.378235	0.0091346	FLA9
AT3G13080	0.724528	0.0091346	ABCC3
AT3G09030	0.60824	0.00916767	-
AT5G47030	-0.547205	0.00916767	-
AT5G66310	-0.587994	0.00924234	KIN7H
AT2G22230	-0.614865	0.00924559	-
AT4G24020	0.36868	0.00926686	NLP7
AT3G16620	-0.683163	0.00932311	TOC120
AT1G47550	-0.36492	0.00934833	SEC3A
AT5G66055	0.414297	0.00938312	AKRP
AT2G30410	-0.431305	0.00938312	TFCA
AT1G71697	-0.558383	0.00941709	CK1
AT1G18485	0.538249	0.00942507	PCMP-H8
AT4G18210	0.71173	0.00942507	PUP10
AT1G66890	0.757795	0.00945668	-
AT3G60120	-5.63382	0.00945668	BGLU27
AT1G04410	-0.31724	0.0094949	MDH1
AT5G10300	-1.20512	0.0094949	HNL
AT3G26780	-0.401426	0.0094949	-
AT2G28910	0.427047	0.00951567	CXIP4
AT3G58120	-0.582762	0.00957855	BZIP61
AT5G57330	-0.4612	0.00959193	-
AT5G05820	-0.515225	0.00961364	-
AT3G26220	0.57292	0.00961364	CYP71B3
AT1G03530	0.577128	0.00961898	ATNAF1
AT1G15020	-0.518525	0.0096197	QSOX1
AT3G13180	0.382049	0.00964844	-
AT4G27010	0.60905	0.00965485	-
AT2G46540	-0.486286	0.00967771	-
AT1G31970	0.383181	0.00974213	RH5
AT3G58660	0.427931	0.0097565	-
AT1G12550	-0.803028	0.00977602	HPR3
AT1G12160	-1.09903	0.00977691	-
AT1G27510	0.379296	0.00977691	EX2
AT4G14680	-0.776381	0.00982211	APS3
AT2G04100	0.999419	0.00982211	DTX6
AT4G39040	0.345993	0.00982211	-
AT1G16400	0.873738	0.00982692	CYP79F2
AT5G57030	-0.424799	0.00990845	LUT2
AT5G25240	2.10291	0.00991287	-
AT3G53720	-0.729432	0.00991999	CHX20
AT3G58790	-0.548924	0.00991999	GAUT15
AT2G21170	-0.312112	0.00991999	TIM
AT3G12820	-1.65479	0.00994399	AtMYB10
AT2G04032	-1.07958	0.0100453	ZIP7
AT1G10740	0.429042	0.0101356	-
AT1G53520	-0.547075	0.0101389	FAP3
AT1G11670	-0.877098	0.0101389	DTX36
AT2G42750	-0.379597	0.0101559	-
AT4G27720	-0.401766	0.010181	-
AT5G65430	-0.396175	0.010222	GRF8
AT3G25840	0.52483	0.010241	-
AT4G14750	-0.583982	0.010241	IQD19
AT2G15090	0.462624	0.0102456	KCS8
AT3G18250	1.94905	0.0102456	-
AT5G65750	-0.433919	0.0102456	-
AT1G48420	-0.357971	0.0103579	DCD
AT4G37560	0.555654	0.0103579	-
AT3G63120	-0.509308	0.0103579	CYCU3-1
AT3G16460	0.918473	0.0103819	JAL34
AT1G74230	0.627894	0.0104083	RBG5
AT2G20990	-0.342917	0.0104896	SYTA
AT5G63810	0.47916	0.0104919	BGAL10
AT2G32700	-0.365608	0.0105247	LUH
AT5G65470	-0.50832	0.0105247	OFUT39
AT3G11100	0.711695	0.0105428	-
AT3G19710	-0.538558	0.0105642	BCAT4
AT5G18820	0.660558	0.0105976	CPN60A2
AT3G01370	0.32208	0.0105976	CFM2
AT1G73370	-1.11255	0.0105976	SUS6
AT1G03310	-0.453688	0.0105976	ISA2
AT1G55610	0.949942	0.0106001	BRL1
AT3G13470	0.678097	0.0106043	CPN60B2
AT1G69250	0.443773	0.0106291	-
AT3G07910	0.81806	0.0106769	-
AT1G14340	-0.623595	0.0106769	-
AT5G63980	-0.391715	0.0106887	SAL1
AT5G23750	-0.818848	0.0106887	-
AT5G41010	0.816334	0.0106887	NRPB12
AT1G35290	-2.5311	0.0107087	ALT1
AT4G31430	0.459472	0.0107087	-
AT5G54800	-0.556166	0.0107379	GPT1
AT1G33520	0.564866	0.0107379	MOS2
AT3G48600	-1.05205	0.0107478	-
AT5G64100	5.57907	0.0107824	PER69
AT3G26770	2.92832	0.0107982	-
AT2G40300	-0.499832	0.0108015	FER4
AT1G51630	-0.468976	0.0108569	MSR2
AT4G33520	0.419653	0.0108662	PAA1
AT3G07195	1.12472	0.0108937	-
AT2G22920	1.50996	0.0109223	SCPL12
AT3G28650	-1.37423	0.0109554	-
AT3G59820	0.582331	0.0109628	-
AT1G73090	0.595673	0.0109628	-
AT2G28315	-1.48697	0.0110062	UXT1
AT1G58270	-0.762529	0.0111189	ZW9
AT1G12570	-0.721961	0.0111189	-
AT3G52420	1.2488	0.0111189	OEP7
AT1G13860	-0.442887	0.0111249	QUL1
AT4G19960	0.423125	0.0111249	KUP9
AT5G62220	-0.571802	0.0111374	XLT2
AT1G10670	-0.422253	0.011169	ACLA-1
AT2G22900	-0.630731	0.0112903	GT7
AT2G32090	0.630589	0.011297	-
AT5G06160	0.499232	0.011297	ATO
AT1G62970	0.593048	0.0113057	-
AT1G60550	-0.457284	0.0113154	MENB
AT4G01070	0.382072	0.0113635	UGT72B1
AT3G27280	0.644362	0.0113635	PHB4
AT3G04290	-0.719655	0.0113748	LTL1
AT3G59360	-0.444527	0.0114193	UTR6
AT1G36380	-0.770439	0.0114345	-
AT3G11120	0.915729	0.0114505	RPL41G
AT3G09860	0.525807	0.0114638	-
AT3G44100	0.79774	0.0114638	-
ATCG00520	2.38753	0.0114638	YCF4
AT2G11890	0.434115	0.0114845	TTM3
AT5G13460	-0.624031	0.0114985	IQD11
AT1G47260	-0.422838	0.0114985	GAMMACA2
AT5G01550	1.40878	0.0114985	LECRKA4.2
AT1G10700	-0.430739	0.011537	PRS3
AT5G04470	-1.02358	0.0115595	SIM
AT1G56700	-0.41743	0.0115779	-
AT1G64220	2.83892	0.0116067	TOM7-2
AT2G40940	-0.429948	0.0116516	ERS1
AT3G43980	0.832296	0.0116716	RPS29C
AT2G35380	4.95421	0.011729	PER20
AT1G75310	0.434738	0.0117362	AUL1
AT5G05440	0.786072	0.0117589	PYL5
AT1G58350	-0.453767	0.0117767	ZW18
AT1G35780	-0.535168	0.0117836	-
AT3G51950	-0.375906	0.0117957	-
AT3G11660	0.645885	0.0117957	NHL1
AT4G16563	0.785676	0.0118129	-
AT1G11350	-0.360369	0.0118171	SD113
AT5G59300	-0.462403	0.011833	UBC7
AT2G03310	0.502575	0.0118441	-
AT5G06390	-0.401766	0.0118968	FLA17
AT2G38995	-0.725392	0.011907	-
AT4G23020	-0.877122	0.011907	-
AT1G55110	0.523255	0.0119647	IDD7
AT3G11800	-0.420206	0.0119722	-
AT2G45830	1.25285	0.0119722	DTA2
AT1G19240	1.0398	0.0119726	-
AT1G20010	-0.468343	0.0119774	TUBB5
AT2G02910	-0.596798	0.0121005	-
AT2G24860	-0.415324	0.0121065	-
AT4G36630	-0.376645	0.0121207	EMB2754
AT4G29030	0.663636	0.0121453	-
AT4G13800	0.716942	0.012176	-
AT1G14470	1.61981	0.012203	PCMP-A4
AT5G38120	-1.34204	0.0122184	4CLL8
AT4G25660	-0.482447	0.0122709	-
AT3G51470	-0.799803	0.0123511	-
AT4G23740	-0.452144	0.0123617	-
AT3G17100	-0.42078	0.0123617	BHLH147
AT1G33410	0.3639	0.0123617	SAR1
AT3G26500	0.96965	0.0123617	PIRL2
AT1G06850	-0.757925	0.0123617	AtbZIP52
AT3G56490	0.546132	0.0123721	HINT1
AT5G08760	-0.615912	0.0123839	-
AT1G27750	0.452183	0.0124046	-
AT5G45820	0.4439	0.0124046	CIPK20
AT1G75490	1.53534	0.01241	DREB2D
AT1G79470	0.764116	0.0124618	IMPDH
AT1G05170	-0.553783	0.0124618	B3GALT2
AT3G07230	-0.662823	0.0124618	-
AT1G48570	0.482225	0.0124618	-
AT5G35670	-0.843862	0.0125038	iqd33
AT3G28540	1.35853	0.0125316	-
AT2G19940	-0.500781	0.0125488	-
AT1G23080	-0.387798	0.0125699	PIN7
AT4G39470	0.606041	0.0125851	-
AT5G59150	-0.539025	0.0125902	RABA2D
AT1G17850	0.469836	0.0125902	STR8
AT4G24690	0.474791	0.0126708	NBR1
AT5G46760	0.589658	0.0127557	MYC3
AT5G04895	0.608432	0.012847	-
AT1G55260	-0.638669	0.012854	-
AT5G45170	-0.409398	0.0128841	-
AT5G65730	-0.588443	0.0128904	XTH6
AT2G38090	-0.966903	0.0129608	-
AT5G20380	0.364401	0.0130069	PHT4;5
AT5G02170	-1.9053	0.0130094	AVT1E
AT4G28140	1.2979	0.0130305	ERF054
AT2G21130	1.0548	0.0130305	CYP19-2
AT5G12010	0.579104	0.0130305	-
AT1G24020	-0.589737	0.0130509	MLP423
AT1G19360	-0.521681	0.0130581	RRA3
AT4G20020	0.536814	0.0130581	MORF1
AT3G18390	0.302053	0.0131137	EMB1865
AT1G16850	-1.52837	0.0131259	-
AT1G29560	0.877269	0.0131259	-
AT4G01660	0.465965	0.0131386	ABC1
AT1G54790	-1.67417	0.0131386	-
AT5G45990	1.69909	0.0131452	-
AT2G06850	-0.49927	0.0131626	XTH4
AT4G09000	-0.353707	0.0131702	GRF1
AT1G04820	-0.454224	0.013178	TUBA4
AT2G28620	-0.671037	0.0132047	-
AT3G25140	-0.345251	0.0132285	GAUT8
AT1G29470	-0.326884	0.013233	-
AT3G46845	-0.668759	0.0133046	-
AT5G47040	-0.37496	0.0133204	LON2
AT2G43020	-0.456498	0.0133204	PAO2
AT5G23210	0.4387	0.0133204	SCPL34
AT2G02710	0.43222	0.013421	TLP1
AT5G27420	0.654624	0.0134697	ATL31
AT5G18520	-0.412821	0.0134723	-
AT1G16720	0.332162	0.0134723	HCF173
AT1G33680	0.500356	0.0134723	-
AT2G01070	-0.479681	0.0134802	-
AT4G06534	-1.37263	0.0135148	-
AT4G17695	0.710032	0.0135148	KAN3
AT2G25910	-0.393611	0.0135209	-
AT1G04020	-0.667903	0.0135209	ATBARD1
AT3G22600	-0.939772	0.0135209	-
AT1G30720	1.27576	0.0135209	-
AT2G28305	0.508808	0.0135209	LOG1
AT5G11460	-0.804573	0.0135209	FLZ10
AT5G04600	0.539153	0.0135209	-
AT2G39435	-0.820864	0.0135665	-
AT5G50330	-0.746199	0.0137107	-
AT2G46140	-1.02368	0.0137107	-
AT3G58750	-0.378396	0.0137245	CSY2
AT4G37920	0.490185	0.0137559	-
AT5G49440	0.520487	0.0138319	-
AT3G14410	-0.537851	0.0138468	-
AT4G13360	-0.450256	0.0138918	-
AT2G18210	-1.80899	0.0139022	-
AT2G19260	0.574045	0.0139053	-
AT3G51040	-0.561116	0.0139578	RTH
AT5G23190	2.32986	0.0140253	CYP86B1
AT3G13090	1.55637	0.0140287	ABCC6
AT2G36810	-0.392608	0.0140287	SGR6
AT1G65280	0.487617	0.0140287	-
AT2G37940	-0.415928	0.0140719	IPCS2
AT1G01470	-0.559572	0.0140753	LEA14
AT3G22230	0.446669	0.0141055	RPL27B
AT5G03800	0.613104	0.0142329	EMB175
AT5G22330	0.440583	0.0142437	RIN1
AT5G44390	0.983934	0.0142763	-
AT5G59720	-1.24992	0.0142788	HSP18.1
AT1G20340	-0.408027	0.0143052	DRT112
AT5G62730	-0.872995	0.0143052	NPF4.7
AT1G68238	0.904386	0.0143052	-
AT4G23730	-0.50022	0.0143286	-
AT1G47240	-0.491508	0.0143727	NRAMP2
AT5G20080	-0.418616	0.0143779	CBR2
AT2G40150	-0.609459	0.0143897	TBL28
AT1G27330	0.851744	0.0145433	-
AT1G10340	1.12821	0.0145433	-
AT3G27473	2.87387	0.0145433	-
AT1G50200	0.282332	0.0145586	ALATS
AT3G48830	0.841226	0.0145586	-
AT3G52140	0.359863	0.0146028	-
AT5G40580	0.3967	0.0146156	PBB2
AT1G72300	0.489043	0.0146207	PSY1R
AT4G02440	0.493098	0.014633	EID1
AT1G25250	-1.02132	0.0146801	AtIDD16
AT5G63310	0.40593	0.014681	NDPK2
AT2G34655	-0.973025	0.014681	-
AT3G52220	0.685681	0.0146998	-
AT4G33150	-0.81866	0.0147405	-
AT1G31910	-0.29632	0.014792	PMK
AT5G56760	-0.366607	0.014792	SAT5
AT1G59990	0.367971	0.014792	RH22
AT1G07640	0.555914	0.0148019	OBP2
AT4G13930	-0.378284	0.0148019	SHM4
AT4G29840	0.346628	0.0148816	TS1
AT1G50450	0.375644	0.0149279	-
AT1G76930	2.11148	0.01493	ATEXT4
AT3G10520	-0.472596	0.0150108	AHB2
AT2G22670	-0.327636	0.0150268	IAA8
AT2G18940	0.40193	0.0150269	-
AT3G56860	0.351637	0.0150793	UBA2A
AT1G76590	0.483771	0.0150793	-
AT3G21500	-2.76655	0.0150793	DXPS1
AT4G22530	-0.729879	0.0150793	-
AT5G16240	-0.769493	0.0150805	S-ACP-DES1
AT5G21940	0.365473	0.0151004	-
AT4G29610	-1.10442	0.0151062	CDA6
AT3G44280	-0.544761	0.0151163	-
AT3G66654	-0.403986	0.0151337	CYP21-4
AT2G33630	-0.376609	0.015166	-
AT3G63400	0.441441	0.0152465	CYP63
AT3G17420	-0.582174	0.015278	GPK1
AT5G25130	0.576997	0.0153046	CYP71B12
AT2G07340	0.810496	0.0153481	PFD1
AT5G05580	0.45149	0.0153644	FAD8
AT5G09840	0.810951	0.0154856	-
AT2G17870	0.779329	0.0155234	CSP3
AT5G58570	1.03285	0.0155584	-
AT3G09190	-1.22406	0.0155664	-
AT3G26170	0.704893	0.0155848	CYP71B19
AT1G58430	-4.40805	0.0156034	RXF26
AT1G76680	-0.582157	0.0156372	OPR1
AT5G23000	3.44568	0.0156426	RAX1
AT5G56350	-0.46291	0.0156426	-
AT3G13410	-0.378907	0.0156697	-
AT5G21090	-0.343774	0.0157282	LRR1
AT2G18370	1.89768	0.0157282	LTP8
AT4G23713	5.4303	0.0157282	JAW
AT1G72390	0.425979	0.015746	PHL
AT3G11320	-0.512361	0.0157817	-
AT2G21080	-0.847063	0.0157992	-
AT3G49720	-0.405688	0.0157992	CGR2
AT1G49750	-0.455764	0.0157992	-
AT3G46610	0.450214	0.0157992	-
AT3G44310	-0.455464	0.0158002	NIT1
AT3G15770	-0.517823	0.0158002	-
AT4G31408	2.2185	0.0158065	-
AT1G70620	0.366376	0.0158123	-
AT3G18830	0.476761	0.0158123	PLT5
AT5G24110	-1.60265	0.0158124	WRKY30
AT5G47440	-0.990963	0.0158496	-
AT5G63420	0.430597	0.015851	emb2746
AT2G20680	-0.664502	0.0159139	MAN2
AT3G15590	0.439646	0.015922	-
AT1G52830	-1.88745	0.0159414	IAA6
AT4G12310	0.501555	0.0159414	CYP706A5
AT3G08840	-0.467786	0.0160268	-
AT1G78040	-0.298464	0.0161053	-
AT3G09735	0.780704	0.0161182	S1FA3
AT5G09410	-0.364662	0.0161203	EICBP.B
AT4G12300	0.500142	0.0161203	CYP706A4
AT4G00760	0.497137	0.0161347	APRR8
AT1G29990	-0.472726	0.0161347	PFD6
AT1G07615	0.639031	0.0161418	ATOBGM
AT5G53150	0.469113	0.0161886	-
AT2G21530	-0.385813	0.0162292	-
AT4G33580	-0.514952	0.0162292	ATBCA5
AT3G08580	-0.407769	0.0162292	AAC1
AT1G17730	-0.462395	0.0162558	CHMP1A
AT1G02610	0.572435	0.0162647	-
AT3G06340	0.571621	0.016313	-
AT5G06710	-0.955314	0.016313	HAT14
AT3G23690	-0.457219	0.0163476	BHLH77
AT3G53920	0.387449	0.0163608	SIGC
AT3G54990	2.15088	0.016362	SMZ
AT3G27360	1.24429	0.0163678	HTR2
AT5G49840	0.4311	0.0163678	-
AT5G37940	-5.63993	0.0163678	-
AT5G57440	-0.428079	0.0164066	GPP2
AT2G41830	-0.534514	0.0164111	-
AT4G26520	0.40265	0.0164198	-
AT1G74250	0.531847	0.0164896	JJJ1
AT1G07770	-0.361851	0.0164896	RPS15AF
AT2G44745	1.98442	0.0165173	WRKY12
AT4G33920	-0.383139	0.0165173	-
AT3G47500	0.326363	0.0165173	CDF3
AT2G11225	0.341166	0.0165487	-
AT1G78510	0.361229	0.0165487	SPS1
AT2G47270	2.57862	0.01659	UPB1
AT1G07790	0.666428	0.0166581	HTB1
AT5G12200	-0.413801	0.0166581	PYD2
AT4G02030	-0.411207	0.0166581	-
AT5G60030	0.690426	0.0166835	-
AT4G32190	0.349394	0.0167716	-
AT5G01170	0.636929	0.0167775	OPSL1
AT5G25540	-0.472738	0.0167887	CID6
AT3G05650	-0.558637	0.0167887	AtRLP32
AT5G56140	-0.333433	0.0168279	-
AT3G27830	0.471293	0.0168279	RPL12A
AT1G66730	0.460115	0.0168684	LIG6
AT4G34710	-0.46816	0.0168713	ADC2
AT4G27260	0.919085	0.0168713	GH3.5
AT5G14130	5.49918	0.0168713	-
AT5G39710	0.556853	0.0168828	EMB2745
AT4G31120	0.428564	0.017036	PMRT15
AT3G30340	2.08444	0.017036	-
AT5G60660	-1.67305	0.0170372	PIP2-4
AT3G24030	0.652001	0.0170572	THIM
AT1G05207	-0.764758	0.017101	-
AT5G45950	-0.642578	0.0171042	-
AT1G08630	-2.8022	0.0171752	THA1
AT1G33120	-0.39904	0.0171752	RPL9B
AT5G51060	2.77962	0.0172352	RBOHC
AT3G26310	0.51459	0.0172636	CYP71B35
AT2G14070	3.28518	0.0173056	-
AT5G13170	-3.99565	0.0173056	SWEET15
AT4G03510	0.532441	0.0173497	RMA1
AT3G01390	-0.346299	0.0173497	VHA-G1
AT5G40000	4.9041	0.0173497	-
AT4G27435	-0.773416	0.0174188	-
AT1G14230	-0.403106	0.0175	APY4
AT5G49740	0.38953	0.0175571	FRO7
AT5G50370	-0.600983	0.0176964	ADK2
AT5G65670	-0.337739	0.0177011	IAA9
AT1G02840	0.605531	0.0177011	SR34
AT3G06660	0.527136	0.0177126	-
AT4G12700	0.619383	0.0178361	-
AT1G11330	-0.516641	0.0178699	-
AT1G51980	-0.314352	0.0178703	-
AT4G29330	-0.459489	0.0179074	DER1
AT2G23520	0.497608	0.0179086	-
AT3G59700	0.825027	0.0180058	LECRK55
AT2G25930	0.474674	0.0180191	ELF3
AT1G61790	-0.355237	0.018025	OST3B
AT1G18840	-0.496836	0.0180756	IQD30
AT2G41410	0.511165	0.0180802	CML35
AT2G38320	-1.12339	0.0180802	TBL34
AT3G02930	-0.699723	0.0180825	-
AT1G57600	-0.494653	0.0181042	-
AT1G79430	-0.560557	0.0181484	APL
AT4G29310	-0.549623	0.0182017	-
AT4G23180	-0.524094	0.0182017	CRK10
AT1G30410	0.449303	0.0182747	ATMRP13
AT1G32050	-0.364157	0.0182747	SCAMP4
AT4G16680	0.746491	0.0182747	-
AT2G02160	0.394735	0.0182747	-
AT1G61120	-2.95287	0.0183139	GES
AT1G72130	0.437267	0.0183139	NPF5.11
AT5G09890	-0.350135	0.0183197	-
AT5G53460	-0.323049	0.0183779	GLT1
AT5G15580	-0.589448	0.0184538	LNG1
AT3G55410	-0.330256	0.0185064	-
AT1G76820	0.952924	0.0185088	-
AT2G46530	-0.568202	0.0185267	ARF11
AT5G52710	4.79298	0.0185678	-
AT3G06980	0.31485	0.0185877	RH50
AT3G13380	0.77381	0.0185881	BRL3
AT3G54640	-0.405994	0.0186708	TSA1
AT4G36660	-0.446138	0.0187201	-
AT4G10390	-1.01671	0.0187879	-
AT3G57080	-0.510872	0.0187879	NRPE5A
AT5G07250	-0.524855	0.0187879	RBL3
AT5G23810	0.820504	0.0187976	AAP7
AT1G22770	0.478196	0.0188413	GI
AT3G26590	0.48198	0.0188446	DTX29
AT5G66350	1.20294	0.0188919	SHI
AT4G38380	0.823094	0.0189297	DTX45
AT5G06530	-0.615267	0.0189428	ABCG22
AT5G11580	0.387455	0.0189428	-
ATCG00140	0.931232	0.0189436	ATPH
AT4G34265	0.670849	0.0189452	-
AT2G32600	0.460293	0.0190318	-
AT1G78830	-0.365054	0.0190497	-
AT4G04470	-0.467715	0.0190497	PMP22
AT5G49700	1.37332	0.0192404	AHL17
AT1G64380	0.679206	0.0192404	ERF061
AT3G22740	0.991148	0.0192647	HMT3
AT5G16715	0.366415	0.0192717	EMB2247
AT3G57010	-1.45372	0.0192734	SSL8
AT2G06050	-0.67958	0.0192758	OPR3
AT3G10360	-0.388548	0.019291	APUM4
AT3G57950	2.36046	0.0193078	-
AT1G15270	-0.391876	0.0193078	-
AT3G02230	-0.495281	0.0193078	RGP1
AT4G29350	0.482246	0.0193078	PRO2
AT1G78290	0.498394	0.0193551	SRK2C
AT3G08520	0.707521	0.0194059	RPL41G
AT4G31360	0.798995	0.0194373	-
AT1G05320	-0.476014	0.0194373	-
AT2G26080	0.353619	0.0194749	GLDP2
AT4G32000	-0.819405	0.0195222	-
AT1G64650	-0.451351	0.019524	-
AT5G35510	-2.21766	0.0195873	-
AT3G12620	-0.39252	0.0195954	PP2C38
AT3G54810	-0.432624	0.0196189	GATA8
AT2G22680	0.835061	0.0196648	WAVH1
AT4G03230	0.583116	0.0196848	-
AT5G19760	-0.4164	0.0196921	DTC
AT1G20693	0.51724	0.0196921	HMGB2
AT5G23860	-0.479318	0.0196921	TUBB8
AT2G07050	-0.329691	0.0197287	CAS1
AT4G27990	0.602228	0.0197287	YLMG1-2
AT5G66500	1.29166	0.0197456	PCMP-E38
AT1G78180	0.547687	0.0197654	-
AT1G48030	-0.33936	0.0198004	LPD1
AT1G70770	-0.320484	0.0198004	-
AT4G34260	0.319496	0.0198205	FUC95A
AT5G25060	0.401494	0.0199049	RRC1
AT1G17970	-0.555641	0.0199232	-
AT2G46225	-0.510998	0.0199232	ABIL1
AT1G10020	0.466858	0.0199291	-
AT1G77690	-0.647659	0.0199758	LAX3
AT5G11790	-0.351803	0.0200208	NDL2
AT3G50060	-0.492526	0.0200249	MYB77
AT5G14500	-0.567758	0.0200329	-
AT5G59613	-0.344113	0.0200584	-
AT3G22160	1.12664	0.0200737	VQ22
AT1G21070	-0.680715	0.0201433	URGT2
AT5G25890	-0.835998	0.0201459	IAA28
AT2G46970	-2.02186	0.0201459	PIL1
AT3G51060	1.90855	0.0202214	SRS1
AT5G13480	0.459201	0.0202214	FY
AT2G20490	0.631879	0.020232	NOP10
AT1G63750	0.484228	0.0202753	-
AT3G16857	0.453035	0.0202753	ARR1
AT1G50840	0.342985	0.0202753	POLGAMMA2
AT4G34750	-0.701971	0.020284	-
AT5G53440	0.369811	0.020284	-
AT1G31330	-0.342793	0.0203662	PSAF
AT1G16920	-0.534509	0.0203835	RABA1B
AT5G56510	4.82565	0.0204431	APUM12
AT1G20930	-0.687838	0.020449	CDKB2-2
AT2G33410	0.610096	0.0204907	-
AT1G07590	1.97918	0.0204907	-
AT5G02790	-0.322694	0.0205391	GSTL3
AT2G26280	0.343709	0.0205508	CID7
AT2G27470	1.08086	0.0205508	NF-YB11
AT1G72910	-0.571313	0.0205842	-
AT1G36730	-0.286838	0.0205896	-
AT2G01610	1.32304	0.0206009	-
AT2G26355	-0.655854	0.0206158	-
AT1G01390	0.731608	0.0206243	-
AT2G34920	-0.775341	0.0206364	EDA18
AT5G54100	0.61736	0.0206367	-
AT5G01750	-0.328376	0.0206393	-
AT5G05210	0.569487	0.0206509	-
AT5G04680	-0.951988	0.0206509	-
AT4G14040	-0.484999	0.0206509	SBP2
AT5G56190	-0.408767	0.0206895	-
AT5G67520	-0.818831	0.0208788	APK4
AT3G49780	0.778694	0.0209473	PSK3
AT3G13784	3.84497	0.0209802	CWINV5
AT1G31850	-0.414348	0.0211467	-
AT5G56710	0.347418	0.0211611	RPL31C
AT1G59840	0.471039	0.0211611	CCB4
AT1G22650	-0.461199	0.0211611	INVD
AT3G62250	0.392412	0.0212094	RPS27AC
AT5G13180	0.356666	0.0212094	NAC083
AT4G18425	-2.39436	0.0213139	DMP4
AT3G05660	-0.896396	0.0213884	AtRLP33
AT2G46640	-0.746297	0.0214497	-
AT4G40060	-0.380674	0.0214753	ATHB-16
AT5G23690	0.580949	0.0215271	-
AT4G33510	0.310299	0.0215271	DHS2
AT1G15120	-0.442898	0.0215409	-
AT5G13430	-0.358265	0.0215409	UCR1-1
AT2G45790	-0.348941	0.0215409	PMM
[truncated: 760 more rows]

## Sheet: Col-0 1d vs Col-0 22°C
Col-0 1d 4°C/ Col-0 22°C
gene_id	log2FoldChange	padj	gene_name
AT4G17090	5.87485	0	BAM3
AT2G21660	5.23207	0	RBG7
AT3G55610	4.75053	0	P5CSB
AT5G15970	5.86248	0	KIN2
AT5G20830	5.93286	0	SUS1
AT4G14690	8.42032	0	ELIP2
AT2G28900	5.04583	0	OEP161
AT4G23630	3.8161	0	RTNLB1
AT5G15950	4.27449	0	SAMDC2
AT1G69870	5.09846	0	NPF2.13
AT1G09350	9.14646	0	GOLS3
AT5G58070	4.93809	0	TIL
AT2G02100	5.29204	0	PDF2.2
AT4G30650	4.68366	0	-
AT5G57110	6.22451	0	ACA8
AT1G16850	8.54023	0	-
AT5G15960	8.51864	0	KIN1
AT3G21560	5.0006	0	UGT84A2
ATCG00490	7.54093	0	RBCL
ATCG00020	7.88145	0	PSBA
AT5G17460	7.90881	0	-
ATCG00350	8.90193	0	PSAA
ATCG00280	9.37461	0	PSBC
AT4G01870	5.93933	0	-
AT5G24470	5.71361	0	APRR5
AT1G11210	7.46444	0	-
AT5G49730	-6.77317	0	FRO6
AT4G24960	5.68731	0	HVA22D
ATCG00040	9.52972	0	MATK
ATCG00270	9.16216	0	PSBD
AT5G14760	5.70399	0	AO
AT4G17550	5.47676	0	-
AT3G59820	4.17537	0	-
ATCG00680	7.89482	0	PSBB
AT1G04570	7.9263	0	-
AT1G48100	7.63926	0	-
AT2G16890	5.97893	0	UGT90A1
AT5G51570	4.6495	0	HIR4
AT5G42570	4.52797	5.47039e-302	-
AT5G61380	3.68459	4.16036e-298	APRR1
AT3G22840	6.6456	9.40659e-294	ELIP1
AT5G53970	4.06254	3.61505e-292	-
AT2G23120	4.05696	1.5423e-288	-
AT1G62570	6.658	5.84879e-287	FMOGS-OX4
AT2G21320	4.00067	4.22064e-284	BBX18
AT5G14120	-4.90753	4.84587e-281	-
AT2G21620	3.50793	1.29304e-280	RD2
AT1G20440	6.01661	1.46727e-279	COR47
AT1G32860	4.64613	1.51081e-275	-
AT3G13750	-4.55459	1.2171e-274	BGAL1
AT1G10410	3.69907	2.01312e-274	-
AT1G80130	5.27069	9.05569e-269	-
AT5G44020	-5.01029	1.3586e-266	-
AT4G36010	5.11645	1.70017e-266	-
AT3G05880	5.2111	9.85532e-263	RCI2A
AT2G21130	6.35361	1.82777e-261	CYP19-2
AT5G54960	3.29598	2.43374e-260	PDC2
AT3G09440	4.80583	7.53941e-259	HSP70-3
AT3G14810	3.25619	1.93159e-254	MSL5
AT4G39260	3.02236	3.17943e-253	RBG8
AT5G22060	3.63258	2.9484e-252	ATJ2
AT2G46830	3.11728	1.79235e-251	CCA1
AT5G48250	4.8655	1.12818e-249	COL10
AT5G49480	4.30919	1.87666e-246	ATCP1
AT2G43620	6.60357	1.34651e-245	-
AT1G71360	5.02764	1.87164e-245	-
AT3G55580	5.92395	3.07959e-245	-
AT4G27520	4.41227	1.36192e-244	ENODL2
AT5G49360	-7.41835	2.42103e-244	BXL1
AT5G16030	-5.22196	3.50012e-240	-
AT3G17130	6.30977	5.30318e-240	-
AT5G08640	3.67003	8.68018e-237	FLS1
AT1G69530	-5.06522	1.6793e-236	ATEXPA1
AT5G49740	-5.55801	2.27285e-236	FRO7
AT5G44110	4.17022	4.17876e-235	ABCI21
AT3G14690	3.77473	1.05111e-232	CYP72A15
AT1G61380	3.28684	4.30479e-232	SD129
AT1G27760	3.48439	5.77845e-232	SAT32
AT1G01470	5.0785	5.90301e-231	LEA14
AT1G75380	-4.61214	1.46295e-230	BBD1
AT1G69250	3.60136	3.70751e-230	-
AT2G15970	4.17662	7.10413e-229	COR413PM1
AT4G30830	7.36992	8.89205e-229	-
AT1G18620	-4.85198	1.93318e-228	-
AT4G13495	-4.32159	1.9851e-226	-
AT4G25640	3.44708	1.2935e-221	ATDTX35
AT3G05660	5.26437	1.46425e-221	AtRLP33
AT5G67420	-4.30292	6.55363e-221	LBD37
AT2G17280	4.70566	2.50631e-220	PGM
AT1G80920	-5.57829	1.08882e-217	ATJ8
AT5G43630	2.87958	1.64492e-216	TZP
AT5G21940	-4.06009	2.68475e-215	-
AT4G38710	2.78889	2.86289e-213	-
AT3G17800	3.71887	3.04494e-212	-
AT2G19450	4.06433	5.6532e-212	DGAT1
AT5G20230	3.72029	3.74942e-209	BCB
AT3G17609	3.81195	2.39855e-208	HYH
AT4G19170	-5.15866	7.45699e-207	CCD4
ATCG00720	7.99325	9.31636e-207	PETB
AT3G44450	3.97134	1.01002e-206	BIC2
AT1G01060	2.91515	6.72938e-205	LHY
AT1G76590	3.29324	8.77213e-205	-
AT4G27940	4.36089	1.18472e-203	MTM1
AT5G49900	3.6175	3.74881e-201	-
AT2G22080	3.21363	6.40158e-198	-
AT5G58700	3.71886	1.39146e-197	PLC4
AT5G54470	4.99725	3.30339e-197	-
AT1G62710	4.61594	8.92941e-195	bVPE
AT3G14890	3.58165	1.50926e-194	ZDP
AT2G25900	-5.16464	9.62317e-193	ATCTH
AT3G16240	-3.41537	3.6079e-192	TIP2-1
ATCG00640	6.99319	1.67995e-191	RPL33
AT3G04210	-4.07223	8.10175e-191	-
AT1G78510	2.9982	2.42399e-190	SPS1
AT5G54130	3.36206	3.46657e-190	-
AT5G37600	2.84472	1.05346e-189	GLN1-1
AT5G17050	4.51963	1.78587e-189	UGT78D2
AT1G47710	3.80248	1.84999e-187	-
AT5G47060	4.05066	2.31091e-187	-
AT5G35790	-3.16643	2.41734e-187	G6PD1
ATCG00120	5.7581	5.90449e-187	ATPA
AT3G01820	2.96644	7.51984e-187	-
AT4G18280	4.49055	3.08319e-186	-
ATCG00130	6.24289	6.17712e-186	ATPF
AT5G24120	4.14497	1.49952e-185	SIGE
AT4G12420	-2.87087	2.5967e-185	SKU5
AT3G58570	3.22845	2.19149e-184	RH52
AT1G70290	-4.76622	6.44527e-181	TPS8
AT4G10060	-3.00952	9.82303e-180	-
ATCG00150	6.91401	3.57044e-179	ATPI
AT1G01520	6.95799	6.41902e-179	-
AT5G02490	4.36438	2.15442e-178	MED37D
AT1G52190	-5.27803	2.5165e-178	NPF1.2
AT2G37970	3.25259	2.72785e-178	SOUL-1
AT4G27710	-4.44326	2.81425e-178	CYP709B3
AT1G79920	2.91941	3.33249e-178	-
AT5G61820	5.02719	8.9767e-178	-
AT1G09750	-3.08682	1.14018e-176	AED3
AT4G38580	4.09658	6.10919e-176	HIPP26
AT2G23910	6.37922	4.18795e-173	-
AT4G27830	3.40661	2.2256e-172	BGLU10
AT5G02270	3.28252	1.29708e-170	ATNAP9
AT4G19420	-3.96378	2.136e-170	-
AT3G09450	4.78641	4.20192e-170	-
AT1G72150	-3.25669	4.35097e-170	PATL1
AT5G10410	4.27893	4.74144e-169	-
AT5G13930	2.98689	1.2345e-168	CHS
AT4G22690	-3.46641	1.54235e-168	CYP706A1
AT1G67850	4.07234	5.55702e-168	-
AT1G10370	3.1243	1.62212e-167	GSTU17
AT4G37800	-3.91287	6.27134e-165	XTH7
AT1G20693	3.10763	8.88836e-165	HMGB2
AT4G26850	2.52509	3.61826e-164	VTC2
ATCG00730	7.31212	6.05975e-164	PETD
AT1G23390	-4.52194	2.82035e-163	-
AT3G52060	-3.53693	4.21568e-163	-
AT4G27560	4.17996	5.36658e-163	UGT79B2
AT3G53230	4.52386	1.51637e-162	CDC48D
AT3G07720	2.76505	7.7174e-162	-
AT5G56000	2.8646	1.373e-160	HSP90-4
AT4G05020	4.21788	8.93725e-160	NDB2
AT2G31360	2.54375	1.03353e-159	ADS2
AT5G15650	2.80408	2.13721e-159	RGP2
AT2G18300	-4.19044	4.73226e-159	-
AT4G39800	3.82356	5.5174e-159	IPS1
AT4G19530	-3.36632	4.96594e-158	-
AT3G24190	3.23946	3.6818e-157	-
AT4G15490	2.98889	4.79007e-157	UGT84A3
AT3G57020	3.25062	9.07881e-157	SSL9
AT1G79270	3.92561	1.92034e-156	ECT8
AT3G55760	3.38014	1.35747e-155	-
AT5G20250	-3.84897	1.82452e-155	DIN10
AT1G22770	3.61962	2.50533e-155	GI
AT5G40450	-4.07072	4.46089e-155	-
ATCG01050	8.24647	5.37329e-155	NDHD
AT3G53260	2.35354	1.28541e-154	PAL2
AT1G19000	-2.95098	1.83207e-154	-
AT2G47890	3.91091	5.24125e-154	COL13
ATCG00740	5.60504	3.01242e-153	RPOA
AT5G49330	5.67652	9.85214e-153	MYB111
AT1G67360	3.61888	2.14546e-151	-
AT3G09350	4.61302	1.54485e-150	Fes1A
AT3G23810	2.00727	3.32815e-150	SAHH2
AT4G11600	3.30273	4.30653e-150	GPX6
AT4G35300	2.94294	1.10932e-149	TMT2
AT1G71950	3.67628	1.24322e-148	-
AT3G49220	2.37452	1.4706e-148	-
AT5G13370	3.26362	9.07456e-148	-
AT1G49500	-3.73591	3.02343e-147	-
AT5G04340	3.73789	1.41359e-146	ZAT6
AT1G19490	4.4446	1.99459e-146	-
AT3G15000	2.39491	2.95234e-146	MORF8
AT1G76980	4.30288	1.15577e-145	-
AT2G28950	-3.30459	5.40698e-145	EXPA6
AT5G56030	3.0909	8.23116e-145	HSP81-2
AT2G36390	2.93301	1.04449e-144	SBE2.1
AT1G80440	-4.62271	1.66215e-144	-
AT3G54400	2.66309	3.37522e-144	-
AT5G02500	2.05382	5.90467e-144	MED37E
AT1G64780	4.15691	7.8448e-144	AMT1-2
AT5G52820	2.49615	2.30664e-143	NLE1
AT4G34650	3.71455	9.36027e-143	SQS2
AT3G07050	2.59948	1.53227e-142	NSN1
AT2G43010	-3.5885	4.51477e-142	PIF4
AT3G14200	3.03611	2.69732e-141	-
AT5G37260	4.98612	1.74444e-140	RVE2
AT2G19190	6.00375	3.60526e-140	SIRK
AT1G31280	3.3754	9.88265e-140	AGO2
ATCG00140	5.64563	1.71412e-139	ATPH
AT5G65730	-3.64061	2.76539e-139	XTH6
AT3G44110	2.38012	1.39193e-138	ATJ3
AT2G46330	-3.38094	1.5511e-138	AGP16
AT1G44446	-2.78131	5.97062e-138	CAO
AT3G26180	-3.80864	6.52383e-138	CYP71B20
AT1G46768	5.33227	2.67653e-137	RAP2-1
AT4G18700	2.4583	4.08195e-137	CIPK12
ATCG00430	6.69548	8.33987e-137	NDHK
AT5G39570	2.31698	3.49877e-136	-
AT2G01420	-3.17848	3.59577e-136	PIN4
AT5G17760	3.13873	4.51064e-136	-
AT2G47180	4.13323	4.91221e-136	GOLS1
AT2G34620	-5.42052	1.26495e-135	-
AT1G67900	-3.7955	1.35284e-135	-
AT1G79440	2.8898	1.64715e-135	ALDH5F1
AT1G77120	7.59405	2.51208e-135	ADH1
AT5G47880	2.42299	5.12741e-135	ERF1-1
AT4G34550	4.54177	1.21566e-134	-
AT1G43890	2.39018	1.96663e-134	RABC1
AT1G05170	3.64089	2.20897e-134	B3GALT2
AT2G25530	4.25354	4.40516e-134	-
ATCG00180	4.47012	7.24053e-134	RPOC1
AT5G18400	2.32081	1.4432e-133	-
AT2G47990	3.74592	3.05701e-133	SWA1
AT1G60890	2.76729	3.67491e-133	-
AT4G25480	4.69207	4.30729e-133	DREB1A
AT4G13830	-4.49703	8.48728e-133	ATJ20
AT5G51830	2.46294	9.41872e-133	-
AT3G09390	3.52909	7.9881e-132	MT2A
AT5G05410	5.80325	8.49247e-132	DREB2A
AT4G13575	-5.09614	1.69378e-131	-
AT1G12370	4.23269	2.22304e-131	PHR1
AT1G07590	2.90726	6.64762e-131	-
AT1G73480	3.39585	9.00066e-131	-
AT1G64890	3.7783	9.35659e-131	-
AT5G19875	4.56566	1.00226e-130	-
ATCG01210	10.3944	5.49464e-130	RRN16S.2
AT5G40390	3.93425	8.0161e-130	RFS5
AT5G19120	-5.49857	3.18248e-129	-
AT3G13520	2.60208	3.59665e-129	AGP12
AT4G21570	3.01623	8.49886e-128	-
AT3G08940	-3.60475	8.93577e-128	LHCB4.2
AT3G10300	3.4249	1.01212e-127	-
AT1G03530	3.06359	1.07241e-127	ATNAF1
AT4G37760	2.87665	2.02125e-127	SQE3
ATCG00530	5.03958	2.58031e-127	CEMA
AT3G26520	-2.07751	3.63351e-127	TIP1-2
AT1G33240	-3.67509	7.54272e-127	AT-GTL1
AT5G12140	2.59707	1.4392e-126	CYS1
ATCG00070	5.33977	2.46431e-126	PSBK
ATCG00650	7.62695	5.15092e-126	RPS18
AT5G42760	4.34021	6.34663e-126	-
ATCG00670	4.86536	1.05232e-125	CLPP1
AT3G24170	2.1727	1.6822e-125	ATGR1
AT3G02170	-5.16485	3.57229e-125	LNG2
ATCG00540	5.32507	4.46287e-125	PETA
AT3G23080	-3.7652	1.59187e-124	-
AT3G28180	-4.19568	4.48966e-124	CSLC4
AT3G60520	2.89868	2.76294e-123	-
AT1G57990	-3.96665	8.40923e-123	PUP18
ATCG00300	10.0035	8.44766e-123	PSBZ
AT5G63790	2.94459	1.08454e-122	ANAC102
AT5G44565	4.77497	3.39907e-122	-
AT3G22310	3.13474	5.26112e-122	RH9
AT2G40080	6.40399	1.38375e-121	ELF4
AT5G66760	2.03904	1.4441e-121	SDH1-1
AT5G37500	3.7872	4.4938e-121	GORK
AT3G25230	2.88043	1.37368e-120	ROF1
AT1G15440	2.73266	2.4941e-120	PWP2
AT5G17000	2.65242	2.52636e-120	-
AT1G68190	-5.74497	2.53986e-120	-
AT4G39730	2.59902	3.43146e-120	PLAT1
AT4G15770	2.57822	1.15692e-119	-
AT3G07010	-3.73335	1.77875e-119	-
AT5G44680	-3.87156	1.95781e-119	-
AT1G21460	2.48403	7.40696e-119	SWEET1
AT1G17050	2.59358	9.97538e-119	SPS2
AT1G10585	6.39459	1.15258e-118	BHLH167
AT5G12010	2.794	6.12927e-118	-
AT5G52570	3.76581	3.45653e-117	BETA-OHASE 2
ATCG00580	6.49435	4.62305e-117	PSBE
AT2G36530	1.88883	5.51841e-117	ENO2
AT4G33540	2.60912	1.9076e-116	-
AT1G02920	3.45492	2.12397e-116	GSTF7
AT4G32190	2.61791	2.99225e-116	-
AT5G56010	2.50802	3.62445e-116	HSP90-3
AT2G16700	2.80286	8.19824e-116	ADF5
AT3G21670	2.52613	4.29241e-115	NPF6.4
AT1G54820	-4.07642	6.08746e-115	-
AT2G24100	2.8122	9.78962e-115	-
AT3G56290	2.73076	1.50522e-114	-
ATCG00420	6.40129	4.23959e-114	NDHJ
AT3G50910	2.57715	5.92324e-114	-
AT2G22990	-2.78762	6.72682e-114	SNG1
AT3G15730	1.9309	1.16849e-113	PLDALPHA1
AT4G15560	-1.74736	6.97078e-113	DXS
AT1G20696	2.39759	3.23027e-112	HMGB3
AT4G26080	3.0041	3.72685e-112	ABI1
ATCG00630	4.58038	3.75496e-112	PSAJ
AT3G24840	3.0749	4.2731e-112	-
AT2G20670	-4.6343	4.55357e-112	-
ATCG00360	6.84349	5.85771e-112	YCF3
AT2G34720	2.96339	1.24265e-111	NFYA4
AT4G20890	2.07178	2.00855e-111	TUBB9
AT3G59350	3.27525	8.56524e-111	-
AT2G41900	2.11934	1.0428e-110	-
AT2G42540	7.35192	2.20634e-110	COR15A
AT5G23060	-2.27881	9.64779e-110	CAS
AT5G26860	2.29336	1.24476e-109	LON_ARA_ARA
AT5G65720	2.18027	2.45253e-109	NIFS1
AT3G06070	-5.30321	3.30482e-109	-
AT2G03750	-4.5047	5.14832e-109	SOT11
AT1G76580	2.71893	3.27595e-108	-
AT4G36540	-4.35638	1.04532e-107	BEE2
AT4G00050	2.70819	1.05051e-107	UNE10
AT1G73390	3.25676	1.16861e-107	-
AT2G35960	2.43898	1.39315e-107	NHL12
AT5G55180	3.91038	1.84867e-107	-
AT2G42530	7.21356	2.12772e-107	COR15B
AT1G68570	2.69075	3.107e-107	NPF3.1
AT5G07920	2.96544	7.95438e-107	DGK1
AT3G18050	-3.32619	8.79891e-107	-
AT3G55120	3.08525	1.05434e-106	CHI1
AT4G02380	3.82842	1.06441e-106	SAG21
AT2G39200	4.71886	1.36555e-106	MLO12
AT1G25250	3.57432	4.56904e-106	AtIDD16
AT4G16500	2.61924	6.89126e-106	CYS4
AT2G42690	-3.17602	8.60906e-106	-
AT1G13650	-7.99559	9.89585e-106	-
AT3G22970	-2.63811	1.05715e-105	-
AT4G23400	-2.62256	1.33016e-105	PIP1-5
AT5G18630	-3.87107	2.79647e-105	-
ATCG01010	9.38471	3.2622e-105	NDHF
ATCG00080	4.47464	5.15734e-105	PSBI
AT3G46600	-2.95465	1.15173e-104	SCL30
AT1G03870	-3.31057	1.50984e-104	FLA9
AT4G25500	2.09581	2.76298e-104	RS40
AT1G53035	4.93693	4.03347e-104	-
AT5G09590	2.59814	4.90507e-104	HSP70-10
AT3G27020	-3.25777	5.83745e-104	YSL6
AT5G20070	2.02648	9.3937e-104	NUDT19
AT4G27820	2.4584	7.0701e-103	BGLU9
AT5G17040	7.08546	8.37882e-103	UGT78D4
AT3G19850	-5.23818	2.78932e-102	-
AT5G28150	2.66917	6.46002e-102	-
AT2G24150	-3.25504	6.74919e-102	HHP3
AT3G49210	3.61435	7.47606e-102	-
AT5G50950	-2.37748	8.50455e-102	FUM2
AT1G55500	2.44127	8.86384e-102	ECT4
AT2G31380	2.60657	1.25708e-101	BBX25
AT1G76080	-2.74345	1.77314e-101	CDSP32
AT5G11150	2.86222	2.05489e-101	ATVAMP713
AT3G03920	2.25694	2.1239e-101	-
AT2G22980	-4.0084	4.71437e-101	SCPL13
AT5G11650	2.99486	4.96645e-101	-
AT1G56220	-3.04788	8.47833e-101	-
AT1G70800	3.89763	1.06016e-100	CAR6
AT4G18422	8.91645	1.55487e-100	-
AT5G05210	2.3266	4.45991e-100	-
AT1G64500	2.94771	7.62198e-100	-
AT1G48920	1.92685	8.49274e-100	NUCL1
AT5G59820	3.91848	1.51403e-99	ZAT12
AT3G28860	-2.23291	1.65029e-99	ABCB19
AT5G27930	2.07298	2.36818e-99	PPC6-7
AT1G21790	3.21217	2.58702e-99	-
AT1G12240	-3.25647	3.12714e-99	BFRUCT4
AT2G03820	1.76989	3.43851e-99	-
AT2G36000	-2.56106	5.19533e-99	-
AT3G15430	2.12572	1.31122e-98	-
AT2G16660	-2.68986	1.4505e-98	-
AT3G22660	2.83845	3.80653e-98	EBP2
AT3G45850	-2.51766	5.24478e-98	-
AT5G64550	2.21851	5.97531e-98	-
AT3G51895	3.27506	9.27577e-98	SULTR3;1
ATCG00380	7.33786	1.04427e-97	RPS4
AT4G24220	2.1407	1.05987e-97	VEP1
AT5G62350	2.91096	1.23795e-97	-
AT5G50720	4.4101	1.57335e-97	HVA22E
AT4G25630	2.65158	1.97604e-97	MED36A
AT2G23600	-2.3396	3.3061e-97	ACL
AT3G09650	2.60531	5.22744e-97	HCF152
AT3G58660	2.23267	5.53895e-97	-
AT2G18900	2.40368	5.63447e-97	-
AT5G11110	3.78619	6.04052e-97	SPS2
AT5G66540	2.34353	8.11695e-97	-
AT3G23000	2.63513	1.76182e-96	CIPK7
AT4G12000	3.27404	1.86704e-96	-
AT3G05800	3.11184	2.11583e-96	BHLH150
AT4G10770	-3.08624	2.63917e-96	OPT7
AT5G50800	3.28598	3.32804e-96	SWEET13
AT1G78070	3.29785	7.83405e-96	-
AT2G25620	3.01742	9.70151e-96	AtDBP1
AT5G01340	3.14527	2.20614e-95	SFC1
AT4G14900	2.06667	2.99855e-95	FRL4B
ATCG00450	7.65897	1.16226e-94	TRNV.1
AT3G04140	2.37939	1.58531e-94	-
AT3G12490	2.22097	1.96059e-94	CYS6
AT5G13750	2.84904	5.62741e-94	ZIFL1
AT1G77030	2.53874	6.90542e-94	RH29
AT3G06770	-3.93274	8.54254e-94	-
AT3G55240	-5.63546	1.01568e-93	-
AT5G62210	3.44419	1.81751e-93	-
AT3G27170	3.683	2.23911e-93	CLC-B
AT2G24500	2.33356	5.85587e-93	REIL2
AT4G02400	2.08396	5.96241e-93	-
AT4G19160	-2.48875	7.16174e-93	-
AT3G10405	-3.0983	7.88605e-93	-
AT1G18900	2.41723	1.09819e-92	-
AT3G23620	2.08854	1.27928e-92	-
AT1G76790	4.40511	1.77956e-92	IGMT5
AT1G29395	3.73829	1.79183e-92	COR413IM1
ATCG00480	3.38444	2.48372e-92	ATPB
AT1G76100	-2.43772	2.98174e-92	PETE1
ATCG00440	7.61333	4.13315e-92	NDHC
ATCG01100	8.8324	5.37571e-92	NDHA
AT5G41900	2.97357	5.92484e-92	BDG2
AT3G61220	1.91598	6.91306e-92	-
AT1G72930	-3.99861	7.24765e-92	TIR
AT5G42900	10.7351	7.3984e-92	COR27
AT1G71240	2.5102	8.31215e-92	-
AT1G06570	2.23633	1.03326e-91	HPD
AT1G04040	-2.79331	1.35107e-91	-
AT1G23480	-5.45299	2.02692e-91	CSLA3
AT4G01660	2.24473	3.55156e-91	ABC1
AT1G02820	6.5078	4.01389e-91	LEA2
AT5G47650	2.70337	4.54071e-91	ATNUDT2
AT1G54410	2.34495	6.58316e-91	HIRD11
AT1G10090	2.10401	8.12333e-91	-
AT4G10960	4.20343	8.80234e-91	UGE5
AT4G27130	2.25409	6.86919e-90	-
AT2G38290	2.44025	1.06491e-89	AMT2
AT3G12610	-4.03137	1.16936e-89	DRT100
AT4G34740	2.3441	1.84585e-89	ASE2
AT5G25110	9.13812	3.60821e-89	CIPK25
AT3G08730	1.92401	4.78764e-89	ATPK1
AT4G16760	2.19977	6.10092e-89	ACX1
AT3G21540	2.78271	6.1713e-89	-
AT3G48200	-2.54716	7.20372e-89	-
ATCG00100	6.70326	1.02675e-88	TRNG.1
AT1G17100	2.03662	1.3198e-88	-
AT3G62750	-3.10752	1.94418e-88	BGLU8
AT1G32870	3.24738	1.95712e-88	ANAC13
AT4G01330	-4.6676	2.6121e-88	-
AT2G42320	-2.77002	2.67909e-88	-
AT2G21580	1.75458	2.73872e-88	RPS25B
AT1G27470	2.74595	4.80409e-88	-
AT1G33230	2.73062	4.94933e-88	-
AT1G09780	1.78833	7.95504e-88	PGM1
AT5G15550	2.15358	8.86949e-88	WDR12
AT5G38420	-1.74938	1.22983e-87	RBCS-2B
AT5G58620	2.84003	1.27909e-87	-
AT5G23850	2.5983	2.68712e-87	-
AT4G17140	2.61696	3.10527e-87	-
AT4G15130	2.55517	5.18353e-87	ATCCT2
AT1G49730	-3.17765	5.68346e-87	-
AT3G26740	-2.89548	8.6293e-87	CCL
AT1G65590	-3.99126	1.41634e-86	HEXO3
AT1G06780	2.9526	1.84908e-86	GAUT6
AT1G21920	-2.65404	2.38947e-86	-
AT5G43260	3.57492	3.19821e-86	-
AT5G63120	2.21349	3.55863e-86	RH30
AT4G38840	-4.41418	8.80176e-86	-
AT4G18070	1.98961	8.9018e-86	-
AT3G16810	2.29175	1.30862e-85	APUM24
AT4G10040	2.23323	1.88345e-85	CYTC-2
AT2G44210	-2.49501	2.34549e-85	-
AT1G18850	2.86007	2.37977e-85	-
AT4G13850	2.22284	3.29561e-85	RBG2
AT3G07650	3.90538	3.64358e-85	COL9
AT5G22100	2.4027	4.31316e-85	-
AT3G57660	2.18649	4.85367e-85	NRPA1
AT4G28480	2.19931	6.16003e-85	-
AT5G48540	3.14567	6.46978e-85	CRRSP55
AT1G19835	-2.00658	8.88203e-85	FPP4
AT2G32560	-3.11358	9.22017e-85	-
AT4G16630	2.40323	1.01306e-84	RH28
AT5G19190	-8.18273	1.42703e-84	-
AT4G22570	-2.89675	1.55263e-84	APT3
AT3G20810	3.76834	1.81141e-84	JMJ30
AT3G27210	3.27183	2.62952e-84	Y-2
AT1G20450	6.46081	1.11033e-83	ERD10
AT2G34510	-2.54469	2.32374e-83	-
ATCG00210	6.61979	2.54831e-83	PETN
AT5G42150	2.26564	3.32121e-83	-
AT1G13560	1.69645	7.18707e-83	AAPT1
AT5G24850	2.46922	7.33049e-83	CRYD
ATCG00750	5.94995	8.78599e-83	RPS11
AT1G06430	2.66742	1.10888e-82	FTSH8
ATCG00770	5.25469	1.4182e-82	RPS8
AT5G38720	2.67972	1.58038e-82	-
AT3G05500	2.33603	1.71014e-82	-
AT5G20010	1.64349	2.47548e-82	RAN1
AT4G28080	-2.13042	5.21444e-82	TSS
AT3G52990	1.96891	1.12831e-81	-
AT3G06410	2.27135	1.47566e-81	-
AT1G19770	-3.20656	1.68223e-81	PUP14
AT5G56670	2.12125	1.83826e-81	RPS30A
AT1G23020	-3.255	1.90301e-81	FRO3
AT4G13940	1.53941	2.06236e-81	SAHH1
AT1G51090	7.2091	2.59477e-81	-
AT4G15920	-2.86844	2.6403e-81	SWEET17
AT1G53840	-2.24647	4.24154e-81	PME1
AT5G04250	4.23181	4.26893e-81	-
AT4G15550	2.63533	5.34117e-81	UGT75D1
AT4G02880	2.29981	5.82414e-81	-
AT4G11220	2.087	6.35775e-81	RTNLB2
AT5G09420	2.90204	1.58533e-80	OM64
AT3G62700	1.83745	2.74205e-80	ABCC14
AT1G54270	1.6863	3.36112e-80	TIF4A-2
AT5G16590	-3.14859	3.78608e-80	LRR1
AT3G50750	-3.60459	3.95604e-80	BEH1
AT5G52310	7.82639	4.30005e-80	RD29A
AT2G04350	2.54399	5.39836e-80	LACS8
AT1G23080	-3.1464	6.40797e-80	PIN7
AT1G68840	-3.81894	6.75813e-80	RAV2
AT3G52720	-2.74782	9.05829e-80	ACA1
AT4G38860	-3.28842	1.36148e-79	-
ATCG00950	9.15124	2.09511e-79	RRN23S.1
AT2G45170	-3.1799	2.40808e-79	ATG8E
AT4G23920	3.62114	3.11956e-79	UGE2
AT4G29510	1.91544	3.309e-79	PRMT11
AT5G26570	1.84093	5.11937e-79	GWD3
AT4G06746	4.73824	5.31801e-79	RAP2-9
AT2G24560	8.32129	7.67136e-79	-
AT4G37320	3.29008	9.03105e-79	CYP81D5
AT5G13110	2.14737	1.11983e-78	G6PD2
AT2G36580	2.28209	1.41853e-78	-
AT5G51180	2.54226	2.44427e-78	-
AT1G63690	-2.33969	2.73311e-78	SPPL2
AT1G66940	-3.0691	4.0303e-78	-
AT3G04120	1.59786	4.06615e-78	GAPC1
AT5G06710	3.06887	4.1395e-78	HAT14
AT1G30360	2.09243	4.59833e-78	ERD4
ATCG00520	8.57942	4.78638e-78	YCF4
AT1G80760	2.46888	5.99152e-78	NIP6-1
AT2G21210	-3.43438	1.51812e-77	-
AT3G05910	-3.00516	1.66628e-77	PAE12
AT1G63800	-3.86157	1.92794e-77	UBC5
AT3G14720	2.05156	2.09782e-77	MPK19
AT5G40890	-2.34246	2.13263e-77	CLC-A
AT5G09440	2.7516	2.5268e-77	EXL4
AT3G60130	-2.62016	2.76517e-77	BGLU16
AT5G52640	6.65547	4.70728e-77	HSP90-1
AT5G39410	2.28211	5.66029e-77	-
AT3G29240	-2.02208	6.43863e-77	-
AT3G22380	1.78894	6.60659e-77	TIC
AT3G10410	1.95108	8.09728e-77	SCPL49
AT3G58510	1.87461	9.41668e-77	RH11
AT4G18970	-2.61961	1.01645e-76	-
AT2G21300	1.93998	1.41145e-76	KIN7E
AT1G53730	-2.58099	1.81779e-76	SRF6
AT5G27760	1.94544	2.07177e-76	-
AT5G60790	1.72404	2.60914e-76	ABCF1
AT3G57940	2.46137	2.63413e-76	-
AT3G29360	1.53784	3.11236e-76	UGD2
AT4G27350	2.93656	3.39086e-76	-
AT5G43450	2.26723	4.2632e-76	-
AT1G27200	2.40434	5.96266e-76	-
AT4G38380	3.51012	7.16785e-76	DTX45
AT3G53500	1.80851	8.77425e-76	RS2Z32
AT1G64720	-2.12902	9.56401e-76	CP5
AT4G32060	-2.164	1.10411e-75	MICU
AT4G34120	2.3466	1.17116e-75	CBSX2
AT3G03770	1.77868	1.23475e-75	-
AT1G18660	1.74959	1.83548e-75	-
AT2G17560	1.91627	2.03374e-75	HMGB4
AT3G27880	3.6068	2.20719e-75	-
AT5G56630	2.15442	2.71497e-75	PFK7
AT5G63160	1.9043	3.35174e-75	BT1
AT5G59480	2.01209	3.4356e-75	-
AT5G04830	2.07682	3.48079e-75	-
AT1G78570	1.90901	3.66752e-75	RHM1
AT4G01460	-4.40591	3.87915e-75	BHLH57
AT3G28080	-3.39199	4.11715e-75	-
AT1G20030	3.3303	5.08509e-75	-
AT3G03640	2.32074	5.51866e-75	BGLU25
AT1G60550	-2.22185	5.68702e-75	MENB
AT5G43700	-3.09592	6.14647e-75	IAA4
AT1G49720	2.76155	7.04037e-75	ABF1
AT5G52780	-3.43941	7.39104e-75	-
AT1G31660	1.8461	8.50104e-75	-
AT5G01410	1.95819	1.41216e-74	PDX13
AT5G06110	1.81905	1.60056e-74	-
AT5G14060	-2.08637	1.85067e-74	AK2
AT2G30520	-2.54226	2.69537e-74	RPT2
AT3G01690	-2.09737	3.24436e-74	-
AT4G27970	3.73716	3.24436e-74	SLAH2
AT4G25730	2.34251	3.47452e-74	-
AT3G47470	-2.14869	3.64159e-74	LHCA4
AT5G63990	3.41376	4.22777e-74	SAL3
AT1G55210	1.92099	8.80018e-74	DIR20
AT3G45600	2.32408	9.61715e-74	TET3
AT5G54380	-2.59909	1.26207e-73	THE1
AT5G60540	2.12231	1.78204e-73	PDX2
AT3G09540	2.50042	1.93232e-73	-
AT1G73810	4.3909	2.60202e-73	-
AT1G55690	1.86764	2.60405e-73	SFH13
AT4G30470	2.63947	3.14009e-73	-
AT1G01650	2.1083	3.50362e-73	SPPL4
AT1G04680	-2.10539	4.17719e-73	-
AT4G27680	1.92032	4.52631e-73	-
AT1G58360	2.20672	5.21799e-73	AAP1
AT3G27770	-2.27927	5.5977e-73	-
AT1G77450	3.87726	5.83929e-73	NAC032
AT5G14520	2.15984	6.17022e-73	PES
AT3G47560	-3.68685	6.34161e-73	-
AT3G21150	4.41285	7.45937e-73	BBX32
ATCG00340	7.6777	9.51379e-73	PSAB
AT3G13110	1.86876	9.8706e-73	SAT3
AT1G01940	2.90462	1.15861e-72	CYP18-1
AT3G13310	2.44432	1.35336e-72	-
AT5G22920	-7.72647	1.86219e-72	RZPF34
AT5G01240	-2.47643	2.16714e-72	LAX1
ATCG01080	7.81387	2.20614e-72	NDHG
AT5G20160	2.0993	3.15012e-72	-
AT4G19960	2.05126	3.66068e-72	KUP9
AT4G18010	2.20805	4.61667e-72	IP5P2
AT4G33000	-3.99838	5.59068e-72	CBL10
AT1G32900	2.42316	6.23509e-72	GBSS1
AT4G15480	5.03448	7.80884e-72	UGT84A1
AT3G55450	2.14734	8.06738e-72	PBL1
AT3G11700	-2.16746	8.27683e-72	FLA18
AT5G14640	2.33526	9.18999e-72	ASK5
AT2G17840	5.3758	1.04759e-71	ERD7
AT2G36630	2.41663	1.08316e-71	-
AT2G29450	2.10466	1.4235e-71	GSTU5
AT1G25440	-3.14291	1.45216e-71	COL16
AT1G68500	6.35388	1.52346e-71	-
AT2G23340	2.94737	1.55383e-71	ERF008
AT1G33110	2.4044	1.55888e-71	DTX21
AT3G10530	2.34642	2.0297e-71	-
AT4G23820	-2.21577	2.16773e-71	-
AT2G35940	1.98828	3.34615e-71	BLH1
AT1G27910	2.34278	3.94278e-71	PUB45
AT4G18197	-3.81639	6.0008e-71	PUP7
AT3G10740	-2.05289	6.47483e-71	ASD1
AT1G10270	3.00131	8.91338e-71	GRP23
AT4G20070	2.57396	1.10026e-70	AAH
AT5G56680	1.66543	1.31549e-70	SYNC1
AT4G25340	2.11455	1.68044e-70	FKBP53
AT3G21890	5.0522	1.92159e-70	MIP1B
AT3G01540	1.37668	2.11721e-70	RH14
AT5G15750	2.1629	2.1667e-70	-
AT3G50970	9.48449	2.5551e-70	XERO2
AT3G62110	-2.20721	2.92643e-70	-
AT3G55940	3.35439	4.18177e-70	PLC7
AT4G17870	-3.32542	4.88898e-70	PYR1
AT1G16510	3.70471	5.4264e-70	SAUR41
AT4G37300	-1.95008	5.63797e-70	MEE59
AT5G61810	2.2252	7.21591e-70	-
AT2G37170	-3.78877	7.26135e-70	PIP2B
AT5G17030	10.6898	8.50922e-70	UGT78D3
AT5G56850	-2.50856	1.01209e-69	-
AT3G09840	1.30696	1.16968e-69	CDC48A
AT3G12050	2.2364	1.62344e-69	-
AT3G13330	2.37275	2.17749e-69	PA200
AT3G06530	2.21562	2.70421e-69	-
AT1G73600	-1.85194	2.72646e-69	-
AT1G79150	1.94379	2.87521e-69	-
AT3G13570	1.89469	3.57565e-69	SCL30A
AT5G50100	2.81828	3.88336e-69	-
ATCG01060	6.91389	4.25719e-69	PSAC
AT2G05070	-2.34854	4.28992e-69	LHCB2.2
AT4G24780	-2.66732	7.89419e-69	-
AT4G37990	5.02612	9.33126e-69	CAD8
AT3G11420	2.64159	1.01653e-68	-
ATCG00030	9.59693	1.06645e-68	TRNK
AT4G16146	4.24708	1.1575e-68	-
ATCG00220	3.71678	1.18875e-68	PSBM
AT1G75460	-2.53534	1.25644e-68	-
AT1G80180	-3.65393	1.26997e-68	-
AT2G33330	-3.38836	1.97124e-68	CRRSP11
AT3G04240	1.87649	2.37807e-68	SEC
AT2G29290	-3.41694	3.65926e-68	-
AT1G06290	-2.27443	5.63743e-68	ACX3
AT5G64230	3.40167	6.36435e-68	-
AT5G62190	1.99158	8.18354e-68	RH7
AT5G39530	-3.00985	1.07574e-67	-
AT4G01120	2.68036	1.08465e-67	GBF2
AT4G29840	1.72051	1.21639e-67	TS1
AT5G04040	-2.26967	1.31253e-67	SDP1
AT5G25460	-2.34388	1.46425e-67	-
AT1G72510	-3.13646	1.80739e-67	-
AT1G08890	3.26229	2.91011e-67	SUGTL4
ATCG00190	3.02927	3.16094e-67	RPOB
AT5G17850	3.33876	3.86144e-67	CCX2
AT5G61020	1.59542	8.66064e-67	ECT3
AT1G55360	-2.56466	1.20273e-66	-
AT1G68050	8.94732	1.57504e-66	ADO3
AT3G29030	-2.40225	1.90629e-66	EXPA5
AT5G28020	-2.80194	2.51472e-66	CYSD2
AT5G57990	1.60014	2.55945e-66	UBP23
AT5G41190	1.8898	4.34618e-66	-
AT5G13210	3.18155	4.65647e-66	-
AT3G56990	2.13881	5.90208e-66	EDA7
AT1G55110	2.33791	6.50314e-66	IDD7
AT1G56110	1.90651	6.68016e-66	NOP56
AT4G28200	1.6794	8.84869e-66	-
AT5G23575	1.82744	9.53974e-66	-
AT5G21170	-3.04573	1.13538e-65	AKINBETA1
ATCG00160	5.4939	1.23514e-65	RPS2
AT2G41100	-2.6604	1.25119e-65	CML12
AT4G28450	2.04218	1.64546e-65	-
AT4G34870	1.60683	2.85333e-65	CYP18-4
AT4G34610	1.8744	2.95844e-65	BLH6
AT1G53090	1.99288	2.97196e-65	SPA4
AT1G79930	1.64694	3.20253e-65	HSP70-14
AT4G22540	-2.04025	3.91694e-65	ORP2A
AT1G03130	-2.96421	4.83755e-65	PSAD2
AT3G28070	-4.21575	5.03044e-65	-
AT4G27450	-6.66043	5.52943e-65	-
AT2G29340	-2.77296	6.06393e-65	-
AT2G40900	2.74035	6.38538e-65	-
AT1G13245	-2.18176	7.0219e-65	RTFL17
AT4G34920	-2.13051	7.07045e-65	-
AT1G77460	-2.72588	9.64874e-65	CSI3
AT3G25500	-2.08315	1.09469e-64	FH1
AT5G05270	2.55759	1.14881e-64	CHI3
AT1G64950	2.31395	1.34408e-64	CYP89A5
AT4G34760	-3.79486	2.10034e-64	SAUR50
AT1G68990	1.8667	2.32351e-64	MGP3
AT3G21690	1.69812	2.47568e-64	DTX40
AT3G03060	2.87376	2.74817e-64	-
AT2G38120	-2.68338	3.10309e-64	AUX1
AT5G62360	3.81022	3.13033e-64	-
AT4G03110	-2.39021	3.4442e-64	BRN1
AT2G06850	-2.00372	5.61678e-64	XTH4
ATCG01090	7.77711	5.73447e-64	NDHI
AT1G64140	1.53144	5.99687e-64	-
AT5G17190	1.97286	6.55149e-64	-
AT5G27350	-1.97752	7.60181e-64	SFP1
AT5G65990	2.1356	8.01878e-64	AVT3A
AT3G19820	-1.97888	8.26549e-64	DIM
AT1G75220	-2.38388	1.02139e-63	-
AT4G13493	-3.62806	1.1874e-63	MIR850A
AT3G55620	1.5257	1.35651e-63	EIF6-2
AT3G04550	1.87524	1.36687e-63	RAF1.2
AT1G75810	2.77613	1.48718e-63	-
AT5G15640	2.15159	1.55238e-63	-
ATCG00330	7.39571	1.89468e-63	RPS14
AT3G04010	4.37925	2.05032e-63	-
AT5G39080	-2.58171	3.17942e-63	-
AT1G17170	5.39489	3.27574e-63	GSTU24
AT1G29660	-1.83139	5.65083e-63	-
AT4G27310	2.03962	6.40602e-63	-
AT4G26600	2.05375	6.44025e-63	-
AT5G58380	2.32878	1.41922e-62	CIPK10
AT4G02710	2.62213	1.49556e-62	NET1C
AT5G11240	1.9659	2.18643e-62	-
AT4G29310	-4.61035	2.42631e-62	-
AT1G10360	-2.39978	3.38092e-62	GSTU18
AT3G47420	2.87953	6.0226e-62	ATPS3
AT2G34630	1.66243	6.9403e-62	SPS3
AT1G80270	2.5153	7.27953e-62	PPR596
AT1G72910	-4.89969	9.16368e-62	-
AT3G52470	1.88697	9.55729e-62	-
AT1G07360	1.72739	1.1106e-61	-
AT2G15020	2.09729	1.40409e-61	-
AT2G36930	1.79565	1.553e-61	-
AT3G01795	5.35181	1.553e-61	-
AT2G38310	-2.48155	1.69938e-61	PYL4
AT4G15545	-1.81733	1.80709e-61	-
AT4G03400	1.98197	2.11297e-61	DFL2
AT1G62740	1.98891	2.32702e-61	HOP2
AT1G28670	-4.02626	2.47708e-61	ARAB-1
AT1G01420	2.73231	2.50655e-61	UGT72B3
AT1G69295	1.95394	2.79906e-61	PDCB4
AT1G10760	2.08617	2.91279e-61	GWD1
AT5G60100	4.30341	3.96328e-61	PRR3
AT3G14240	-2.35827	4.48013e-61	SBT1.5
AT3G46970	1.87574	4.4997e-61	PHS2
AT5G22350	2.08908	4.71836e-61	ELM1
AT5G16930	2.81503	4.97598e-61	-
AT3G12670	1.95311	5.65276e-61	emb2742
AT5G16750	1.82814	5.68027e-61	TOZ
AT5G59080	-3.26956	6.85171e-61	-
AT4G16490	1.49823	8.52673e-61	-
AT1G54570	3.18278	8.80579e-61	-
AT3G14440	3.49829	9.76905e-61	NCED3
AT3G23990	2.09887	9.87855e-61	CPN60
AT1G20620	-1.7546	1.0013e-60	CAT3
AT1G74790	2.01911	1.07794e-60	HIPL1
AT2G46550	-2.24384	1.27093e-60	-
AT5G54910	2.26876	1.39114e-60	RH32
AT1G65060	2.77748	1.6757e-60	4CL3
AT5G15700	2.29847	1.87116e-60	-
ATCG00690	5.88726	1.92065e-60	PSBT
AT1G35580	-1.63708	2.63969e-60	CINV1
AT3G53460	1.44793	3.5112e-60	CP29
AT1G11390	2.06652	3.67612e-60	-
AT2G41430	-1.83087	4.82931e-60	ERD15
AT1G27930	1.6111	5.91879e-60	-
AT4G36020	1.98927	6.92407e-60	CSP1
AT3G62010	-1.84728	7.4014e-60	-
AT1G70820	-2.11448	7.40555e-60	-
AT4G23670	-1.68035	9.74767e-60	-
AT3G16520	-2.10944	1.00895e-59	UGT88A1
AT3G44310	-1.49598	1.02994e-59	NIT1
AT5G27950	-2.0055	1.26361e-59	KIN14U
AT1G72430	-3.14017	1.33527e-59	SAUR78
AT1G32540	-2.41551	1.39682e-59	LOL1
AT3G48360	-4.03173	1.56555e-59	BT2
AT2G42520	1.96558	2.00225e-59	RH37
AT5G54100	2.50032	2.31451e-59	-
AT1G01620	-1.78169	2.65203e-59	PIP1-3
AT4G27380	2.27134	3.09355e-59	-
AT1G30240	2.18036	3.48485e-59	-
ATCG00290	10.964	4.48673e-59	TRNS.2
AT1G30520	-3.08544	5.55554e-59	AAE14
AT5G18170	-2.17891	6.17342e-59	GDH1
AT5G13200	3.18044	8.24031e-59	-
AT5G58470	1.84421	8.65544e-59	TAF15B
AT5G35750	-2.48041	9.06778e-59	AHK2
AT1G17665	6.36271	9.69731e-59	-
AT5G09330	1.60885	1.07648e-58	NAC082
AT5G13980	-1.81543	1.2556e-58	-
AT2G19490	2.66352	1.25798e-58	-
AT1G01430	-1.85987	1.34383e-58	TBL25
AT2G16990	3.186	1.81907e-58	-
AT3G13670	1.64195	1.83673e-58	-
AT1G07510	1.85281	1.90989e-58	FTSH10
AT3G52930	1.48477	2.50437e-58	FBA8
AT2G42380	-6.61605	3.26699e-58	BZIP34
AT4G34710	2.17863	4.20876e-58	ADC2
ATCG01130	7.80054	4.36394e-58	YCF1.2
AT5G16010	1.77907	4.85268e-58	-
AT3G28050	-2.66158	5.00685e-58	-
AT5G14430	-1.90597	5.45355e-58	-
AT2G37710	2.36068	5.79309e-58	LECRK41
AT3G50270	-2.89309	7.08347e-58	-
AT1G02090	1.98726	7.38087e-58	CSN7
AT4G04020	2.78907	9.49496e-58	PAP1
AT4G37610	-5.36896	1.03327e-57	BT5
AT3G02750	1.56038	1.29589e-57	-
AT1G68550	2.07763	1.38456e-57	ERF118
AT5G54930	3.29652	1.49969e-57	-
AT4G12400	5.25205	1.51098e-57	HOP3
AT2G43710	1.29583	1.53017e-57	FAB2
AT1G20190	-3.58819	1.76354e-57	EXPA11
AT4G35750	-2.06283	1.78388e-57	-
AT2G15050	-2.25678	2.54056e-57	LTP7
AT2G43650	1.90212	2.73852e-57	EMB2777
AT1G76890	-2.69928	2.80522e-57	GT-2
ATCG00800	3.81278	3.70515e-57	RPS3
AT5G53400	1.84487	5.40192e-57	BOB1
AT1G63260	-3.98341	6.17506e-57	TET10
AT5G61030	2.5745	7.1048e-57	RBG3
AT1G61730	1.62845	8.29198e-57	-
AT5G16040	2.33608	8.29198e-57	-
AT1G30620	2.60826	9.20176e-57	MUR4
AT4G35510	2.19287	1.25361e-56	-
AT5G57050	3.03112	1.68079e-56	ABI2
AT1G65010	-1.90019	1.81014e-56	-
AT3G54460	-2.1348	2.22877e-56	-
AT3G59060	-1.90069	2.36573e-56	PIF5
AT1G02460	4.48984	2.83827e-56	-
AT1G19220	-2.92355	3.11685e-56	ARF19
AT1G09570	-1.70853	3.27902e-56	PHYA
AT5G56550	-6.88183	3.47035e-56	OXS3
AT5G60030	2.64098	3.85941e-56	-
AT1G07440	-2.49677	4.24776e-56	-
AT4G36580	2.65857	5.02307e-56	-
AT4G05410	2.72287	5.10928e-56	YAO
AT1G66150	-1.90628	5.53715e-56	TMK1
AT2G24050	1.74617	6.02874e-56	EIF(ISO)4G2
AT3G15770	-4.04837	6.09871e-56	-
AT4G03430	1.73914	6.92072e-56	STA1
AT3G46640	2.70301	9.77529e-56	PCL1
AT1G03905	3.83479	1.17374e-55	ABCI19
AT5G23280	-2.53768	1.18258e-55	TCP7
AT2G37410	1.72334	1.57179e-55	TIM17-2
AT5G64770	-2.064	1.64999e-55	RGF9
AT1G10580	2.06273	1.79607e-55	-
AT3G18980	-2.10583	3.66144e-55	ETP1
AT1G06720	1.67686	3.86222e-55	-
AT3G06880	-2.72639	4.54387e-55	-
AT2G25730	1.93756	6.79189e-55	-
AT5G04490	-2.23514	7.512e-55	VTE5
AT2G29210	1.7663	9.2616e-55	-
AT4G02340	1.83958	1.87104e-54	-
AT4G31580	1.68888	2.32243e-54	RSZ22
AT5G03555	2.07954	2.42648e-54	NCS1
AT1G21670	2.21343	3.13464e-54	-
AT3G19270	4.39454	3.31246e-54	CYP707A4
AT1G71970	-3.25934	3.82203e-54	-
AT2G31955	2.02545	3.99774e-54	CNX2
AT5G64570	-3.43002	4.01507e-54	BXL4
AT4G32980	-2.50725	4.05243e-54	ATH1
AT1G13930	2.37086	5.37284e-54	-
AT2G46710	-2.69043	5.59304e-54	ROPGAP3
AT3G29575	2.94579	6.06978e-54	AFP3
AT5G20600	1.86105	6.44978e-54	-
AT5G01260	2.05764	6.91974e-54	-
AT2G32430	2.34054	6.91974e-54	B3GALT3
AT3G49940	-2.72929	7.6632e-54	LBD38
AT3G12270	2.10135	9.73744e-54	PRMT3
AT1G53510	1.43393	9.97924e-54	MPK18
AT5G28840	1.26855	1.05686e-53	GME
AT1G14580	1.78305	1.09096e-53	-
AT2G33730	1.43163	1.11138e-53	RH21
AT5G48240	2.06262	1.12901e-53	-
AT2G26530	-2.81233	1.45307e-53	AR781
AT4G26670	2.12969	1.45534e-53	TIM22-2
AT4G34220	-1.93824	1.76631e-53	-
ATCG00560	5.35082	2.85107e-53	PSBL
AT5G37780	1.5833	3.06576e-53	CAM1
AT1G29320	2.02928	3.1017e-53	-
AT1G30250	-5.48484	4.5323e-53	-
AT5G63810	2.02404	4.60553e-53	BGAL10
AT4G21215	2.64047	4.67947e-53	-
AT1G67120	1.91399	5.60348e-53	MDN1
AT2G24600	-3.19691	5.68122e-53	-
AT1G01240	-2.98084	5.82598e-53	-
AT1G33780	-2.92864	6.13041e-53	-
AT4G13930	1.24975	7.64598e-53	SHM4
AT5G14570	2.57216	8.01595e-53	NRT2.7
AT1G55820	2.39896	8.27474e-53	GIP1L
AT3G27380	1.6764	8.28197e-53	SDH2-1
AT5G44670	2.60237	8.46796e-53	GALS2
AT5G55920	1.71626	8.63585e-53	OLI2
AT5G04410	2.11138	8.82029e-53	NAC078
AT1G15420	2.15369	9.00213e-53	-
AT1G72770	2.46785	1.18305e-52	HAB1
AT4G27440	-1.76991	1.45816e-52	PORB
AT2G37990	1.60191	1.51119e-52	-
AT4G35090	1.98033	1.51573e-52	CAT2
AT4G30935	2.23929	1.88053e-52	WRKY32
AT2G46220	-2.07109	2.0407e-52	-
ATCG01180	8.70302	2.05425e-52	RRN23S.2
AT3G47080	1.72788	2.09968e-52	-
AT2G17450	-2.96046	2.55172e-52	ATL44
AT4G31790	1.87282	2.79892e-52	-
AT4G36648	2.26563	2.80089e-52	-
AT5G48570	3.40005	2.91496e-52	FKBP65
AT5G19940	-1.67942	3.08935e-52	PAP8
AT1G30200	-2.2331	3.70663e-52	-
AT1G67080	-2.97261	3.73301e-52	ABA4
AT4G31860	1.90282	3.848e-52	-
AT5G07580	-2.25721	4.17412e-52	ERF106
AT1G78970	-2.77903	4.24745e-52	LUP1
AT2G20180	-3.39728	4.27952e-52	PIF1
AT1G75400	1.86495	6.69201e-52	-
AT4G04910	1.3853	7.41632e-52	NSF
AT3G59080	-2.80556	8.00329e-52	-
AT2G04690	-2.47849	8.54046e-52	-
AT2G44670	1.53456	8.89337e-52	FLZ3
AT5G46110	-1.60028	9.72987e-52	APE2
AT3G13940	2.09139	9.96346e-52	-
AT1G56720	-3.51273	1.06513e-51	-
AT1G72750	1.81865	1.23871e-51	TIM23-2
AT3G51660	2.02262	1.63478e-51	-
AT5G58020	1.68899	1.67446e-51	-
AT4G15430	2.48542	1.95751e-51	-
AT1G51430	-3.25798	2.09226e-51	-
AT3G44735	2.48671	2.10434e-51	PSK6
AT3G18600	1.90232	2.88319e-51	RH51
AT5G63470	-3.17781	3.06411e-51	NFYC4
AT5G56870	-5.41908	3.27982e-51	BGAL4
AT1G50660	1.56192	3.28412e-51	-
AT2G42150	5.51978	3.30519e-51	-
AT3G22370	3.00176	3.43857e-51	AOX1A
AT1G21660	1.45897	3.4966e-51	-
AT5G67300	1.70106	3.70653e-51	MYB44
AT3G63260	1.61609	3.72023e-51	ATMRK1
AT1G78680	-1.87109	4.87136e-51	GGH2
AT3G12280	1.46373	5.93985e-51	RBR1
AT3G03440	2.64361	5.99702e-51	-
ATCG00570	5.39504	6.11926e-51	PSBF
AT3G63010	2.90007	7.28684e-51	GID1B
AT2G34430	-2.4355	7.38498e-51	LHB1B1
AT3G62830	1.87678	7.75986e-51	UXS2
AT4G25080	-1.74736	8.02823e-51	CHLM
AT4G29110	2.52214	8.88939e-51	-
AT5G27360	-3.08443	1.01672e-50	SFP2
AT5G20360	1.90131	1.17646e-50	Phox3
AT3G53990	2.28593	1.18592e-50	-
AT1G53590	1.68587	1.38495e-50	NTMC2T6.1
AT3G19800	-2.42477	1.40731e-50	-
AT2G40360	1.79197	1.78777e-50	BOP1
AT4G33950	1.95079	1.7984e-50	SRK2E
AT2G11910	1.67273	2.27512e-50	-
AT5G41140	-1.72607	2.29473e-50	-
AT4G23990	2.30796	2.72365e-50	CSLG3
AT2G04570	2.53612	2.76496e-50	-
AT1G65030	2.5278	2.94292e-50	-
AT2G14080	-2.48036	3.39905e-50	-
AT1G19660	-2.14123	3.66361e-50	BBD2
AT3G25585	1.54375	3.75121e-50	AAPT2
AT5G11070	-3.3364	3.87667e-50	-
AT5G67385	-1.67893	4.45218e-50	SR1IP1
AT4G31140	2.13563	4.652e-50	-
AT1G78830	-2.44309	5.84274e-50	-
AT5G52660	2.39022	6.49721e-50	RVE6
AT5G22300	2.53889	6.7688e-50	NIT4
AT3G57470	-2.0663	8.39523e-50	-
AT5G62440	1.94227	8.97771e-50	EMB514
AT2G22590	10.018	8.99352e-50	UGT91A1
AT5G20190	1.602	9.53913e-50	-
AT1G63810	1.65042	9.65628e-50	-
AT2G03310	-4.16782	1.2919e-49	-
AT5G43150	2.85076	1.35782e-49	-
AT2G27810	-2.27956	1.37159e-49	ATNAT12
AT3G04730	-1.74881	1.3789e-49	IAA16
AT3G13150	2.84969	1.65926e-49	-
AT1G15100	2.70451	1.87654e-49	RHA2A
AT1G32940	2.40817	1.98335e-49	SBT3.5
AT5G63780	-2.20313	2.26559e-49	SHA1
AT1G70780	1.44514	2.32136e-49	-
AT1G52230	-1.77649	3.00675e-49	PSAH2
AT2G38210	2.89763	3.63122e-49	PDX1L4
AT3G27300	1.7448	4.15232e-49	G6PD5
AT3G14660	1.43302	4.66327e-49	CYP72A13
AT5G37720	1.77976	4.99435e-49	ALY4
AT3G09580	-2.10556	5.37219e-49	-
AT4G09750	2.23778	6.9787e-49	-
AT4G37910	1.42581	7.3895e-49	HSP70-9
AT3G57150	1.73699	7.59654e-49	CBF5
AT5G58290	1.33283	8.03617e-49	RPT3
AT1G77210	-4.48691	8.40675e-49	STP14
AT5G04600	1.93687	9.28641e-49	-
AT1G48650	1.49928	1.01413e-48	-
ATCG00790	3.30124	1.10276e-48	RPL16
AT5G64170	1.44716	1.5777e-48	LNK1
AT5G24570	2.88793	1.69923e-48	-
AT4G04040	-2.01231	1.73743e-48	PFP-BETA2
AT2G31410	1.71539	2.09443e-48	-
AT1G29940	1.69256	2.23099e-48	NRPA2
AT4G17460	-5.83304	2.36522e-48	HAT1
AT4G34910	1.78293	2.41193e-48	RH16
AT1G08900	-3.22699	2.87242e-48	SUGTL3
AT1G57610	1.9853	3.07664e-48	-
AT4G37080	-2.03499	3.3788e-48	-
AT1G27210	-2.41542	3.52044e-48	TOR1L4
AT1G74750	2.30122	3.81771e-48	-
AT5G13160	1.86259	4.09424e-48	PBS1
AT2G33590	1.63733	4.36118e-48	-
AT2G46790	2.07843	4.54536e-48	APRR9
AT4G32400	2.00663	5.61648e-48	BT1
AT4G04770	1.66121	5.79054e-48	ABCI8
AT3G48720	-2.39226	6.37911e-48	-
AT1G77180	1.28332	6.52654e-48	SKIP
AT5G23860	-2.20855	7.35867e-48	TUBB8
AT2G28720	1.83154	7.39298e-48	-
AT1G33590	-1.35033	1.03639e-47	-
AT5G10150	-2.74896	1.04026e-47	UFC
AT3G53800	-2.94659	1.10326e-47	Fes1B
AT4G28150	3.45917	1.16984e-47	-
AT5G08330	-2.50287	1.45816e-47	TCP21
AT1G43860	1.69442	1.47936e-47	-
AT4G09650	-1.55806	1.60973e-47	ATPD
AT4G08510	2.22443	1.72222e-47	-
ATCG00400	9.15406	1.78242e-47	TRNL.1
AT4G22010	-2.30333	2.00934e-47	sks4
AT3G48690	1.70581	2.37737e-47	CXE12
AT5G64410	-3.20823	2.49347e-47	OPT4
AT1G02640	-4.23149	2.59018e-47	BXL2
AT3G44750	1.68782	2.69036e-47	HDT1
AT2G41040	2.12189	2.70271e-47	-
AT2G29320	-2.37422	2.86391e-47	-
ATCG01110	9.94808	3.16218e-47	NDHH
AT1G63780	1.8888	3.19004e-47	IMP4
AT4G23450	4.0173	3.32638e-47	AIRP1
AT4G02540	-2.95592	4.02875e-47	-
AT5G41010	2.35798	4.02875e-47	NRPB12
AT4G17890	-2.02142	4.08692e-47	AGD8
AT1G51940	-2.17743	4.66989e-47	LYK3
AT3G13460	1.13625	5.00607e-47	ECT2
AT1G04945	2.43674	5.21651e-47	-
AT1G27630	1.77387	5.30101e-47	CYCT1-3
AT1G07050	4.47318	6.04593e-47	-
AT2G47970	1.59804	6.0962e-47	-
AT1G70100	-2.47557	6.12692e-47	-
AT3G14990	1.74373	6.84093e-47	DJ1A
AT2G37770	3.88717	6.95076e-47	AKR4C9
AT1G09010	-1.68037	7.08456e-47	EBM
AT5G41670	1.56172	7.55337e-47	PGD3
AT4G17340	-2.67805	7.80489e-47	TIP2-2
AT3G23050	-1.79224	9.73884e-47	IAA7
AT1G22360	-3.41478	1.01055e-46	UGT85A2
AT5G18650	-1.99508	1.01092e-46	MIEL1
AT4G12750	1.71507	1.07425e-46	-
AT4G34135	3.14155	1.23668e-46	UGT73B2
AT5G63180	-2.51041	1.41029e-46	-
AT5G66880	-2.77911	1.53574e-46	SRK2I
AT5G12950	-2.49403	1.59383e-46	-
AT3G25690	-1.69066	1.72715e-46	CHUP1
AT1G05870	1.95923	2.31825e-46	-
AT5G18140	-2.50786	2.59737e-46	-
AT1G15740	-1.97097	2.64654e-46	-
AT1G74230	1.62924	2.7721e-46	RBG5
AT4G15248	4.42132	2.86932e-46	MIP1A
AT1G71710	1.87517	2.87612e-46	IP5P3
AT5G20730	1.60267	4.52178e-46	NPH4
AT2G17500	3.44699	4.78914e-46	PILS5
AT2G06040	2.31079	6.15164e-46	-
AT2G16380	-2.38709	7.83845e-46	SFH7
AT4G38690	-2.37836	8.09482e-46	-
AT3G24180	1.50476	8.33778e-46	-
AT4G21960	-1.26471	8.7735e-46	PER42
AT3G53630	1.72947	9.4828e-46	-
AT1G69070	1.56223	9.63946e-46	-
AT1G27290	-2.3733	1.154e-45	-
AT5G08570	1.47789	1.28044e-45	-
AT4G18205	-2.77287	1.47479e-45	PUP22
AT2G03760	1.77133	1.51718e-45	SOT12
AT2G15320	1.91669	1.58099e-45	-
AT5G52450	2.44412	1.91357e-45	DTX16
AT3G01160	1.59233	3.02943e-45	-
AT1G48210	2.29385	3.90763e-45	-
AT3G21750	1.52569	3.90763e-45	UGT71B1
AT1G61210	1.56172	4.59986e-45	-
AT4G33920	1.93965	4.74192e-45	-
AT1G75370	1.62288	4.82958e-45	-
AT2G37520	1.61459	5.51564e-45	-
AT3G45780	-1.54434	5.66136e-45	PHOT1
AT5G09620	1.53864	6.40287e-45	-
AT3G27350	1.84951	6.94021e-45	-
AT3G12740	1.58815	6.97133e-45	ALIS1
AT1G76270	1.78115	7.546e-45	OFUT16
AT1G05207	-4.8983	9.1436e-45	-
AT1G47500	1.66283	1.00111e-44	RBP47C'
AT4G39770	-3.35527	1.03529e-44	TPPH
AT5G44575	4.73607	1.13645e-44	-
AT2G25200	-5.99797	1.15096e-44	-
AT5G45650	-1.92954	1.15343e-44	SBT5.6
AT1G06670	1.32549	1.55142e-44	NIH
AT1G75750	1.72904	1.87306e-44	GASA1
AT2G30930	-2.76463	2.45341e-44	-
AT4G30993	-1.79998	2.54305e-44	-
AT4G32720	1.45477	2.60329e-44	LA1
AT5G01850	2.35135	2.8576e-44	-
AT4G20440	1.64774	2.91162e-44	SMB
AT1G30960	2.74687	2.96937e-44	ERG
AT1G70280	-2.08551	2.97252e-44	-
AT2G47840	1.47196	2.9794e-44	TIC20-II
AT5G22330	1.65656	2.98804e-44	RIN1
AT2G33830	2.45703	3.52035e-44	DRMH1
AT3G55510	1.89873	3.83122e-44	RBL
AT5G16370	-3.28001	4.22006e-44	AAE5
AT3G52660	1.70399	4.40718e-44	-
AT4G34990	2.98263	4.63914e-44	MYB32
AT5G64400	1.58652	4.90085e-44	-
ATCG00760	5.94844	5.02505e-44	RPL36
AT5G15580	-2.35223	5.15762e-44	LNG1
AT1G61100	-1.9944	5.72465e-44	-
AT3G23480	-3.63347	6.74499e-44	-
AT5G08610	1.52325	6.82865e-44	RH26
AT2G27200	2.05965	7.80383e-44	LSG1-1
AT2G39010	1.50957	8.79353e-44	PIP2-6
AT3G49790	-4.75555	8.94886e-44	-
AT5G07860	-3.59925	9.04994e-44	-
AT3G18830	1.52949	9.20392e-44	PLT5
AT2G35260	-1.31855	1.05369e-43	-
AT5G49910	1.43786	1.12737e-43	HSP70-7
AT1G80450	3.57377	1.33494e-43	VQ11
AT3G07390	1.77578	1.39966e-43	AIR12
AT3G16840	1.63437	1.43178e-43	-
AT2G23610	-1.78754	1.46099e-43	MES3
AT1G47530	1.21355	1.50253e-43	DTX33
AT5G02760	-4.5673	1.64606e-43	-
AT2G40880	1.69679	1.76138e-43	CYS3
AT4G39050	-1.49288	1.77134e-43	KIN7D
AT4G28780	-2.04552	2.09805e-43	-
AT1G49600	1.39749	2.17051e-43	ATRBP47A
AT5G08790	2.05695	2.4205e-43	NAC081
AT1G08410	1.86185	2.46999e-43	LSG1-2
AT3G52870	1.87623	3.03644e-43	IQM3
AT3G23590	-1.82718	3.20124e-43	MED33A
AT1G42440	1.51625	3.26302e-43	-
ATCG00620	5.92238	3.54049e-43	TRNP
AT1G74910	-1.33527	3.82588e-43	-
AT4G38932	-2.36269	4.03485e-43	-
AT2G17033	-2.11261	4.55728e-43	-
AT1G25230	-3.31627	4.56728e-43	-
AT3G54140	1.33263	5.80543e-43	NPF8.1
AT3G61560	2.3158	6.43318e-43	RTNLB6
AT5G50000	-1.97167	6.54876e-43	-
AT3G62310	1.37267	6.58047e-43	-
AT5G52580	1.47049	6.71711e-43	-
AT3G07340	-5.47025	6.88442e-43	BHLH62
AT4G14580	3.69593	6.9955e-43	CIPK4
AT2G40460	2.02493	7.13215e-43	NPF5.1
AT4G25433	10.2013	7.78427e-43	-
AT4G38770	1.23211	9.3413e-43	PRP4
AT5G17380	1.39248	1.06654e-42	HACL
AT2G44740	-5.87435	1.10462e-42	CYCU4-1
AT3G56090	2.33523	1.16509e-42	FER3
AT2G19540	1.3548	1.22371e-42	-
ATCG00920	10.344	1.39103e-42	RRN16S.1
AT3G55630	-2.14298	1.40555e-42	FPGS3
AT4G13572	-3.73837	1.45365e-42	-
AT5G57870	1.15141	1.50612e-42	EIF(ISO)4G1
AT1G79670	-3.30581	1.68064e-42	WAKL22
AT3G61890	3.02284	1.92925e-42	ATHB-12
AT4G31870	1.70185	2.22656e-42	GPX7
AT4G23540	1.57584	2.42223e-42	-
AT5G50200	2.74945	3.00504e-42	NRT3.1
AT5G61770	1.82062	3.0881e-42	PPAN
AT4G17650	1.86678	3.68618e-42	-
AT4G13180	2.50292	3.71155e-42	-
AT5G04020	-2.16909	3.7269e-42	PICBP
AT1G07470	1.6717	3.9156e-42	-
AT1G63660	1.53012	3.93728e-42	-
AT5G04280	1.46379	4.42296e-42	RZ1C
AT5G04170	1.64222	4.47092e-42	CML50
AT3G07090	1.88197	4.65524e-42	-
AT1G29850	1.70779	4.88599e-42	-
AT4G12470	8.53013	5.00577e-42	AZI1
AT3G17240	1.31278	5.75315e-42	LPD2
AT1G19880	1.43345	5.76518e-42	-
AT1G70900	2.21814	6.03399e-42	-
AT2G01450	-1.32955	6.7643e-42	MPK17
AT2G25970	1.25357	7.0729e-42	-
AT2G22500	2.1529	8.53993e-42	PUMP5
AT1G20840	-1.4999	8.78583e-42	MSSP1
AT2G43320	2.17827	1.002e-41	-
AT1G27460	-2.06703	1.02765e-41	NPGR1
AT4G12130	2.43602	1.08176e-41	-
AT1G16210	1.50248	1.16334e-41	-
AT2G18560	-4.19441	1.17216e-41	-
AT4G37090	1.93955	1.3592e-41	-
AT3G53420	-1.27869	1.39133e-41	PIP2-1
AT4G03390	-2.00377	1.65511e-41	SRF3
AT3G05060	1.67023	1.68562e-41	NOP5-2
AT1G07570	1.7245	1.68901e-41	APK1A
AT1G08570	1.87802	1.7426e-41	ACHT4
AT1G74070	-2.53016	1.9408e-41	CYP26-2
AT4G18390	1.35174	2.02907e-41	TCP2
AT3G01560	1.79746	2.11826e-41	-
AT1G49975	-2.32808	2.2097e-41	-
AT1G19150	-1.92727	2.30569e-41	LHCA6
AT2G15080	-2.06678	2.58118e-41	AtRLP19
AT4G24800	-1.79042	2.6077e-41	-
AT5G55610	1.59849	3.05774e-41	-
AT1G70600	1.22232	3.4267e-41	RPL27AC
AT5G16840	1.65135	3.51193e-41	BPA1
AT1G63250	2.29956	3.6601e-41	RH48
AT5G67070	-1.96175	3.8333e-41	RALFL34
AT1G73750	-2.59902	4.22625e-41	-
AT2G35880	-1.85969	4.30284e-41	WDL4
AT1G52930	1.55572	4.49032e-41	BRIX1-2
AT3G26240	-3.74979	4.50298e-41	-
AT1G19180	2.90743	4.59127e-41	TIFY10A
AT3G22850	1.82723	4.66567e-41	-
AT1G06220	1.17868	4.69342e-41	CLO
ATCG01070	8.54043	4.80572e-41	NDHE
AT2G36050	-4.51993	7.39871e-41	OFP15
AT2G37480	-1.77793	7.78705e-41	-
ATCG00200	6.62335	8.01454e-41	TRNC
AT2G29510	-2.08231	9.42868e-41	-
AT3G49500	-2.11632	9.80252e-41	RDR6
AT1G26580	-1.62001	1.02794e-40	-
AT1G61620	1.50805	1.1545e-40	CSU1
AT4G37980	1.57722	1.17797e-40	CAD7
AT3G19400	-2.47139	1.19232e-40	RDL2
AT5G56350	1.58513	1.19376e-40	-
AT1G72645	-4.00566	1.25949e-40	-
AT3G51950	-1.20183	1.25976e-40	-
AT5G35490	-2.80732	1.30438e-40	ATMRU1
AT5G64420	1.3245	1.32202e-40	-
AT3G07310	-2.47133	1.45422e-40	-
AT5G67390	-2.91442	1.56732e-40	-
AT5G13100	1.68537	1.57233e-40	-
AT1G68600	-2.81228	1.64408e-40	ALMT5
AT2G12550	2.20961	1.65103e-40	-
AT4G37640	1.95536	1.69069e-40	ACA2
AT1G72320	1.38474	1.73043e-40	APUM23
AT5G15350	-2.32098	1.81122e-40	ENODL17
ATCG00810	4.16902	2.03478e-40	RPL22
AT4G28270	-4.90395	2.07029e-40	RMA2
ATCG00710	8.04459	2.23555e-40	PSBH
AT3G14595	1.73024	2.39113e-40	-
AT3G48240	4.27658	2.39789e-40	-
AT2G35780	-1.69059	2.5335e-40	SCPL26
AT5G25190	-5.42019	2.65364e-40	ERF003
AT3G55640	2.04165	2.66047e-40	-
AT2G17780	-3.26053	3.2393e-40	MCA2
AT1G49130	-6.21439	3.32507e-40	-
AT3G63400	1.49575	3.39275e-40	CYP63
AT1G10490	1.518	3.51022e-40	-
AT4G02930	1.62665	3.74328e-40	TUFA
AT1G75180	1.52572	3.74328e-40	-
AT4G14300	1.45699	3.75625e-40	RNP1
AT3G11964	1.51678	3.84186e-40	RRP5
AT5G46600	3.1137	3.84847e-40	ALMT13
AT3G61210	-2.55338	3.94359e-40	-
AT4G14220	2.27657	4.01585e-40	RHF1A
AT3G23690	-1.93822	4.24361e-40	BHLH77
AT4G22380	1.66412	4.7002e-40	-
AT4G27740	-3.0492	5.14287e-40	-
AT5G45430	1.09623	5.9968e-40	-
AT3G27690	-2.10173	6.69028e-40	LHCB2.4
AT1G08920	1.96973	7.03621e-40	ESL1
AT1G62180	1.49455	7.07e-40	2002-04-01
AT3G26490	-3.80513	7.07851e-40	-
AT2G40400	1.20494	7.35186e-40	RER5
AT5G52900	-3.23056	8.7473e-40	MAKR6
AT5G47370	-2.70775	1.12824e-39	HAT2
AT3G55880	2.30691	1.17363e-39	SUE4
AT1G08200	1.00514	1.20249e-39	AXS2
AT3G53940	2.71234	1.32238e-39	-
AT1G72410	-1.54901	1.34513e-39	-
AT5G25630	-1.66791	1.38952e-39	-
AT5G05690	-1.65708	1.39759e-39	CYP90A1
AT1G76180	1.80729	1.41118e-39	ERD14
AT5G28770	-2.15191	1.53422e-39	BZIP63
AT3G08690	1.69288	1.66351e-39	UBC11
AT2G04040	6.80103	1.739e-39	DTX1
ATCG00510	7.21159	1.76433e-39	PSAI
AT1G11350	-1.68194	2.0668e-39	SD113
AT3G13790	1.67395	2.22109e-39	CWINV1
AT3G54920	-1.74814	2.28848e-39	PMR6
AT5G47120	1.75439	2.36302e-39	BI-1
AT1G77990	-2.4196	2.44892e-39	SULTR2;2
AT3G19340	1.48677	2.44892e-39	-
AT2G47730	1.46169	2.46994e-39	GSTF8
AT1G74470	-1.43583	2.52328e-39	CHLP
AT2G44230	-2.70543	2.61242e-39	-
AT1G20220	1.5239	2.62223e-39	-
AT1G69780	-2.60069	2.65247e-39	ATHB-13
AT2G22450	1.84112	2.75673e-39	RIBA2
AT1G17360	-1.53252	2.85169e-39	-
AT2G34585	1.61066	3.14397e-39	-
AT4G24810	-2.67002	3.40895e-39	-
AT2G32100	-4.42733	3.44216e-39	OFP16
AT2G07050	-1.34672	3.59518e-39	CAS1
AT5G12220	1.98609	3.65528e-39	-
AT2G30800	1.4625	3.84184e-39	HVT1
AT2G43630	1.52525	4.12391e-39	-
AT5G15810	1.43764	4.36517e-39	-
AT5G11260	2.94178	4.61328e-39	HY5
AT3G52220	1.78732	4.66959e-39	-
AT1G12780	-1.94735	5.26627e-39	UGE1
AT2G32880	-3.06354	5.63877e-39	-
AT3G18773	-4.1429	6.51392e-39	ATL77
AT3G52740	2.36063	6.77001e-39	BIC1
AT2G33210	1.64392	6.88549e-39	HSP60-2
AT4G22590	1.95307	6.98045e-39	TPPG
AT5G23950	5.26576	8.4238e-39	-
AT2G38230	1.47392	8.58077e-39	PDX11
AT2G38465	3.93732	9.93248e-39	-
AT1G34418	-2.24536	1.01309e-38	-
AT5G12250	-1.35816	1.2043e-38	TUBB6
AT1G18070	1.18593	1.36417e-38	-
AT3G46370	-2.39344	1.46786e-38	-
AT3G06620	1.56835	1.46918e-38	-
AT1G24310	1.68275	1.48594e-38	NUP54
AT3G07910	1.99167	1.57506e-38	-
AT1G80120	4.37789	1.82267e-38	-
AT1G71850	2.28192	1.86649e-38	-
AT3G27280	2.10102	1.87321e-38	PHB4
AT1G24267	1.37921	2.00324e-38	-
AT5G54580	1.61116	2.02734e-38	ORRM2
AT3G22330	1.41451	2.02866e-38	RH53
AT2G21440	1.43828	2.08207e-38	-
AT1G48480	-1.80225	2.08402e-38	RKL1
AT5G61370	3.52386	2.25681e-38	-
AT1G14060	2.39825	2.29e-38	-
AT2G31060	1.63115	3.02424e-38	-
AT1G12110	-1.25813	3.05086e-38	NPF6.3
AT2G29700	1.57574	3.43575e-38	PH1
AT3G51420	-2.007	3.80664e-38	SSL4
AT2G34357	1.49174	3.86879e-38	-
AT4G31390	1.43753	3.9513e-38	ABC1K1
AT4G03420	1.73629	4.01972e-38	-
AT4G24010	2.61038	4.28713e-38	CSLG1
AT1G52980	1.30505	4.31578e-38	NUG2
AT3G17330	-2.28648	4.3683e-38	ECT6
AT2G19740	1.41449	4.52928e-38	RPL31A
AT2G30140	2.63096	4.64126e-38	UGT87A2
AT1G76110	-2.15639	4.95582e-38	HMGB9
AT5G57290	1.26182	5.62164e-38	RPP3B
AT3G09720	1.81701	5.70737e-38	RH57
AT3G12560	-1.87733	6.1661e-38	TRP3
AT1G67480	-1.5721	7.56528e-38	-
AT3G23530	-1.40945	7.5698e-38	-
AT2G30100	1.48069	7.70203e-38	-
AT5G13090	-3.21389	7.96353e-38	-
AT1G03090	-2.1274	8.95926e-38	MCCA
AT1G26150	-1.70484	9.53986e-38	PERK10
AT5G55200	1.96163	9.77602e-38	Mge1
AT3G26410	2.01142	9.81786e-38	TRM11
AT1G47970	1.62297	1.10146e-37	-
AT4G35040	1.59166	1.17328e-37	BZIP19
AT1G13640	1.74029	1.21554e-37	PI4KG6
AT1G19370	1.85419	1.22333e-37	-
AT3G28210	4.87354	1.34479e-37	SAP12
AT5G09460	-1.81376	1.3645e-37	BHLH143
AT2G29310	-2.36368	1.38641e-37	-
AT3G14930	-1.59854	1.68916e-37	HEME1
AT1G65230	-1.76117	1.80072e-37	-
AT4G38900	-2.10927	1.81726e-37	-
AT1G11960	2.4801	1.94885e-37	-
AT2G42200	2.07437	1.96944e-37	SPL9
AT5G46780	-2.50178	2.02784e-37	-
AT2G40340	7.98225	2.17004e-37	DREB2C
AT3G06330	-2.17489	2.31223e-37	-
AT3G12150	-2.77222	2.34497e-37	-
AT1G28010	1.90047	2.35337e-37	ABCB14
AT3G21390	1.59052	2.64849e-37	-
AT5G23730	2.13441	2.83505e-37	RUP2
AT1G16610	1.38965	2.84782e-37	SR45
AT4G37925	-1.76334	3.41836e-37	NDHM
AT1G80750	1.45713	3.54306e-37	RPL7A
AT3G03790	1.31684	3.63534e-37	-
AT1G60640	1.91961	3.78493e-37	-
AT5G22480	1.66435	3.8923e-37	-
AT2G47110	1.18533	3.99889e-37	RPS27AB
AT2G26830	1.95753	4.08664e-37	EMB1187
AT3G20720	1.50162	4.16914e-37	-
AT1G56300	2.03452	4.2512e-37	-
AT3G17930	1.52103	4.61812e-37	-
AT1G13080	-2.2401	4.68501e-37	CYP71B2
AT3G47340	-3.81594	5.10506e-37	ASN1
AT2G20560	3.5093	5.16343e-37	-
AT1G22270	1.88874	5.70183e-37	TRM112A
AT1G15290	-1.77844	6.17479e-37	-
AT5G47200	1.1724	7.27097e-37	RABD2B
AT1G02870	2.16273	7.68581e-37	-
AT4G31000	-2.26807	7.97896e-37	CBP60F
AT3G46490	-3.61735	8.1896e-37	-
AT4G05050	1.26383	8.6016e-37	UBQ11
AT5G56950	1.48956	9.25618e-37	NAP1;3
AT2G37250	1.37394	9.40795e-37	ADK
AT2G18110	1.25455	1.03056e-36	-
AT4G35440	-2.09791	1.04186e-36	CLC-E
AT2G44940	1.9866	1.05474e-36	ERF034
AT5G55070	1.06273	1.05562e-36	-
AT5G17300	2.3498	1.13958e-36	RVE1
AT2G41140	1.41366	1.32946e-36	CRK1
AT5G22290	2.1487	1.42229e-36	NAC089
AT4G21580	1.61396	1.45352e-36	-
AT1G67750	-3.14357	1.51551e-36	-
AT2G22190	1.76988	1.61356e-36	TPPE
AT3G57410	-1.51734	1.63532e-36	VLN3
AT4G27960	1.14187	1.72357e-36	UBC9
AT1G22190	-2.04378	1.7442e-36	RAP2-13
AT5G38140	-2.85232	1.99208e-36	NFYC10
AT1G02930	3.7956	2.08794e-36	GSTF6
AT3G55500	3.56122	2.1756e-36	EXPA16
AT3G51840	-1.48534	2.40853e-36	ACX4
AT3G46540	-2.02752	2.43075e-36	-
AT4G15420	1.65493	2.44957e-36	-
AT2G30010	-1.6711	2.57607e-36	TBL45
ATCG00780	3.37484	2.61008e-36	RPL14
AT2G40950	1.61999	2.67958e-36	BZIP17
AT5G52470	1.24623	2.72488e-36	MED36B
AT5G53290	3.11687	2.95501e-36	CRF3
AT1G19720	-1.54003	3.24084e-36	DYW7
AT3G62980	-1.36038	3.34699e-36	TIR1
AT5G35320	2.50063	3.39455e-36	-
AT3G25870	2.80694	3.51357e-36	-
AT2G45960	-1.13284	3.58257e-36	PIP1B
AT1G04990	1.78259	3.60693e-36	-
AT5G18600	-1.76001	3.73189e-36	GRXS2
AT1G20640	-2.24076	3.73368e-36	NLP4
AT3G54880	-3.45097	4.0883e-36	-
AT4G38950	-1.88958	4.4074e-36	KIN7F
AT1G22060	-1.3815	5.42198e-36	-
AT5G27520	1.96734	5.8403e-36	PNC2
AT1G63840	2.80277	6.09027e-36	-
AT2G17870	2.0772	6.09951e-36	CSP3
AT3G18035	-1.4343	6.41984e-36	HON4
AT1G13090	-1.70121	7.73807e-36	CYP71B28
AT3G59910	1.24241	8.81883e-36	SKIP35
AT1G28520	1.2303	9.31494e-36	VOZ1
AT3G28100	-3.10724	9.77674e-36	-
AT2G35635	1.50077	1.00288e-35	RUB2
AT5G63770	1.74779	1.05656e-35	DGK2
AT3G15460	1.77678	1.07057e-35	BRIX1-1
AT2G44310	1.41686	1.39766e-35	-
AT5G04230	-2.41789	1.49048e-35	PAL3
AT3G26200	-3.45692	1.49331e-35	CYP71B22
AT1G05910	1.37217	1.51049e-35	-
AT1G51380	2.96108	1.54418e-35	RH34
AT3G07350	-3.36438	1.62196e-35	-
AT1G54730	-3.54037	1.63089e-35	-
AT5G06570	3.59453	1.74887e-35	-
AT5G43310	-1.80131	2.34504e-35	-
AT5G59950	1.13793	2.68708e-35	-
AT2G05100	-1.20625	3.04076e-35	LHCB2.1
AT5G22800	-1.69571	3.20669e-35	EMB86
AT1G26945	-3.15813	3.47781e-35	PRE6
AT5G20790	5.25371	3.56055e-35	-
AT5G26340	2.15088	3.56216e-35	STP13
AT1G02840	1.18868	3.57606e-35	SR34
AT5G32450	-1.58544	3.74712e-35	-
AT1G20330	-1.49227	3.78923e-35	SMT2
AT4G27410	2.31792	4.36166e-35	RD26
AT4G32570	-1.73869	4.74465e-35	TIFY8
AT3G08640	1.48574	5.01365e-35	RER3
AT4G11820	-1.47798	5.22224e-35	HMGS
AT2G23420	1.34044	5.50457e-35	NAPRT2
AT1G23550	3.06504	5.59231e-35	SRO2
AT1G64600	2.61597	5.59708e-35	-
AT2G47850	1.488	5.71134e-35	-
AT1G71020	-1.83008	5.76769e-35	PUB10
AT4G19860	-1.69557	6.14344e-35	LCAT4
AT4G23790	-2.01262	6.20137e-35	TBL24
AT1G15260	-2.10344	6.37813e-35	-
AT4G19450	1.45071	6.39198e-35	-
AT2G45030	1.39496	6.39922e-35	MEFG2
AT5G35970	1.3057	6.55963e-35	-
AT4G22200	-1.54733	6.56226e-35	AKT2
AT1G67870	1.04913	6.8354e-35	-
AT1G23400	-1.62869	8.52526e-35	CAF2
AT3G15530	-1.77725	8.95024e-35	-
AT1G02330	1.61813	1.13068e-34	CSU2
AT1G05590	-2.47745	1.14014e-34	HEXO2
AT3G53720	2.02557	1.1416e-34	CHX20
AT3G09020	-4.2523	1.29388e-34	-
AT3G58070	2.59026	1.30815e-34	GIS
AT1G53390	-1.58301	1.63496e-34	ABCG24
AT3G56070	1.76025	1.6548e-34	CYP19-3
AT1G65560	2.45832	1.70833e-34	-
AT4G10760	1.48778	1.92591e-34	MTA
AT2G31150	-2.09803	2.02003e-34	-
AT5G55790	-2.12594	2.06938e-34	-
AT1G14170	1.9359	2.32083e-34	-
AT2G38670	1.15544	2.37612e-34	PECT1
AT4G20170	1.49683	2.41537e-34	GALS3
AT1G60010	-1.73184	2.46749e-34	-
AT5G44580	1.7197	2.47481e-34	-
AT5G55230	-1.309	2.59296e-34	ATMAP65-1
AT1G10700	-1.79328	2.77408e-34	PRS3
AT5G20910	1.82852	2.82159e-34	AIP2
AT5G01720	1.63158	2.83249e-34	FBL3
AT5G38560	1.31169	3.08841e-34	PERK8
AT1G24180	1.19654	3.20156e-34	IAR4
AT1G66100	-2.24441	3.45394e-34	-
AT1G10155	4.05427	3.47832e-34	ATPP2-A10
AT4G33110	-1.70269	3.56568e-34	-
AT2G42190	-1.85608	3.62089e-34	-
AT3G50380	1.55252	3.88751e-34	-
AT2G42680	1.54808	3.89791e-34	MBF1A
AT3G15160	-1.79691	4.93966e-34	-
AT2G32600	1.50588	5.01405e-34	-
AT5G21930	-1.64605	5.26109e-34	PAA2
AT3G57050	-1.17248	5.69826e-34	CBL
AT1G22330	-5.50352	6.18476e-34	-
AT5G52040	1.18076	6.20361e-34	ATRSP41
AT1G07420	1.62105	6.87251e-34	SMO2-2
ATCG01040	8.46968	6.87584e-34	CCSA
AT1G67300	1.50548	6.87898e-34	-
AT2G34250	1.18308	7.083e-34	-
AT5G08720	-1.6832	7.84081e-34	-
AT5G47780	-1.2095	7.88113e-34	GAUT4
AT5G39320	-1.93042	8.40536e-34	UGD4
AT1G78600	1.59861	8.56321e-34	LZF1
AT3G04620	4.57403	8.70456e-34	-
AT1G69480	5.74658	9.18615e-34	PHO1-H10
AT3G50440	-2.07726	9.4435e-34	MES10
AT5G08560	1.40343	1.05399e-33	WDR26
AT4G15410	1.69255	1.05399e-33	PUX5
AT1G07150	3.16481	1.19205e-33	MAPKKK13
AT4G39960	1.38538	1.22554e-33	-
AT3G13920	0.933477	1.27734e-33	EIF4A1
AT1G59700	1.59107	1.48109e-33	GSTU16
AT5G45490	-1.83866	1.60184e-33	-
AT4G25940	-2.17687	1.63426e-33	-
AT4G23860	1.48151	1.8224e-33	-
AT2G45570	4.62368	1.84155e-33	CYP76C2
AT1G53710	-2.4835	1.85244e-33	-
AT5G24490	-1.81532	1.88363e-33	-
AT3G07770	1.2545	1.9362e-33	HSP90-6
AT2G25050	-2.16688	2.35005e-33	-
AT1G07870	2.22565	2.36876e-33	-
AT2G24590	1.37318	2.71617e-33	RSZ22A
AT1G24530	2.1113	2.74009e-33	-
AT2G44860	1.51406	2.80814e-33	-
AT3G08030	-1.33629	2.85272e-33	-
AT1G72160	-1.47721	3.0368e-33	PATL3
AT3G13230	1.58543	3.28213e-33	-
AT4G28510	1.60168	3.41044e-33	PHB1
AT5G47900	-4.3259	3.61253e-33	-
AT3G13030	-2.33783	3.69712e-33	-
AT5G36220	1.85464	4.07214e-33	CYP81D1
AT5G21100	-2.01882	4.20816e-33	-
AT1G67365	3.13082	4.88484e-33	-
ATCG00550	7.67064	4.93163e-33	PSBJ
AT1G72180	-1.85752	5.21096e-33	CEPR2
AT4G38630	1.17092	5.27601e-33	RPN10
AT1G51680	-1.78115	5.64014e-33	4CL1
AT4G11350	2.68075	5.84697e-33	-
AT4G21410	-2.80094	5.91483e-33	CRK29
AT3G28040	-1.57963	6.2061e-33	-
AT1G79110	2.08962	6.86803e-33	BRG2
AT4G40060	-1.58037	7.41178e-33	ATHB-16
AT1G72970	-1.80405	7.4331e-33	HTH
AT2G40130	1.6292	7.61765e-33	SMXL8
AT2G39710	2.21146	8.53851e-33	-
AT1G65295	-1.75054	1.03389e-32	-
AT1G75170	1.97592	1.06364e-32	-
AT3G62690	2.48171	1.09642e-32	ATL5
AT5G02515	-6.23445	1.17389e-32	-
AT1G27950	1.09836	1.21593e-32	LTPG1
AT1G29530	-2.58731	1.27603e-32	-
AT4G03180	1.8708	1.32993e-32	-
AT5G42720	1.63583	1.41449e-32	-
AT1G01580	3.193	1.44389e-32	FRO2
AT2G34170	-2.54355	1.44642e-32	-
AT2G02780	-2.43719	1.45809e-32	-
AT3G14150	-2.16367	1.59274e-32	GLO3
AT4G17840	1.4424	1.60384e-32	-
AT1G60650	2.2228	1.87109e-32	RZ1B
AT3G26700	-2.27654	1.90558e-32	-
AT4G14750	-2.90223	1.98723e-32	IQD19
AT2G36750	6.76533	2.10814e-32	UGT73C1
AT3G61440	-1.08115	2.22435e-32	CYSC1
AT1G66230	-5.89446	2.30712e-32	MYB20
AT5G43830	-1.414	2.46076e-32	-
AT1G59580	-2.14649	2.75298e-32	MPK2
AT1G60790	1.49622	2.85717e-32	TBL2
AT1G49032	-2.29857	2.9221e-32	-
AT5G03760	-1.37462	3.056e-32	CSLA9
ATCG00500	7.94211	3.08798e-32	ACCD
AT1G73650	1.50105	3.51712e-32	-
AT1G31970	1.14428	3.5354e-32	RH5
AT1G61740	1.85744	3.61013e-32	-
ATCG00600	6.19839	3.7175e-32	PETG
AT1G60600	-1.85213	3.8042e-32	ABC4
AT2G47060	-1.9185	3.83825e-32	-
AT2G23770	-4.54645	3.92176e-32	LYK4
AT1G15550	-3.6245	4.11644e-32	GA3OX1
AT4G19230	2.73303	4.23625e-32	CYP707A1
AT1G64760	1.72998	4.43142e-32	-
AT1G78210	1.40118	4.46307e-32	-
AT2G39570	-1.83234	4.46332e-32	ACR9
AT5G65440	-1.50704	4.50552e-32	-
AT5G05190	2.16986	5.12406e-32	EDR4
AT1G21080	1.18498	5.20393e-32	-
AT1G51820	3.38374	5.36297e-32	-
AT3G61770	1.52118	5.38822e-32	-
AT1G15410	-2.26212	5.5096e-32	-
AT5G21222	-1.46351	5.58966e-32	ATC401
AT1G02610	-3.92104	5.64944e-32	-
AT2G28550	1.15742	5.76022e-32	RAP2.7
AT1G10390	1.1951	5.98054e-32	NUP98A
AT4G39900	-1.97588	6.04031e-32	-
AT1G22950	1.64153	6.20942e-32	-
AT1G52855	3.2291	6.3624e-32	-
AT3G51890	1.80829	6.39215e-32	-
AT1G24575	2.50247	6.4608e-32	-
AT2G25210	1.75356	6.57243e-32	-
AT5G54630	-1.96271	7.25662e-32	-
AT1G03230	-2.54369	7.29244e-32	-
AT3G46550	-1.67294	7.49615e-32	FLA4
AT2G18220	1.81818	7.51795e-32	-
AT3G51800	1.08822	7.7589e-32	ATG2
AT1G27730	2.17767	8.22033e-32	ZAT10
AT5G43860	3.00784	9.12313e-32	CLH2
AT3G61690	1.25824	9.39365e-32	-
AT1G10450	1.2571	9.45664e-32	SNL6
AT3G55980	-1.964	9.49031e-32	SZF1
AT4G32020	1.28198	1.01278e-31	-
AT5G08260	1.25685	1.02734e-31	SCPL35
AT5G57120	1.3003	1.34933e-31	-
AT3G07470	-1.64784	1.35254e-31	-
AT1G45249	1.80946	1.47717e-31	ABF2
AT4G28050	-2.1284	1.49556e-31	TET7
AT4G29220	-1.33099	1.57393e-31	PFK1
AT3G48590	-2.20342	1.60166e-31	NFYC1
AT4G35920	-1.62425	1.61497e-31	MCA1
AT3G10650	1.31658	1.63207e-31	NUP1
AT1G02400	4.06345	1.84362e-31	GA2OX6
AT5G50180	-1.6209	1.84655e-31	-
AT2G25670	1.09785	2.02306e-31	-
AT4G22740	1.61447	2.03759e-31	-
AT5G07870	-2.80633	2.15597e-31	-
AT5G57560	-2.28397	2.21269e-31	XTH22
AT5G35735	1.45146	2.24723e-31	-
AT5G10730	1.69622	2.33111e-31	-
AT4G08920	-1.32397	2.38334e-31	CRY1
AT4G24510	1.34022	2.41376e-31	CER2
AT4G27360	8.14756	2.64263e-31	-
AT3G52500	1.18849	2.79783e-31	-
AT3G54820	1.89348	2.80222e-31	PIP2-5
AT1G24470	2.49313	2.96546e-31	KCR2
AT5G39760	1.80806	3.0122e-31	ZHD10
AT4G12980	-2.04391	3.04831e-31	-
AT4G21620	1.74513	3.10327e-31	-
AT5G03240	1.22143	3.15842e-31	UBQ3
AT2G41210	2.30269	3.16925e-31	PIP5K5
AT1G25275	-1.63143	3.2369e-31	-
AT5G43960	1.21618	3.25566e-31	-
AT4G17530	1.10033	3.61125e-31	RABD2C
AT3G48320	1.79346	3.62234e-31	CYP71A21
AT1G62200	-2.0658	3.70446e-31	-
AT3G26720	-1.31003	3.80597e-31	-
AT4G19020	-2.12447	3.92558e-31	CMT2
AT5G02820	1.74617	4.13924e-31	TOP6A
AT5G46690	-3.52616	4.17773e-31	BHLH71
AT3G15354	1.09776	4.29341e-31	SPA3
AT4G03190	-2.38544	4.30762e-31	GRH1
AT5G61960	1.14962	4.71441e-31	ML1
AT5G09880	1.34943	5.03106e-31	-
AT1G35340	-1.47624	5.25727e-31	-
AT3G06700	1.11454	5.75042e-31	RPL29A
AT5G40910	-1.55047	5.9003e-31	-
AT4G24200	1.46882	6.03318e-31	-
AT4G24160	1.85795	6.36481e-31	-
AT4G18270	1.73667	6.51937e-31	TRANS11
AT3G28130	-2.06749	6.6285e-31	-
AT2G41000	2.2207	6.96413e-31	-
AT5G47390	-1.88609	7.01839e-31	KUA1
AT2G44970	1.52196	7.40377e-31	-
AT5G52882	-1.57139	7.65033e-31	-
AT5G64260	1.42524	7.91357e-31	EXL2
AT5G13440	1.20257	8.43271e-31	UCR1-2
AT4G34230	2.16338	8.60283e-31	CAD5
AT1G44770	-1.64705	8.78657e-31	-
AT3G12320	1.28927	9.53093e-31	LNK3
AT5G63130	3.2711	1.07438e-30	-
AT5G66100	1.50974	1.13431e-30	-
AT5G10560	-1.48252	1.13431e-30	BXL6
AT3G07195	2.60752	1.15522e-30	-
AT2G01910	-1.66059	1.19036e-30	MAP65-6
AT5G51300	1.18013	1.26307e-30	SF1
AT4G19390	1.60185	1.26688e-30	-
AT1G65930	-1.09035	1.26739e-30	CICDH
AT5G01880	2.86388	1.36739e-30	ATL74
AT1G04780	1.30203	1.52902e-30	-
AT5G22580	-1.60335	1.64384e-30	-
AT3G18440	1.40194	1.6623e-30	ALMT9
AT4G19660	-1.95392	1.687e-30	NPR4
AT1G77600	1.34272	1.69692e-30	-
AT3G05980	3.48288	1.71053e-30	-
AT5G24660	2.41598	1.7163e-30	LSU2
AT5G03700	3.49931	1.77338e-30	-
AT3G02250	1.12906	1.83764e-30	OFUT21
AT3G29320	-1.20865	1.87892e-30	PHS1
AT5G08040	2.41008	1.94856e-30	TOM5
AT4G30110	-2.07433	1.95359e-30	HMA2
AT5G09930	5.47578	1.99385e-30	ABCF2
AT2G46030	-1.7279	2.00555e-30	UBC6
AT5G11330	-1.46479	2.007e-30	-
AT3G52360	-2.74651	2.15334e-30	-
AT1G70410	-1.24587	2.16433e-30	BCA4
AT5G42060	2.54988	2.19399e-30	-
AT1G09390	-2.83437	2.273e-30	-
AT1G18650	-2.42729	2.50597e-30	PDCB3
AT1G55900	1.40932	2.57225e-30	TIM50
AT5G60990	1.42973	2.96039e-30	RH10
AT1G49760	1.18149	3.20937e-30	PAB8
AT3G15570	-2.37586	3.21218e-30	-
AT4G34030	-1.71053	3.54667e-30	MCCB
AT4G21445	-2.95832	3.6763e-30	-
AT1G75860	1.3352	3.85541e-30	-
AT1G80420	-2.10981	3.90677e-30	XRCC1
AT5G13730	-1.9902	4.05739e-30	SIGD
AT3G61760	2.78336	4.19204e-30	DRP1B
AT3G15630	-3.35189	4.22499e-30	-
AT4G38150	2.31953	4.46958e-30	-
AT1G73540	-3.10279	4.47778e-30	NUDT21
AT4G30825	-1.94288	5.20959e-30	-
AT4G26750	1.89111	5.29532e-30	LIP5
AT5G38980	-1.26191	5.57028e-30	-
AT5G40380	-1.99561	5.57256e-30	CRK42
AT3G06080	-1.57956	5.61825e-30	TBL10
AT4G36680	1.65888	5.98656e-30	-
AT1G62050	1.63274	6.25818e-30	-
AT5G06160	1.40233	6.31821e-30	ATO
AT1G01720	2.04063	7.02601e-30	NAC002
AT4G21660	1.18174	7.56973e-30	-
AT2G25520	1.16218	7.66717e-30	-
AT1G10020	-1.91875	7.70036e-30	-
AT3G48250	1.89716	8.65372e-30	-
AT3G43720	1.11832	8.74885e-30	LTPG2
AT5G63800	-1.46305	9.4721e-30	BGAL6
AT1G17130	1.36743	9.78994e-30	-
AT1G32440	1.33882	1.05721e-29	PKP3
AT2G38440	-1.21727	1.16551e-29	SCAR2
AT1G80650	-3.37515	1.22566e-29	RTL1
AT3G06035	1.30215	1.26241e-29	-
AT1G15280	1.25378	1.32684e-29	-
AT2G36470	2.02156	1.40414e-29	-
AT4G32330	-1.37582	1.41173e-29	WDL5
AT3G48330	-2.13405	1.4328e-29	PIMT1
AT1G30260	-3.0519	1.51962e-29	-
AT3G18110	-1.48904	1.54631e-29	EMB1270
AT3G24080	1.52389	1.59129e-29	-
AT2G25480	-1.98064	1.59129e-29	-
AT4G30350	1.36832	1.59908e-29	SMXL2
AT5G01290	1.38021	1.76253e-29	-
AT4G15630	-1.62553	1.85455e-29	-
AT4G00360	1.273	1.85581e-29	CYP86A2
AT1G10900	-1.74644	1.88095e-29	PIP5K7
AT4G21180	-1.64485	1.969e-29	ERDJ2B
AT5G30495	1.88393	2.04643e-29	-
AT1G24148	-3.02423	2.05546e-29	-
AT1G74250	1.63681	2.33397e-29	JJJ1
AT1G15020	-2.02145	2.47284e-29	QSOX1
AT5G57660	1.26282	2.73288e-29	COL5
AT1G28050	1.97776	2.86128e-29	COL15
AT2G32080	-1.35878	2.99211e-29	PURA1
AT2G39350	2.24111	3.05431e-29	ABCG1
AT4G13020	-1.30418	3.13656e-29	MHK
AT5G12020	9.80408	3.19202e-29	HSP17.6
AT1G69252	1.54415	3.22255e-29	-
AT4G19880	-1.95604	3.42395e-29	-
AT3G11410	2.04832	3.47641e-29	PP2CA
AT2G47440	-1.47702	3.58269e-29	-
AT4G14746	1.88028	3.62141e-29	-
AT5G14580	1.86873	3.77242e-29	PNP2
AT4G20980	1.05778	4.01502e-29	TIF3D1
AT1G54740	-2.74157	4.08497e-29	-
ATCG00170	5.26305	4.08809e-29	RPOC2
AT5G54585	1.90061	4.10672e-29	-
AT3G10110	2.29516	4.24885e-29	TIM22-1
AT4G32280	-4.4573	4.30479e-29	IAA29
AT5G45340	-2.72455	4.67395e-29	CYP707A3
AT3G30775	-2.79458	5.01256e-29	POX1
AT3G23210	1.77384	5.30363e-29	BHLH34
AT5G19730	2.35945	5.46786e-29	PME53
AT2G05630	1.90734	5.52871e-29	ATG8D
AT3G16260	-1.50292	5.94099e-29	TRZ4
AT1G69310	2.27468	6.14266e-29	WRKY57
AT5G25780	1.18909	6.20093e-29	EIF3B-2
ATCG00590	4.06861	6.29277e-29	ORF31
AT5G39860	-5.69415	7.09008e-29	PRE1
AT3G24040	-1.77906	7.31585e-29	-
AT1G43580	-2.12939	7.34009e-29	-
AT1G17200	-1.91827	7.43351e-29	-
AT5G54160	-1.29974	7.57878e-29	OMT1
AT5G49760	-1.43014	7.93799e-29	-
AT4G21100	1.23875	8.00676e-29	DDB1B
AT1G44000	-1.13051	8.04762e-29	SGRL
AT4G30460	3.34269	8.26643e-29	-
AT1G11720	-1.33837	8.60766e-29	ATSS3
AT3G21865	1.13618	8.75518e-29	PEX22
AT5G53000	1.33428	8.86122e-29	TAP46
AT2G28320	1.32321	8.92902e-29	-
AT4G38440	1.66102	9.09909e-29	IYO
AT1G51510	1.07552	9.897e-29	Y14
AT3G55750	1.21408	1.05465e-28	RPL35AD
AT3G02420	1.38822	1.06807e-28	-
AT3G15080	1.9052	1.17973e-28	-
AT4G26520	-1.85372	1.22273e-28	-
AT2G36490	-1.35584	1.26113e-28	ROS1
AT5G47455	1.72346	1.28732e-28	-
AT3G16850	-1.40289	1.29937e-28	-
AT3G17100	-1.56206	1.33056e-28	BHLH147
AT4G14540	-2.46326	1.38213e-28	NFYB3
AT5G37770	-1.76926	1.42608e-28	CML24
AT3G02540	-1.3186	1.45227e-28	RAD23C
AT4G04940	1.90575	1.56346e-28	-
AT4G27000	1.02823	1.56509e-28	RBP45C
AT3G55410	0.994619	1.59531e-28	-
AT5G54250	-1.81287	1.62131e-28	CNGC4
AT2G26910	-1.11002	1.643e-28	ABCG32
AT3G06480	1.21478	1.93944e-28	RH40
AT5G35840	-1.48051	2.08854e-28	PHYC
AT3G22150	-1.93438	2.10428e-28	PCMP-E95
AT5G64270	1.04803	2.20969e-28	-
AT5G61270	1.33893	2.21118e-28	BHLH72
AT2G17040	-2.21502	2.22217e-28	anac036
AT3G51600	1.42726	2.2623e-28	LTP5
AT1G12580	1.28713	2.26867e-28	PEPKR1
AT3G54420	2.93711	2.39784e-28	EP3
AT5G04980	1.91762	2.49927e-28	IP5P10
AT5G27120	1.3533	2.68457e-28	NOP5-1
AT1G76970	1.8936	2.83463e-28	TOL4
AT5G47560	1.81586	3.07708e-28	TDT
AT4G12120	1.60878	3.08776e-28	SEC1B
AT4G34980	0.951109	3.12291e-28	SBT1.6
AT5G67630	1.65982	3.4095e-28	-
AT4G37680	1.20976	3.46011e-28	HHP4
AT3G26280	-1.89929	3.66541e-28	CYP71B4
AT5G45775	1.11692	3.77359e-28	RPL11C
AT2G30790	-3.42234	3.84664e-28	PSBP2
AT1G06230	1.10215	3.89843e-28	GTE4
AT1G01500	1.5665	3.92122e-28	-
AT1G51610	1.42854	3.99429e-28	MTPC4
AT3G14680	3.79783	4.05678e-28	CYP72A14
AT5G64750	4.52242	4.17113e-28	ABR1
AT4G19985	-1.9076	4.23919e-28	-
AT5G48030	1.33978	4.27966e-28	GFA2
AT1G13360	1.39187	4.46002e-28	-
AT1G24510	1.15935	4.63559e-28	CCT5
AT4G30610	-2.38321	4.64898e-28	SCPL24
AT3G09300	-1.46973	4.71503e-28	ORP3B
AT4G22220	1.01939	4.75508e-28	ISU1
AT3G01290	-2.13107	4.86849e-28	HIR3
AT5G51710	1.4215	4.87711e-28	KEA5
AT1G14700	-2.99164	5.1961e-28	PAP3
AT5G65010	-1.24595	5.41074e-28	ASN2
AT3G13065	-2.98305	5.59141e-28	SRF4
AT1G42550	1.2871	5.66014e-28	PMI1
AT3G59110	-1.66334	5.70246e-28	-
AT5G14740	-1.31149	6.27978e-28	BCA2
AT4G35470	-1.70546	6.28696e-28	PIRL4
AT1G66540	1.96871	6.30271e-28	-
AT1G20920	1.28255	6.36511e-28	RH42
AT2G03550	-1.61843	6.56159e-28	CXE7
AT2G45660	1.3691	6.58328e-28	SOC1
AT3G18100	1.7322	6.67878e-28	MYB4R1
AT3G43240	1.35842	6.99628e-28	ARID4
AT4G33380	-1.34201	7.01463e-28	-
AT1G53500	1.46172	7.04617e-28	RHM2
AT5G02050	1.60682	7.46201e-28	-
AT1G01180	-3.02148	7.84807e-28	-
AT5G52280	-1.73369	8.00792e-28	-
AT1G64040	1.18192	8.52999e-28	TOPP3
AT1G26470	1.86608	8.86861e-28	-
AT1G01120	-1.29364	1.00064e-27	KCS1
AT5G24300	1.1252	1.03619e-27	SS1
AT2G26260	-1.97078	1.07869e-27	3BETAHSD/D2
AT1G53560	-2.36038	1.09766e-27	-
AT5G04895	1.92006	1.09917e-27	-
AT4G02075	-3.14917	1.10997e-27	PIT1
AT1G03600	-1.25382	1.11678e-27	PSB27-1
AT5G20180	1.48902	1.1216e-27	-
AT1G01770	-1.94906	1.1216e-27	-
AT4G04920	1.34878	1.13511e-27	MED16
AT4G27620	1.55442	1.19335e-27	-
AT1G67195	1.88726	1.27117e-27	MIR414
AT1G48630	1.03572	1.30254e-27	RACK1B
AT5G58370	1.55114	1.30254e-27	-
AT4G15910	4.18471	1.35045e-27	ATDI21
AT5G48180	1.30925	1.35157e-27	NSP5
AT1G56700	-1.68297	1.48445e-27	-
AT1G78080	-1.01697	1.54788e-27	RAP2-4
AT1G27190	-1.56342	1.74633e-27	-
AT3G10020	-2.25431	1.74687e-27	-
AT1G62300	2.65449	1.77585e-27	WRKY6
AT1G48430	-1.60909	1.7794e-27	-
AT2G16600	0.960376	1.78461e-27	CYP19-1
AT1G74690	-1.20958	1.78712e-27	IQD31
AT3G49430	1.16662	1.78873e-27	SR34A
AT5G01800	1.10876	1.85514e-27	-
AT3G18190	1.11525	2.06318e-27	CCT4
AT2G47750	-3.28225	2.06676e-27	GH3.9
AT5G39050	2.01389	2.42423e-27	PMAT1
AT5G60170	1.09187	2.60296e-27	-
AT5G35220	-1.25969	2.63012e-27	EGY1
AT2G42620	1.41577	2.74762e-27	MAX2
AT3G44100	1.50012	2.86955e-27	-
AT4G22755	-3.24714	2.93951e-27	SMO1-3
AT1G43190	-1.30177	2.99319e-27	PTB3
AT3G12580	7.28925	3.13251e-27	MED37C
AT4G04670	1.84612	3.16176e-27	-
AT2G34570	1.85299	3.20073e-27	MEE21
AT5G10770	-2.13922	3.26777e-27	-
AT1G21560	-2.16296	3.36649e-27	-
AT2G05310	-1.3252	3.41387e-27	-
AT1G28230	1.90527	3.41787e-27	PUP1
AT1G78610	1.5031	3.4839e-27	MSL6
AT1G33390	1.3513	3.72735e-27	FAS4
AT3G14415	-1.10936	3.858e-27	-
AT3G14900	1.99298	3.98749e-27	-
AT1G76010	0.976173	4.33089e-27	-
AT1G72040	1.13877	4.41975e-27	-
AT1G48570	1.19254	4.65744e-27	-
AT3G04060	3.22859	4.76546e-27	anac046
AT5G08520	-1.95573	4.85184e-27	SRM1
AT3G22790	-1.92234	4.91894e-27	NET1A
AT1G74670	-7.27196	5.47965e-27	GASA6
AT1G15750	0.898541	5.60253e-27	TPL
AT5G19440	1.27169	5.60253e-27	-
AT2G34150	-2.63656	5.78677e-27	SCAR1
AT4G04955	-2.43156	6.1978e-27	ALN
AT5G61780	1.14655	6.51026e-27	TSN2
AT3G46440	1.37841	6.51259e-27	UXS5
AT4G26150	2.17892	6.93055e-27	GATA22
AT1G04620	1.45809	7.11661e-27	HCAR
AT2G36220	2.53703	7.16094e-27	-
AT5G44510	-2.00875	7.61706e-27	TAO1
AT1G07610	1.75985	7.61751e-27	MT1C
AT2G36070	1.29415	7.75721e-27	TIM44-2
AT3G18610	3.06124	7.92409e-27	NUCL2
AT5G51440	7.69315	8.56069e-27	HSP23.5
AT1G15030	-1.38384	8.74287e-27	-
AT4G17720	1.19767	8.82977e-27	-
AT1G10657	-2.92538	8.92861e-27	-
AT2G37040	1.39086	9.13534e-27	PAL1
AT4G30890	1.20395	9.14147e-27	UBP24
AT1G22430	-1.55098	9.51951e-27	-
AT4G24690	1.02585	1.00515e-26	NBR1
AT1G23030	-1.4198	1.0073e-26	PUB11
AT2G17250	1.61749	1.01057e-26	EMB2762
AT3G51920	1.44585	1.01277e-26	CML9
AT1G20560	-1.75033	1.14586e-26	AAE1
AT3G02870	-1.36209	1.14592e-26	VTC4
AT2G45820	1.35118	1.17165e-26	DBP
AT3G05160	-2.14035	1.18009e-26	-
AT2G34070	1.65247	1.26419e-26	TBL37
AT1G78820	-1.29925	1.26572e-26	-
AT2G25430	0.966698	1.30308e-26	-
AT4G33980	11.2322	1.53108e-26	-
[truncated: 10,566 more rows]

## Sheet: ATC 1d vs ATC 22°C
atc#1 1d 4°C/ atc#1 22°C
gene_id	log2FoldChange	padj	gene_name
AT5G52310	8.13867	0	RD29A
AT1G20440	5.93563	0	COR47
AT2G42530	8.54271	0	COR15B
AT3G50970	9.59798	0	XERO2
AT1G09350	10.6128	0	GOLS3
AT1G77120	7.53011	0	ADH1
AT4G30650	5.23862	0	-
AT5G57110	5.76168	0	ACA8
AT1G11210	7.19641	0	-
AT5G14760	5.06033	0	AO
AT5G53970	3.99299	4.83258e-301	-
AT4G17090	4.39634	1.04649e-284	BAM3
AT5G49360	-7.80745	3.10797e-280	BXL1
AT1G29395	5.11401	2.60796e-276	COR413IM1
AT1G20450	6.09128	4.10149e-274	ERD10
AT1G04570	6.67438	8.01864e-264	-
AT3G05660	5.45562	7.12082e-263	AtRLP33
AT1G16850	9.68948	1.16151e-243	-
AT1G48100	7.01024	3.4492e-241	-
AT2G15970	3.95449	3.9389e-241	COR413PM1
AT1G27760	3.902	2.17727e-240	SAT32
AT4G23630	3.57412	7.52631e-239	RTNLB1
AT1G80920	-5.97151	4.91694e-236	ATJ8
AT1G01470	5.21494	3.3326e-231	LEA14
AT5G17460	7.1713	1.01768e-223	-
AT2G42540	8.27607	9.49915e-207	COR15A
AT3G17800	3.57332	4.71293e-206	-
AT1G51090	5.4608	8.75653e-203	-
AT4G17550	4.97601	6.30517e-200	-
AT4G24960	5.31516	1.70066e-198	HVA22D
AT4G11600	3.3406	2.35528e-197	GPX6
AT4G14690	8.5055	1.70945e-196	ELIP2
AT3G55610	4.14678	5.60354e-191	P5CSB
AT5G49730	-6.02582	1.31896e-190	FRO6
AT1G70290	-4.07326	1.0577e-189	TPS8
AT2G28900	4.90798	4.72523e-189	OEP161
AT5G19120	-6.40277	3.20205e-188	-
AT5G47060	4.85518	1.29573e-187	-
AT1G68050	6.61678	1.49922e-186	ADO3
AT4G27520	3.74947	3.55958e-184	ENODL2
AT5G24120	3.71029	1.46236e-183	SIGE
AT1G47710	3.54993	7.38246e-183	-
AT2G17840	4.76078	1.07388e-181	ERD7
AT5G14120	-4.62031	2.13408e-181	-
AT5G17050	4.89862	2.55678e-181	UGT78D2
AT1G10410	3.94145	1.32245e-179	-
AT3G21560	5.42653	1.51382e-178	UGT84A2
AT1G73480	3.05508	1.97326e-177	-
AT2G47890	3.64911	6.40476e-175	COL13
AT1G03130	-3.90499	1.35415e-174	PSAD2
AT1G78510	2.96883	1.7907e-172	SPS1
AT4G12470	8.16346	9.88453e-169	AZI1
AT5G61380	3.48101	1.44352e-167	APRR1
AT5G15970	5.59285	1.64307e-167	KIN2
AT1G01520	6.54312	3.92011e-167	-
AT2G43620	6.02303	4.27695e-162	-
AT4G27830	3.53254	7.88555e-162	BGLU10
AT4G27560	4.51298	1.23117e-161	UGT79B2
AT3G24190	2.78029	3.0446e-161	-
AT1G78070	3.18115	7.6722e-156	-
AT3G13750	-3.96807	1.5931e-155	BGAL1
AT4G21570	3.52406	4.09934e-154	-
AT5G20830	5.99763	5.19416e-154	SUS1
AT5G40390	3.67908	1.50634e-152	RFS5
AT5G55180	3.65217	2.67406e-151	-
AT5G25110	7.55356	2.8413e-151	CIPK25
AT5G15950	4.70891	6.37163e-150	SAMDC2
AT1G46768	4.60908	1.34833e-149	RAP2-1
AT1G02930	4.49914	1.69618e-149	GSTF6
AT2G24550	-5.00417	5.80018e-146	-
AT1G80440	-5.21573	8.82284e-145	-
AT2G21130	4.65863	1.27529e-144	CYP19-2
AT5G15650	3.4088	4.67864e-143	RGP2
AT3G16240	-3.73867	1.67647e-142	TIP2-1
AT5G42570	4.43683	2.54555e-139	-
AT3G49210	4.04251	1.29279e-138	-
AT1G61380	2.96713	1.72456e-138	SD129
AT2G40080	6.34542	1.66554e-137	ELF4
AT5G44110	5.43852	2.54561e-137	ABCI21
AT3G47420	3.2374	5.8605e-137	ATPS3
AT1G62570	6.04794	1.85852e-135	FMOGS-OX4
AT1G19490	4.75726	2.98736e-135	-
AT4G36010	4.27218	1.61868e-134	-
AT2G19450	4.07044	5.68559e-134	DGAT1
AT2G19190	4.74924	7.66772e-131	SIRK
AT1G05170	3.77258	2.0994e-128	B3GALT2
AT5G49900	3.49331	3.46723e-126	-
AT2G31360	2.26377	9.86653e-126	ADS2
AT5G63130	3.9902	3.94021e-124	-
AT4G25640	3.2325	4.0207e-124	ATDTX35
AT1G32860	4.33937	4.1765e-124	-
AT2G25900	-5.23368	2.82286e-123	ATCTH
AT4G35300	2.60902	6.97923e-123	TMT2
AT3G01820	3.15817	1.05959e-122	-
AT3G08940	-4.10631	2.59055e-122	LHCB4.2
AT5G48250	4.15034	1.98605e-121	COL10
AT1G70640	10.4836	1.03989e-118	-
AT3G17130	6.70041	1.35143e-118	-
AT4G17140	2.81715	3.87023e-118	-
AT1G69530	-4.38377	9.49566e-118	ATEXPA1
AT5G37260	4.08845	1.10199e-117	RVE2
AT5G49330	5.52098	7.81375e-117	MYB111
AT3G59820	3.63102	1.94365e-116	-
AT5G42760	4.52651	1.16671e-115	-
AT5G19190	-6.11011	2.03675e-115	-
AT5G15960	8.21434	1.64284e-113	KIN1
AT1G43890	2.5939	3.42343e-113	RABC1
AT4G38580	3.85472	6.14907e-113	HIPP26
AT3G17609	3.89673	6.37168e-112	HYH
AT5G44565	4.06547	1.21347e-111	-
AT1G62710	4.12343	5.82708e-111	bVPE
AT3G23080	-3.88244	8.1993e-111	-
AT5G11260	3.43137	9.1064e-111	HY5
AT4G33070	6.9883	2.84458e-110	PDC1
AT4G12480	6.23763	2.84458e-110	EARLI1
AT2G20670	-4.67859	3.61611e-110	-
AT1G06430	2.37721	7.14095e-110	FTSH8
AT1G75380	-3.95998	8.43572e-110	BBD1
AT5G61820	4.3609	1.04504e-109	-
AT4G01870	6.95489	1.48294e-109	-
AT5G02270	3.50585	1.88334e-109	ATNAP9
AT4G39800	4.1403	3.24123e-109	IPS1
AT4G34120	2.38184	3.41873e-109	CBSX2
AT3G27210	3.26082	4.29562e-109	Y-2
AT4G20890	2.41486	2.94975e-108	TUBB9
AT4G12000	3.45004	3.63922e-108	-
AT4G25470	5.091	4.15472e-107	DREB1C
AT3G09450	5.30193	9.10235e-107	-
AT4G01330	-4.73398	8.88269e-106	-
AT2G16890	5.02339	9.87832e-106	UGT90A1
AT4G26850	2.68327	1.96592e-105	VTC2
AT4G27940	3.79012	2.15674e-105	MTM1
AT1G69870	3.92366	5.24243e-104	NPF2.13
AT4G30830	7.45753	8.92601e-104	-
AT3G55580	5.35958	2.34431e-103	-
AT2G22080	3.04778	2.8484e-103	-
AT3G48360	-4.34107	2.87732e-103	BT2
AT1G06180	4.30913	2.17644e-102	ATMYB13
AT3G56290	2.53777	3.69285e-102	-
AT2G25530	4.27726	3.37021e-101	-
AT5G24470	3.80468	5.39112e-100	APRR5
AT4G37760	2.54115	1.5912e-99	SQE3
AT2G21660	4.54603	3.19208e-99	RBG7
AT1G02820	3.92068	3.21652e-98	LEA2
AT1G68550	2.95173	8.04182e-98	ERF118
AT4G23400	-3.75908	1.10379e-97	PIP1-5
AT3G05880	4.37501	2.38897e-97	RCI2A
AT4G19420	-4.40297	7.77803e-96	-
AT3G14690	2.97022	1.10372e-95	CYP72A15
AT1G79270	3.556	3.44299e-95	ECT8
AT2G23910	6.24282	4.01873e-95	-
AT1G71360	4.23545	8.23126e-95	-
AT5G44020	-4.72539	1.2533e-94	-
AT2G37170	-3.26515	1.3428e-94	PIP2B
AT5G16030	-4.18841	1.28756e-93	-
AT5G20160	2.38729	8.64016e-93	-
AT1G21790	3.5418	9.13861e-93	-
AT1G33230	2.53556	1.33503e-92	-
AT2G29290	-4.39932	1.40955e-92	-
AT3G55760	2.86604	2.57346e-92	-
AT1G79440	2.80808	4.86715e-92	ALDH5F1
AT1G75170	2.86251	4.23296e-91	-
AT1G63800	-4.12085	1.10506e-89	UBC5
AT1G22770	3.33784	1.17257e-89	GI
AT2G21620	4.03821	1.67272e-89	RD2
AT2G46830	2.82935	1.97379e-89	CCA1
AT3G13330	2.11266	9.626e-89	PA200
AT3G07050	2.20125	2.89502e-86	NSN1
AT3G14890	3.33803	4.79454e-86	ZDP
AT5G52570	3.97825	1.18132e-85	BETA-OHASE 2
AT5G10410	4.30679	2.79867e-85	-
AT1G69250	2.69659	3.35708e-85	-
AT2G05070	-2.62119	4.5818e-85	LHCB2.2
AT4G25630	2.464	4.76958e-85	MED36A
AT3G06070	-5.09685	5.26779e-85	-
AT5G67420	-3.99356	8.08279e-85	LBD37
AT3G50750	-3.55333	2.54155e-84	BEH1
AT3G08730	2.14952	5.51721e-84	ATPK1
AT1G13650	-5.96802	5.51721e-84	-
AT1G08890	3.09249	1.87743e-83	SUGTL4
AT1G64780	3.40764	2.0069e-83	AMT1-2
AT1G25250	4.27517	1.27457e-82	AtIDD16
AT1G70900	3.0354	3.56164e-82	-
AT1G76590	2.82032	5.66872e-82	-
AT1G53035	5.05282	5.96473e-82	-
AT4G27450	-6.49878	1.40838e-81	-
AT4G25480	4.52766	1.76001e-80	DREB1A
AT1G64890	3.22114	3.40695e-80	-
AT1G13930	2.06371	3.89327e-80	-
AT1G56220	-2.80489	5.29543e-80	-
AT5G51570	4.14972	5.34689e-80	HIR4
AT1G70800	4.50253	5.98258e-80	CAR6
AT1G23390	-5.28816	8.4937e-80	-
AT5G58700	3.57943	1.27074e-79	PLC4
AT5G11150	2.75947	1.75482e-78	ATVAMP713
AT1G67360	3.68219	5.75636e-78	-
AT2G34620	-5.36367	2.61046e-77	-
AT5G43260	2.97916	3.02178e-77	-
AT4G33980	7.82698	7.57125e-77	-
AT2G25200	-6.40526	8.15421e-77	-
AT3G23000	2.54531	8.17329e-77	CIPK7
AT4G27710	-3.46558	9.14259e-77	CYP709B3
AT1G01060	3.121	1.43719e-76	LHY
AT2G22590	10.1221	2.37699e-76	UGT91A1
AT5G20250	-3.65411	4.15489e-76	DIN10
AT3G57020	2.77723	1.45919e-75	SSL9
AT3G07350	-4.3978	2.0192e-75	-
AT1G80130	5.03598	5.19134e-75	-
AT1G18620	-3.42609	1.10625e-74	-
AT2G43010	-3.48541	2.10895e-74	PIF4
AT2G28630	-4.71893	2.27862e-74	KCS12
AT3G15430	2.08163	3.81684e-74	-
AT4G25433	7.95587	3.93253e-74	-
AT1G17050	2.4948	1.63741e-73	SPS2
AT3G53990	2.61908	2.66308e-73	-
AT2G21320	3.49864	3.76007e-73	BBX18
AT4G22690	-3.3608	4.46902e-73	CYP706A1
AT5G49480	4.27751	5.66087e-73	ATCP1
AT5G43630	2.1726	6.24669e-73	TZP
AT3G62750	-2.77843	1.94853e-72	BGLU8
AT5G52300	6.19899	2.87904e-72	LTI65
AT4G37300	-2.66823	3.33598e-72	MEE59
AT5G47650	2.82178	4.05937e-72	ATNUDT2
AT3G49790	-4.22812	4.07142e-72	-
AT3G56090	2.94915	7.10243e-72	FER3
AT5G20230	4.03403	1.13844e-71	BCB
AT1G74670	-7.59411	3.99946e-71	GASA6
AT2G02100	4.58044	7.20285e-71	PDF2.2
AT3G20810	4.69592	7.65105e-71	JMJ30
AT1G06780	3.03888	9.17398e-71	GAUT6
AT2G46790	2.41537	1.097e-70	APRR9
AT4G13830	-3.91535	1.48312e-70	ATJ20
AT4G27657	5.0953	7.36329e-70	-
AT4G39730	2.8292	8.48152e-70	PLAT1
AT3G15730	1.96538	1.20378e-69	PLDALPHA1
AT5G14640	2.28843	1.61675e-69	ASK5
AT4G05410	2.32339	2.21107e-69	YAO
AT4G10770	-3.53054	7.68361e-69	OPT7
AT5G14570	2.29576	8.51001e-69	NRT2.7
AT1G60890	2.38551	9.83246e-69	-
AT4G37990	7.36697	1.19553e-68	CAD8
AT1G67850	3.56634	3.89471e-68	-
AT5G56550	-7.34363	3.9713e-68	OXS3
AT4G15550	3.00311	4.54281e-68	UGT75D1
AT1G49500	-3.90854	5.82085e-68	-
AT1G66150	-2.29198	7.22819e-68	TMK1
AT3G01690	-2.48151	7.43969e-68	-
AT2G41900	1.99046	8.02445e-68	-
AT4G38690	-2.90886	1.02773e-67	-
AT1G15440	2.32492	1.14614e-67	PWP2
AT2G24100	2.75708	1.87808e-67	-
AT3G47470	-2.11481	4.6839e-67	LHCA4
AT1G18850	2.36891	7.63462e-67	-
AT4G18422	10.0066	1.31228e-66	-
AT5G54470	4.4151	1.41919e-66	-
AT2G17280	4.52514	1.90656e-66	PGM
AT5G56870	-5.7483	1.95802e-66	BGAL4
AT1G18900	2.46414	2.67524e-66	-
AT4G05020	4.25527	2.98746e-66	NDB2
AT4G32060	-1.99402	3.71092e-66	MICU
AT5G18400	2.59766	6.40765e-66	-
AT4G34650	4.7888	7.70592e-66	SQS2
AT1G27470	2.4332	1.5597e-65	-
AT5G28150	2.65303	2.59181e-65	-
AT1G24580	5.6623	3.05352e-65	-
AT1G76580	2.41032	3.38351e-65	-
AT5G42150	2.12643	4.46883e-65	-
AT4G00050	2.27231	7.78576e-65	UNE10
AT4G38380	2.86062	1.3849e-64	DTX45
AT1G05870	2.5976	8.07942e-64	-
AT3G16810	2.2089	1.59577e-63	APUM24
AT3G21540	2.57919	1.81851e-63	-
AT3G19850	-5.11937	2.25418e-63	-
AT1G26790	7.75793	3.66817e-63	-
AT5G22920	-6.68709	4.00006e-63	RZPF34
AT5G03555	2.39147	4.87552e-63	NCS1
AT5G62190	1.76985	7.03748e-63	RH7
AT5G39410	2.75156	9.04134e-63	-
AT1G49450	5.76721	1.45848e-62	-
AT1G19660	-2.14377	3.09707e-62	BBD2
AT3G62550	-3.13944	4.54839e-62	-
AT3G52060	-3.31968	5.6844e-62	-
AT5G13370	2.64287	6.19419e-62	-
AT5G21940	-3.36562	9.61239e-62	-
AT5G17040	7.55281	1.00601e-61	UGT78D4
AT5G20070	1.85312	1.2994e-61	NUDT19
AT1G30360	2.10249	1.45514e-61	ERD4
AT3G17790	3.12498	1.46035e-61	PAP17
AT1G69480	5.34823	1.52428e-61	PHO1-H10
AT2G04350	2.27969	1.54016e-61	LACS8
AT5G44670	2.32499	1.99236e-61	GALS2
AT2G36390	2.26144	3.58982e-61	SBE2.1
AT3G03640	2.86592	4.06252e-61	BGLU25
AT3G14200	2.50311	4.2969e-61	-
AT3G26180	-3.41219	4.5051e-61	CYP71B20
AT3G04240	1.72936	1.05868e-60	SEC
AT1G03530	2.36751	1.57484e-60	ATNAF1
AT2G02120	7.81765	2.25273e-60	PDF2.1
AT4G37320	2.88765	2.41974e-60	CYP81D5
AT3G02040	3.24731	2.55328e-60	GDPD1
AT1G57610	2.11468	2.85614e-60	-
AT1G20190	-4.19175	3.40359e-60	EXPA11
AT3G07650	4.22471	4.19293e-60	COL9
AT5G20190	1.96184	4.73424e-60	-
AT4G14220	2.44747	8.5036e-60	RHF1A
AT1G76890	-2.59447	1.14825e-59	GT-2
AT2G46550	-2.21089	1.1979e-59	-
AT3G52990	1.87267	1.3034e-59	-
AT4G32190	2.53031	2.17089e-59	-
AT1G17665	5.26045	3.02799e-59	-
AT5G11110	3.73231	4.38189e-59	SPS2
AT5G66760	2.22092	5.70686e-59	SDH1-1
AT2G03750	-3.74652	1.51311e-58	SOT11
AT3G02170	-3.9595	1.51311e-58	LNG2
AT5G13200	3.41566	1.63942e-58	-
AT3G27020	-2.59899	3.13291e-58	YSL6
AT1G10370	3.20386	5.28612e-58	GSTU17
AT3G03440	2.79183	6.22667e-58	-
AT2G42690	-2.68278	9.42854e-58	-
AT4G34740	2.33751	1.36166e-57	ASE2
AT3G61210	-3.32561	1.9572e-57	-
AT1G60190	4.76939	3.18247e-57	PUB19
AT1G23480	-4.02529	3.83804e-57	CSLA3
AT5G13750	3.49538	5.03837e-57	ZIFL1
AT4G34990	3.67308	7.35743e-57	MYB32
AT4G15130	2.73145	8.69394e-57	ATCCT2
AT3G23620	2.24853	9.12893e-57	-
AT1G15125	-3.71384	1.30699e-56	-
AT2G36750	4.64141	1.38695e-56	UGT73C1
AT1G70820	-2.9709	2.35177e-56	-
AT4G15480	6.4016	2.57922e-56	UGT84A1
AT1G52890	4.41672	2.68317e-56	NAC019
AT1G01620	-1.73841	3.52578e-56	PIP1-3
AT4G23920	3.33812	3.95373e-56	UGE2
AT3G60520	2.57812	5.3509e-56	-
AT1G19000	-2.36724	6.02845e-56	-
AT5G50720	4.30104	7.16466e-56	HVA22E
AT5G20150	3.29688	9.10637e-56	SPX1
AT5G58070	3.56818	2.01272e-55	TIL
AT3G07460	-2.01483	2.46898e-55	-
AT5G61590	-4.95209	2.52093e-55	ERF107
AT5G50100	2.42886	5.6376e-55	-
AT2G44230	-2.57837	5.86698e-55	-
AT2G39010	1.71636	5.97365e-55	PIP2-6
AT2G47180	3.72041	8.04383e-55	GOLS1
AT5G63780	-2.8602	1.58086e-54	SHA1
AT2G25730	2.02431	1.59805e-54	-
AT3G21890	3.8363	2.6311e-54	MIP1B
AT3G04140	2.25226	2.67009e-54	-
AT3G21670	2.28044	3.19239e-54	NPF6.4
AT1G27200	2.45375	3.32204e-54	-
AT5G18630	-3.56401	4.90148e-54	-
AT2G34510	-2.18179	9.2078e-54	-
AT4G02540	-2.89895	9.83688e-54	-
AT3G01795	3.89632	1.09558e-53	-
AT4G30470	2.67906	1.39452e-53	-
AT1G62480	-2.33385	1.69648e-53	-
AT3G15450	-2.36247	1.71579e-53	-
AT5G66540	2.17282	7.1097e-53	-
AT2G29340	-3.03506	7.55713e-53	-
AT4G19530	-3.38995	7.64782e-53	-
AT2G03310	-3.77502	8.21939e-53	-
AT4G13940	1.73733	8.56225e-53	SAHH1
AT4G23820	-2.17364	1.00718e-52	-
AT5G43850	-2.1028	1.02032e-52	ARD4
AT5G20730	1.61618	1.13067e-52	NPH4
AT1G07440	-3.0568	1.14926e-52	-
AT1G78570	1.9364	1.23929e-52	RHM1
AT4G01660	2.31055	1.50579e-52	ABC1
AT3G49220	2.2869	2.04389e-52	-
AT2G03820	1.72182	2.38103e-52	-
AT1G68840	-3.43888	2.52799e-52	RAV2
AT1G76100	-2.81876	2.72625e-52	PETE1
AT4G29310	-4.85606	3.91098e-52	-
AT4G23450	3.99124	4.65526e-52	AIRP1
AT4G24780	-2.49728	6.34379e-52	-
AT1G80180	-4.21909	8.53862e-52	-
AT5G22350	1.92062	9.23074e-52	ELM1
AT1G13700	-4.73172	9.64962e-52	PGL1
AT5G13980	-1.89125	1.03856e-51	-
AT1G19150	-1.94745	4.34476e-51	LHCA6
AT3G50270	-2.73902	4.36181e-51	-
AT1G63260	-3.57475	4.80456e-51	TET10
AT4G17870	-3.26332	5.11706e-51	PYR1
AT1G23020	-2.72554	5.96209e-51	FRO3
AT3G09440	3.17549	6.93796e-51	HSP70-3
AT3G14810	2.71812	9.39106e-51	MSL5
AT2G29310	-2.76889	9.63102e-51	-
AT4G23990	2.60323	9.71811e-51	CSLG3
AT3G05500	2.69445	1.53465e-50	-
AT2G18560	-4.24363	1.71416e-50	-
AT3G26740	-2.97894	2.19438e-50	CCL
AT4G33540	3.08846	3.17324e-50	-
AT1G03905	3.82265	8.35202e-50	ABCI19
AT5G22100	2.36472	8.45436e-50	-
AT4G31140	2.09831	8.49221e-50	-
AT5G05410	4.30398	1.078e-49	DREB2A
AT4G30110	-3.31292	1.12872e-49	HMA2
AT1G11960	2.58014	1.53306e-49	-
AT4G27360	6.74883	1.57983e-49	-
AT3G07010	-2.86284	1.94179e-49	-
AT1G54820	-3.23551	2.05701e-49	-
AT5G04830	1.82839	2.66301e-49	-
AT3G58660	1.81127	2.81283e-49	-
AT5G40450	-3.34746	2.82828e-49	-
AT4G31000	-2.59513	2.91494e-49	CBP60F
AT4G22570	-2.65572	3.00005e-49	APT3
AT5G54910	2.08013	3.6638e-49	RH32
AT5G02230	-3.11121	3.784e-49	-
AT2G20180	-3.34175	4.84877e-49	PIF1
AT4G25730	1.93445	4.84877e-49	-
AT5G24110	4.36388	5.16356e-49	WRKY30
AT5G27930	1.89381	5.4899e-49	PPC6-7
AT2G42150	5.30296	6.63759e-49	-
AT1G76080	-2.80709	9.12401e-49	CDSP32
AT1G55500	2.05578	9.50556e-49	ECT4
AT2G40900	2.95884	1.17113e-48	-
AT3G61060	-2.3767	1.22146e-48	AtPP2-A13
AT2G31380	2.52695	1.51969e-48	BBX25
AT4G34550	4.03576	1.54904e-48	-
AT2G19490	2.58748	1.72599e-48	-
AT5G17030	11.0092	2.32332e-48	UGT78D3
AT3G58120	-5.38147	2.32469e-48	BZIP61
AT3G55120	3.40055	2.84831e-48	CHI1
AT4G12130	2.68489	2.98758e-48	-
AT2G36630	2.51879	4.18776e-48	-
AT3G24840	2.74311	5.51847e-48	-
AT3G47560	-3.37287	6.04505e-48	-
AT4G27130	1.87806	1.29781e-47	-
AT5G04040	-2.12706	1.33392e-47	SDP1
AT1G54570	2.9064	1.5138e-47	-
AT1G21670	1.93468	1.66222e-47	-
AT1G43860	2.16886	2.92319e-47	-
AT1G12370	3.40134	3.90162e-47	PHR1
AT3G18773	-6.07121	4.32197e-47	ATL77
AT5G56000	2.16014	7.09434e-47	HSP90-4
AT1G73750	-2.6273	7.30821e-47	-
AT1G68190	-4.24663	7.97896e-47	-
AT1G77210	-3.99984	8.53992e-47	STP14
AT2G30520	-1.96223	9.25717e-47	RPT2
AT5G14520	1.7057	2.97552e-46	PES
AT4G25080	-1.73915	3.739e-46	CHLM
AT4G37610	-5.11822	4.37734e-46	BT5
AT2G18300	-3.4997	5.52384e-46	-
AT2G44210	-2.30729	6.59144e-46	-
AT3G24420	-2.76021	7.94488e-46	-
AT5G03240	1.36963	1.11626e-45	UBQ3
AT1G19180	3.72304	1.29008e-45	TIFY10A
AT1G53090	1.76457	2.5148e-45	SPA4
AT1G72150	-2.78246	3.21948e-45	PATL1
AT4G02710	2.44191	4.32256e-45	NET1C
AT1G10900	-2.01859	7.12159e-45	PIP5K7
AT5G24490	-2.01873	8.09508e-45	-
AT3G06410	1.9685	9.09818e-45	-
AT5G59480	2.52058	9.72639e-45	-
AT4G25340	2.07672	1.07343e-44	FKBP53
AT2G32430	2.7023	1.09488e-44	B3GALT3
AT3G02750	1.73286	1.12738e-44	-
AT5G09420	2.57275	1.78768e-44	OM64
AT2G37480	-1.76377	2.27283e-44	-
AT5G63800	-1.66919	3.47405e-44	BGAL6
AT4G33905	6.69559	4.49144e-44	-
AT4G21215	2.81789	6.82752e-44	-
AT5G58380	2.26724	6.9983e-44	CIPK10
AT4G24220	1.9434	7.42596e-44	VEP1
AT1G55110	2.24761	8.51462e-44	IDD7
AT5G46600	3.84116	8.67064e-44	ALMT13
AT5G52820	1.98412	1.11837e-43	NLE1
AT4G20070	2.258	1.85496e-43	AAH
AT4G26530	-1.67647	1.86076e-43	FBA5
AT1G78680	-1.95069	2.14329e-43	GGH2
AT1G58360	1.93445	2.26859e-43	AAP1
AT3G24170	1.87469	2.37517e-43	ATGR1
AT5G12010	2.57161	2.39282e-43	-
AT1G56110	1.75245	2.46214e-43	NOP56
AT5G15640	2.03254	2.54799e-43	-
AT1G02270	2.09787	2.60666e-43	-
AT2G24600	-2.93977	2.82389e-43	-
AT2G40610	-8.68847	3.19927e-43	EXPA8
AT2G46270	3.7752	3.23195e-43	GBF3
AT3G27380	2.21917	3.25839e-43	SDH2-1
AT4G09750	2.67853	3.90764e-43	-
AT2G32560	-2.67869	3.9509e-43	-
AT1G68010	-1.61968	4.9458e-43	HPR
AT4G04770	1.55291	8.18124e-43	ABCI8
AT1G66230	-4.6685	9.03131e-43	MYB20
AT3G52740	2.58431	9.46974e-43	BIC1
AT5G20790	6.09422	1.04121e-42	-
AT2G24500	2.00127	1.12246e-42	REIL2
AT3G04010	4.03055	1.73444e-42	-
AT1G18660	2.14098	4.26612e-42	-
AT4G18700	2.16409	4.45931e-42	CIPK12
AT5G05270	3.2353	5.05936e-42	CHI3
AT5G15550	1.6888	5.99898e-42	WDR12
AT5G43450	1.98076	6.37185e-42	-
AT5G01520	2.5151	9.77723e-42	AIRP2
AT5G11650	2.66189	1.09512e-41	-
AT5G16010	1.83283	1.13682e-41	-
AT5G17000	1.96366	1.19499e-41	-
AT3G63010	2.33718	1.20684e-41	GID1B
AT5G54100	2.06839	1.48037e-41	-
AT1G13080	-2.32083	1.63842e-41	CYP71B2
AT2G18900	2.12025	1.86721e-41	-
AT1G73650	1.55741	2.37509e-41	-
AT1G21460	3.19697	2.56933e-41	SWEET1
AT1G73600	-3.07584	2.86568e-41	-
AT4G16630	1.66668	3.69741e-41	RH28
AT3G53260	2.28232	4.05993e-41	PAL2
AT5G39080	-2.51228	5.1468e-41	-
AT5G51180	2.09178	9.37557e-41	-
AT3G22370	2.46652	1.00024e-40	AOX1A
AT3G56990	1.83645	1.13175e-40	EDA7
AT1G52190	-4.45612	1.15928e-40	NPF1.2
AT3G61220	1.53516	1.224e-40	-
AT4G15910	3.89387	1.31628e-40	ATDI21
AT1G21920	-2.31323	1.3412e-40	-
AT5G48540	3.07945	1.44482e-40	CRRSP55
AT5G01260	1.89322	1.47651e-40	-
AT2G45170	-2.31648	1.78675e-40	ATG8E
AT1G02460	3.81119	1.98178e-40	-
AT5G09440	2.44619	2.20754e-40	EXL4
AT5G17190	1.84064	2.23386e-40	-
AT5G01340	3.45837	2.79751e-40	SFC1
AT3G54400	2.69619	3.21616e-40	-
AT5G63990	3.32211	3.24466e-40	SAL3
AT5G57990	1.40122	5.02246e-40	UBP23
AT5G55610	1.84212	5.32885e-40	-
AT2G16700	2.92278	6.81992e-40	ADF5
AT5G20600	1.83854	6.84631e-40	-
AT3G55940	4.3244	7.92471e-40	PLC7
AT2G44940	1.9016	8.99734e-40	ERF034
AT1G10090	2.51424	9.06461e-40	-
AT1G31660	1.81681	9.79268e-40	-
AT3G06620	1.57913	1.35405e-39	-
AT1G01650	1.97702	1.4155e-39	SPPL4
AT5G38720	1.93917	1.45652e-39	-
AT4G34030	-2.29374	1.45652e-39	MCCB
AT1G61520	-1.58254	1.47084e-39	LHCA3
AT2G30100	1.80202	1.58778e-39	-
AT2G40000	-3.24488	1.63729e-39	HSPRO2
AT5G44680	-3.0222	1.73273e-39	-
AT5G63770	1.66968	2.16293e-39	DGK2
AT5G60100	3.69377	2.57764e-39	PRR3
AT2G26830	2.01979	2.60033e-39	EMB1187
AT1G08920	1.82203	2.62637e-39	ESL1
AT5G18170	-2.45018	3.20692e-39	GDH1
AT3G13150	2.23629	3.29018e-39	-
AT5G16370	-3.46156	3.59841e-39	AAE5
AT5G07860	-3.01958	3.73708e-39	-
AT4G30993	-1.85677	5.11536e-39	-
AT4G36540	-3.53295	5.14763e-39	BEE2
AT4G00780	-2.02524	5.6095e-39	-
AT1G49730	-2.44741	5.98465e-39	-
AT2G28950	-2.57178	6.12936e-39	EXPA6
AT3G52470	2.04423	6.90485e-39	-
AT4G30935	1.98359	9.14557e-39	WRKY32
AT5G22300	2.30105	9.93489e-39	NIT4
AT5G01410	1.58387	1.15076e-38	PDX13
AT5G35750	-2.30231	1.19164e-38	AHK2
AT1G30200	-2.01814	1.24502e-38	-
AT5G06110	1.98665	1.26225e-38	-
AT5G17850	2.66863	1.27704e-38	CCX2
AT3G27880	3.15556	1.31727e-38	-
AT3G22840	7.08942	1.37533e-38	ELIP1
AT4G34710	2.62476	1.50736e-38	ADC2
AT3G05980	3.34422	1.55019e-38	-
AT4G16146	4.23041	1.65892e-38	-
AT3G62690	2.95235	1.69455e-38	ATL5
AT4G34610	1.85276	2.19191e-38	BLH6
AT5G63120	1.89648	2.2186e-38	RH30
AT5G52580	1.49839	2.43423e-38	-
AT5G52780	-2.87705	2.53286e-38	-
AT4G27970	3.52168	2.67466e-38	SLAH2
AT1G79110	2.20299	3.26932e-38	BRG2
AT1G02640	-3.55356	3.45603e-38	BXL2
AT5G62210	4.3717	3.65149e-38	-
AT5G08640	4.01995	3.69176e-38	FLS1
AT1G71240	2.11107	3.86717e-38	-
AT3G09650	1.96224	4.39755e-38	HCF152
AT3G49940	-2.83736	4.71063e-38	LBD38
AT5G26860	1.38415	5.85268e-38	LON_ARA_ARA
AT3G14440	3.64785	5.87408e-38	NCED3
AT3G55450	2.35379	5.9487e-38	PBL1
AT4G18010	2.22703	6.01556e-38	IP5P2
AT4G06746	3.6097	6.26572e-38	RAP2-9
AT1G59700	1.90036	6.43478e-38	GSTU16
AT1G19770	-2.79443	7.42861e-38	PUP14
AT3G26280	-2.25845	8.00979e-38	CYP71B4
AT2G41190	3.74108	8.23049e-38	AVT1A
AT3G07340	-4.22205	8.25503e-38	BHLH62
AT3G27170	3.16221	9.09977e-38	CLC-B
AT3G61470	-1.52002	9.33188e-38	LHCA2
AT2G42380	-5.00312	1.02162e-37	BZIP34
AT1G30520	-2.60954	1.08626e-37	AAE14
AT1G07150	3.45204	1.19545e-37	MAPKKK13
AT3G10020	-3.13704	1.21651e-37	-
AT3G05800	2.9341	1.26934e-37	BHLH150
AT3G57940	2.48848	1.32078e-37	-
AT1G11390	2.07448	1.39624e-37	-
AT2G40340	5.61857	1.99516e-37	DREB2C
AT4G10040	2.33501	2.48149e-37	CYTC-2
AT1G02610	-3.31059	2.48591e-37	-
AT1G08410	1.86762	2.55403e-37	LSG1-2
AT3G23480	-2.98826	2.85072e-37	-
AT3G10410	1.74736	3.26606e-37	SCPL49
AT3G55510	1.82054	3.34643e-37	RBL
AT1G61730	1.83905	3.42044e-37	-
AT4G28270	-5.62678	3.63259e-37	RMA2
AT4G27820	2.11999	4.04656e-37	BGLU9
AT1G06290	-1.83487	4.79922e-37	ACX3
AT2G42620	1.67151	5.67474e-37	MAX2
AT1G74070	-2.48764	5.70742e-37	CYP26-2
AT3G48240	4.48676	5.91411e-37	-
AT5G06760	8.48751	6.92311e-37	LEA46
AT3G19820	-1.79026	6.95147e-37	DIM
AT5G62350	2.06248	6.98644e-37	-
AT5G01240	-2.16964	7.09077e-37	LAX1
AT2G05540	-4.17222	8.54619e-37	-
AT3G13940	1.98236	1.09473e-36	-
AT3G27300	1.773	1.25586e-36	G6PD5
AT4G05070	-1.67782	1.2992e-36	-
AT1G01420	2.38629	1.38974e-36	UGT72B3
AT1G71950	2.89859	1.42066e-36	-
AT1G49720	2.1973	1.47073e-36	ABF1
AT3G57150	1.44134	1.91405e-36	CBF5
AT3G53190	-2.69355	2.15534e-36	-
AT5G22060	2.56818	2.15748e-36	ATJ2
AT2G38210	2.02275	2.18075e-36	PDX1L4
AT1G20696	1.85641	2.18075e-36	HMGB3
AT3G01540	1.40502	2.33723e-36	RH14
AT2G21210	-3.75444	2.39492e-36	-
AT2G34430	-3.12639	2.53388e-36	LHB1B1
AT3G46600	-2.37151	2.88044e-36	SCL30
AT4G15430	2.40772	3.20302e-36	-
AT5G14060	-1.79666	3.97498e-36	AK2
AT1G03090	-2.42042	4.02136e-36	MCCA
AT5G27760	2.61758	7.33485e-36	-
AT4G33950	2.01893	7.36536e-36	SRK2E
AT3G12670	2.02585	7.71298e-36	emb2742
AT3G22380	1.48589	8.28713e-36	TIC
AT5G54930	2.53121	9.72904e-36	-
AT5G37600	2.38078	1.1008e-35	GLN1-1
AT4G22590	2.87741	1.2024e-35	TPPG
AT1G15820	-2.33985	1.20772e-35	LHCB6
AT2G37250	1.56002	1.21649e-35	ADK
AT1G55820	2.14876	1.24918e-35	GIP1L
AT5G42530	-1.5899	1.26587e-35	-
AT3G28050	-2.40509	1.40073e-35	-
AT4G29840	1.40609	1.54571e-35	TS1
AT1G65030	2.04251	1.55312e-35	-
AT4G36580	2.02477	1.95436e-35	-
AT1G29320	1.89496	2.07392e-35	-
AT2G23600	-2.45809	2.1863e-35	ACL
AT3G61430	-2.15016	2.42612e-35	PIP1-1
AT5G61370	3.39254	2.62201e-35	-
AT4G14870	-1.89956	4.16677e-35	SECE1
AT5G58620	3.01059	4.6679e-35	-
AT2G16500	1.87952	4.73364e-35	ADC1
AT1G27910	2.10642	4.79971e-35	PUB45
AT5G01850	2.48394	5.00465e-35	-
AT2G22990	-2.18393	5.21847e-35	SNG1
AT4G26670	1.95815	5.6556e-35	TIM22-2
AT4G19860	-1.62266	6.4669e-35	LCAT4
AT3G12610	-3.55954	9.21863e-35	DRT100
AT5G51970	-1.71186	9.64044e-35	SDH
AT5G15350	-2.44147	9.8713e-35	ENODL17
AT1G67900	-2.7833	1.06337e-34	-
AT5G37500	3.11219	1.10769e-34	GORK
AT2G39570	-1.94854	1.23651e-34	ACR9
AT4G28200	1.7119	1.47964e-34	-
AT2G25620	2.76257	1.69357e-34	AtDBP1
AT5G09590	1.66167	1.80259e-34	HSP70-10
AT3G12150	-2.5611	2.27632e-34	-
AT2G36470	2.4455	2.44468e-34	-
AT1G53590	1.82264	2.6981e-34	NTMC2T6.1
AT2G17270	2.42132	2.74984e-34	MPT1
AT1G51820	3.69814	2.88441e-34	-
AT2G46420	1.53292	2.94601e-34	-
AT4G17460	-4.4982	3.64268e-34	HAT1
AT1G25230	-2.55536	3.81251e-34	-
AT4G37470	1.32831	3.82579e-34	KAI2
AT2G24050	1.71546	3.9761e-34	EIF(ISO)4G2
AT5G15750	2.35508	4.13366e-34	-
AT1G55360	-2.52588	4.82799e-34	-
AT1G54270	1.9237	7.10287e-34	TIF4A-2
AT3G49500	-2.15948	9.465e-34	RDR6
AT1G61890	2.8745	9.58084e-34	DTX37
AT1G75400	1.64398	9.73793e-34	-
AT5G23575	2.11509	1.01167e-33	-
AT3G55620	1.95796	1.01297e-33	EIF6-2
AT5G27030	1.65941	1.04483e-33	TPR3
AT1G63250	2.00593	1.07296e-33	RH48
AT5G25130	-2.65511	1.14616e-33	CYP71B12
AT2G15020	1.33114	1.25851e-33	-
AT2G40460	2.00338	1.29744e-33	NPF5.1
AT5G54130	2.67445	1.31725e-33	-
AT1G27290	-2.21034	1.44505e-33	-
AT2G41040	2.33031	1.5266e-33	-
AT1G27090	-1.4401	1.61969e-33	-
AT5G02490	3.76549	1.71998e-33	MED37D
AT1G20640	-2.22495	2.04074e-33	NLP4
AT2G41430	-2.17529	2.12475e-33	ERD15
AT3G59060	-1.69086	2.53998e-33	PIF5
AT4G01985	6.12039	2.61193e-33	-
AT1G79150	2.04727	2.80576e-33	-
AT1G54410	1.8128	2.92143e-33	HIRD11
AT1G32870	2.50852	3.07392e-33	ANAC13
AT3G48720	-2.33641	3.14649e-33	-
AT5G64080	3.00123	3.72024e-33	-
AT1G53840	-2.00075	3.72537e-33	PME1
AT5G60030	1.8815	3.87311e-33	-
AT5G59080	-2.7853	4.70771e-33	-
AT2G22330	-2.77624	5.74555e-33	CYP79B3
AT1G12780	-1.97931	5.75231e-33	UGE1
AT3G24180	1.8019	6.32516e-33	-
AT5G48240	1.91262	6.90464e-33	-
AT3G50910	2.43446	7.17517e-33	-
AT1G07360	1.49659	8.77787e-33	-
AT2G35960	2.37832	9.22207e-33	NHL12
AT4G10960	4.04228	9.58405e-33	UGE5
AT5G21930	-1.74576	1.10623e-32	PAA2
AT1G15420	2.01336	1.29603e-32	-
AT1G77030	1.55106	1.35122e-32	RH29
AT1G72160	-2.14724	1.46678e-32	PATL3
AT2G15080	-2.4059	1.46824e-32	AtRLP19
AT5G11070	-3.33573	1.47174e-32	-
AT4G02075	-3.14251	1.61625e-32	PIT1
AT2G24150	-2.48092	1.77557e-32	HHP3
AT3G21150	3.95506	1.88333e-32	BBX32
AT3G21690	1.76564	1.95345e-32	DTX40
AT4G02880	1.90987	2.18098e-32	-
AT5G23730	1.92612	2.66726e-32	RUP2
AT1G73870	1.62021	2.70935e-32	COL7
AT5G07820	-2.97363	2.99659e-32	-
AT4G02400	1.91972	4.29624e-32	-
AT5G35790	-1.93042	4.35024e-32	G6PD1
AT3G22310	2.02803	4.52769e-32	RH9
AT1G07050	4.55468	4.83099e-32	-
AT1G30240	2.08426	4.90871e-32	-
AT5G12220	1.97667	5.04091e-32	-
AT1G08900	-1.97672	6.62955e-32	SUGTL3
AT2G17450	-3.25067	6.91103e-32	ATL44
AT5G25890	2.4366	7.02128e-32	IAA28
AT5G65010	-1.68487	9.0286e-32	ASN2
AT4G26600	1.59044	9.20203e-32	-
AT5G53290	3.63187	9.30775e-32	CRF3
AT3G07310	-1.95855	9.42048e-32	-
AT1G19835	-1.76176	1.16572e-31	FPP4
AT1G21120	3.78473	1.18019e-31	-
AT5G63790	2.60597	1.18757e-31	ANAC102
AT2G04690	-2.19969	1.23986e-31	-
AT5G61770	1.88517	1.37642e-31	PPAN
AT1G47500	1.57435	1.38155e-31	RBP47C'
AT5G52660	2.02257	1.54304e-31	RVE6
AT4G28450	1.49833	1.63432e-31	-
AT2G37970	3.02919	1.81022e-31	SOUL-1
AT1G27930	1.42302	2.07834e-31	-
AT5G08330	-2.62516	2.57979e-31	TCP21
AT1G20560	-2.19696	2.65363e-31	AAE1
AT1G52855	2.59182	3.33398e-31	-
AT5G17780	2.49215	4.092e-31	-
AT5G07580	-2.53148	4.34246e-31	ERF106
AT3G47080	2.01639	4.44242e-31	-
AT3G02550	-3.67919	4.55625e-31	LBD41
AT2G22980	-3.04978	4.58146e-31	SCPL13
AT1G76980	3.51442	4.6011e-31	-
AT1G17130	1.54799	5.05398e-31	-
AT3G16940	1.36767	5.16456e-31	-
AT1G50420	2.11628	5.51278e-31	SCL3
AT3G21750	1.74236	5.94989e-31	UGT71B1
AT4G26080	2.35727	5.94989e-31	ABI1
AT3G46540	-1.75528	6.3397e-31	-
AT1G62740	1.67531	6.68782e-31	HOP2
AT4G34260	-1.46239	7.16433e-31	FUC95A
AT3G28270	-4.78542	7.20879e-31	-
AT5G24850	2.32013	7.79668e-31	CRYD
AT5G50000	-1.58745	8.31477e-31	-
AT4G27380	1.6964	1.00028e-30	-
AT3G03060	1.99973	1.01398e-30	-
AT1G52230	-1.7435	1.09053e-30	PSAH2
AT5G42900	10.6198	1.3927e-30	COR27
AT5G37550	4.14005	1.54614e-30	-
AT1G33110	1.7325	1.75877e-30	DTX21
AT4G16760	2.33808	1.7654e-30	ACX1
AT1G63780	1.76614	1.78455e-30	IMP4
AT1G73630	1.99158	1.82975e-30	CML26
AT3G26410	1.77082	1.94146e-30	TRM11
AT3G15630	-2.88122	1.96805e-30	-
AT1G68570	2.34944	2.16243e-30	NPF3.1
AT2G34720	2.25172	2.19751e-30	NFYA4
AT5G61600	-3.54794	2.86413e-30	ERF104
AT3G06150	-1.8414	2.94853e-30	-
AT5G41190	1.54361	3.39573e-30	-
AT1G14580	2.0309	3.40108e-30	-
AT3G61560	2.23897	4.14301e-30	RTNLB6
AT2G36930	1.76455	4.75155e-30	-
AT3G27690	-2.66164	4.98984e-30	LHCB2.4
AT4G27960	1.34563	5.12413e-30	UBC9
AT4G01120	2.39023	5.55393e-30	GBF2
AT4G18070	1.93156	6.97408e-30	-
AT3G12270	1.97179	7.47062e-30	PRMT3
AT3G10300	2.70893	7.54348e-30	-
AT4G31790	1.92281	8.27905e-30	-
AT4G27680	1.69102	8.43294e-30	-
AT1G72430	-3.22673	8.94116e-30	SAUR78
AT1G22330	-4.53694	9.95476e-30	-
AT4G02930	1.35474	1.18087e-29	TUFA
AT3G57470	-1.94687	1.19637e-29	-
AT4G11900	-1.96535	1.2046e-29	-
AT3G05160	-2.16861	1.22162e-29	-
AT2G40880	1.96142	1.34007e-29	CYS3
AT4G32920	2.04885	1.40625e-29	-
AT5G43380	2.74258	1.52388e-29	TOPP7
AT5G63470	-2.57857	1.54771e-29	NFYC4
AT3G50380	1.75428	1.74732e-29	-
AT2G30490	1.42467	1.79333e-29	CYP73A5
AT5G07920	2.25673	1.80691e-29	DGK1
AT2G32880	-3.27561	1.90005e-29	-
AT3G23640	-1.59503	1.90067e-29	HGL1
AT1G16510	3.82527	1.93979e-29	SAUR41
AT1G30250	-3.56926	1.98762e-29	-
AT3G26230	-2.50668	2.1782e-29	CYP71B24
AT3G21870	2.48312	2.25073e-29	CYCU1-1
AT1G73390	2.57324	2.25142e-29	-
AT5G58760	2.37781	2.41423e-29	DDB2
AT1G16500	1.90531	2.48751e-29	-
AT1G02870	1.66981	2.61942e-29	-
AT3G50440	-2.77015	2.69696e-29	MES10
AT1G35580	-1.54693	2.95849e-29	CINV1
AT4G27950	2.9286	3.0431e-29	CRF4
AT4G26150	2.91663	3.10286e-29	GATA22
AT5G22480	1.69311	3.36597e-29	-
AT3G27770	-1.55242	3.4502e-29	-
AT1G30960	2.11435	3.76779e-29	ERG
AT1G26800	-2.85028	3.84663e-29	MPSR1
AT1G65590	-3.34534	4.41204e-29	HEXO3
AT1G22360	-3.63088	4.73226e-29	UGT85A2
AT4G16740	5.60592	4.93284e-29	TPS03
AT3G28180	-3.16849	5.06196e-29	CSLC4
AT1G79930	1.43996	5.06196e-29	HSP70-14
AT1G04990	1.96584	5.10495e-29	-
AT5G47120	2.07308	5.10495e-29	BI-1
AT4G35750	-1.62985	5.33295e-29	-
AT4G23190	2.60876	5.64697e-29	CRK11
AT3G26240	-3.56614	5.77584e-29	-
AT4G37800	-2.8595	5.96803e-29	XTH7
AT1G52980	1.33792	6.2139e-29	NUG2
AT3G26520	-1.84967	6.62023e-29	TIP1-2
AT5G19875	3.85599	7.00561e-29	-
AT3G16420	-2.82049	7.11534e-29	PBP1
AT1G71710	1.70892	7.11534e-29	IP5P3
AT5G06710	3.14491	7.35914e-29	HAT14
AT1G10270	1.93805	8.08539e-29	GRP23
AT4G32330	-1.57674	9.88911e-29	WDL5
AT1G48920	1.45691	1.00131e-28	NUCL1
AT5G56350	2.03607	1.00242e-28	-
AT2G45820	1.53634	1.23216e-28	DBP
AT5G23850	2.42925	1.32695e-28	-
AT4G13850	1.65303	1.35462e-28	RBG2
AT5G13100	1.78049	1.37203e-28	-
AT5G21170	-2.09569	1.47671e-28	AKINBETA1
AT5G64410	-3.15367	1.48544e-28	OPT4
AT5G50950	-2.14236	1.65313e-28	FUM2
AT1G74750	2.76861	1.70562e-28	-
AT1G49130	-5.89707	1.71826e-28	-
AT5G58290	1.14133	1.758e-28	RPT3
AT3G57660	1.87416	1.95463e-28	NRPA1
AT3G09390	2.69662	3.26673e-28	MT2A
AT4G17340	-2.03005	3.42984e-28	TIP2-2
AT5G55790	-2.28057	3.48797e-28	-
AT3G52870	2.07915	4.00757e-28	IQM3
AT5G56100	-4.77657	4.1247e-28	-
AT4G18205	-2.86211	4.66857e-28	PUP22
AT1G09570	-1.47372	5.12816e-28	PHYA
AT4G34920	-1.83208	5.29967e-28	-
AT5G27350	-1.76299	5.54162e-28	SFP1
AT5G04980	1.86376	5.65314e-28	IP5P10
AT4G23670	-2.14833	5.8876e-28	-
AT1G23550	2.60661	6.07377e-28	SRO2
AT2G16990	2.72745	6.37339e-28	-
AT4G22758	3.00415	6.6526e-28	-
AT1G20693	2.10343	7.63536e-28	HMGB2
AT3G50840	-2.11114	1.01317e-27	-
AT3G29575	2.88686	1.02141e-27	AFP3
AT2G17560	1.62925	1.04324e-27	HMGB4
AT1G72645	-2.74691	1.05365e-27	-
AT2G37990	1.48106	1.14629e-27	-
AT5G56630	1.87291	1.23525e-27	PFK7
AT4G04940	1.9682	1.29046e-27	-
AT4G38900	-2.02017	1.60434e-27	-
AT2G43650	1.27555	1.62423e-27	EMB2777
AT1G09780	1.53032	1.66813e-27	PGM1
AT3G59350	3.05706	1.73262e-27	-
AT1G15100	2.54728	1.8428e-27	RHA2A
AT3G54420	3.81194	1.84353e-27	EP3
AT5G38140	-2.70013	1.97479e-27	NFYC10
AT1G16110	-2.83461	2.00359e-27	WAKL6
AT4G33000	-3.16691	2.15979e-27	CBL10
AT1G51430	-3.29519	2.57977e-27	-
AT5G47200	1.41096	2.58169e-27	RABD2B
AT5G41990	1.38342	2.94522e-27	WNK8
AT4G13495	-2.90458	2.97647e-27	-
AT2G39710	1.74993	3.07675e-27	-
AT3G54600	-2.33288	3.51457e-27	DJ1F
AT5G54380	-2.05265	3.51457e-27	THE1
AT5G55200	1.81746	3.53799e-27	Mge1
AT4G10060	-2.31438	3.59819e-27	-
AT4G37550	-1.37103	3.84461e-27	-
AT3G20720	1.49936	4.04108e-27	-
AT4G16500	2.20634	4.77146e-27	CYS4
AT3G20500	1.42884	4.79426e-27	PAP18
AT5G53590	2.69037	5.03606e-27	-
AT2G40360	1.24543	5.05273e-27	BOP1
AT3G62740	2.58817	5.17501e-27	BGLU7
AT4G19810	3.34419	5.50842e-27	ChiC
AT3G51895	2.47411	5.82673e-27	SULTR3;1
AT1G17100	2.02938	6.76054e-27	-
AT1G79920	1.38617	7.04612e-27	-
AT3G05060	1.68171	7.43785e-27	NOP5-2
AT5G61020	1.60948	7.45706e-27	ECT3
AT5G60400	-2.32699	7.76253e-27	-
AT5G49450	-3.99119	8.61456e-27	BZIP1
AT2G47990	2.21549	8.87087e-27	SWA1
AT5G17300	1.82124	1.02127e-26	RVE1
AT3G54460	-1.49435	1.04492e-26	-
AT1G09390	-3.17124	1.05206e-26	-
AT1G04945	1.81374	1.09507e-26	-
AT5G06600	1.27452	1.13997e-26	UBP12
AT4G12120	2.24475	1.13997e-26	SEC1B
AT3G11700	-2.14977	1.18279e-26	FLA18
AT5G55230	-1.58745	1.19313e-26	ATMAP65-1
AT4G12420	-2.18199	1.20653e-26	SKU5
AT4G09570	1.62142	1.22185e-26	CPK4
AT3G16850	-1.61488	1.26052e-26	-
AT1G50660	1.23442	1.42167e-26	-
AT1G12240	-2.49034	1.61809e-26	BFRUCT4
AT1G80650	-2.53995	1.71314e-26	RTL1
AT4G03510	-2.41186	1.78557e-26	RMA1
AT1G33240	-3.48452	1.90078e-26	AT-GTL1
AT1G61800	7.6102	1.94876e-26	GPT2
AT3G62700	1.82585	2.03632e-26	ABCC14
AT5G15700	1.51282	2.06349e-26	-
AT5G66880	-2.60012	2.21951e-26	SRK2I
AT3G23880	-4.93062	2.25148e-26	-
AT5G46500	2.60657	2.44676e-26	-
AT5G47040	1.6739	2.48104e-26	LON2
AT2G23340	1.9493	2.52316e-26	ERF008
AT1G65800	-1.79929	2.53666e-26	SD16
AT3G11420	2.18235	2.63535e-26	-
AT1G43160	7.24354	2.70225e-26	RAP2-6
AT5G43700	-2.58235	2.81104e-26	IAA4
AT3G18050	-2.97838	2.89461e-26	-
AT1G47530	1.37007	3.10729e-26	DTX33
AT4G02770	-1.35473	3.14323e-26	PSAD1
AT5G35970	1.2831	3.38193e-26	-
AT2G39280	-2.04746	3.45532e-26	-
AT5G54270	-1.31601	3.64177e-26	LHCB3
AT5G13090	-2.6357	4.22915e-26	-
AT1G23140	2.4455	4.23579e-26	CAR8
AT2G23420	1.61817	4.28458e-26	NAPRT2
AT3G02230	1.50153	4.30906e-26	RGP1
AT2G38820	-2.36842	4.38097e-26	-
AT5G55920	1.66991	4.68518e-26	OLI2
AT2G36580	2.11091	5.02006e-26	-
AT5G27950	-1.73801	5.03466e-26	KIN14U
AT5G04410	1.48759	5.22515e-26	NAC078
AT5G59820	3.62893	5.81944e-26	ZAT12
AT4G29510	1.87535	6.46044e-26	PRMT11
AT4G38950	-1.9584	6.76041e-26	KIN7F
AT3G18600	1.89543	7.11753e-26	RH51
AT3G12320	1.62412	7.48207e-26	LNK3
AT3G28070	-3.17007	7.52682e-26	-
AT5G19140	-1.63961	7.6194e-26	ATAILP1
AT4G15920	-2.58676	8.13997e-26	SWEET17
AT5G19940	-1.42424	8.17785e-26	PAP8
AT1G67750	-2.55364	8.5152e-26	-
AT2G34070	2.34665	8.719e-26	TBL37
AT4G35440	-1.583	8.91757e-26	CLC-E
AT5G12950	-2.53552	8.97623e-26	-
AT2G37520	1.32506	9.64987e-26	-
AT4G13930	1.65698	1.0523e-25	SHM4
AT1G75220	-2.05004	1.21989e-25	-
AT1G51380	2.81148	1.24782e-25	RH34
AT1G65010	-1.68029	1.34184e-25	-
AT3G46640	2.23874	1.36584e-25	PCL1
AT3G09540	2.46219	1.39317e-25	-
AT3G61760	2.98105	1.4942e-25	DRP1B
AT2G35940	1.74261	1.53879e-25	BLH1
AT1G68500	4.92334	1.55493e-25	-
AT1G10760	1.68699	1.62269e-25	GWD1
AT5G23950	5.79558	1.75693e-25	-
AT3G28080	-2.68525	1.79672e-25	-
AT1G05000	3.01017	1.91218e-25	-
AT1G67310	1.31545	1.91516e-25	CAMTA4
AT2G44860	1.33856	1.98976e-25	-
AT4G34910	1.86462	2.05756e-25	RH16
AT5G16930	1.82426	2.09273e-25	-
AT1G64720	-2.41352	2.14449e-25	CP5
AT1G03870	-2.2502	2.2963e-25	FLA9
AT4G19160	-2.12735	2.30724e-25	-
AT3G55640	1.68476	2.36591e-25	-
AT1G78970	-3.38193	2.38368e-25	LUP1
AT3G13310	1.82535	2.43626e-25	-
AT2G47490	1.51461	2.45519e-25	NDT1
AT1G56720	-3.09376	2.49573e-25	-
AT5G55050	2.23847	2.539e-25	-
AT1G27210	-2.62929	2.58647e-25	TOR1L4
AT4G32400	1.58042	2.61533e-25	BT1
AT1G27730	2.1538	3.02065e-25	ZAT10
AT5G02515	-4.4128	3.06898e-25	-
AT4G37150	2.76735	3.30731e-25	MES9
AT1G27630	1.3898	3.35045e-25	CYCT1-3
AT4G22380	1.63146	3.35045e-25	-
AT5G14450	-2.63045	3.61696e-25	-
AT5G20360	1.74503	3.72056e-25	Phox3
AT5G51830	3.2685	3.84897e-25	-
AT5G22800	-1.53295	4.67624e-25	EMB86
AT2G42320	-2.45985	5.0337e-25	-
AT5G47900	-3.6725	6.42708e-25	-
AT5G04250	3.01105	7.16706e-25	-
AT4G27310	1.62488	7.33668e-25	-
AT2G46710	-1.91594	7.34367e-25	ROPGAP3
AT2G15320	1.80056	7.50554e-25	-
AT5G09930	3.46997	7.70092e-25	ABCF2
AT1G54740	-3.51509	8.47387e-25	-
AT2G05160	-6.34869	8.47833e-25	-
AT1G53710	-2.38822	8.55368e-25	-
AT5G46780	-2.04354	9.04086e-25	-
AT4G08920	-1.66812	9.20436e-25	CRY1
AT1G02300	-2.32338	9.63345e-25	CATHB1
AT1G01580	3.51501	9.85548e-25	FRO2
AT5G59180	1.78612	1.003e-24	NRPB7
AT5G11240	1.88529	1.09125e-24	-
AT1G02920	3.13999	1.11063e-24	GSTF7
AT5G23860	-2.23294	1.13165e-24	TUBB8
AT1G53500	1.49374	1.22017e-24	RHM2
AT1G15410	-2.21591	1.25006e-24	-
AT1G79670	-2.67425	1.33514e-24	WAKL22
AT2G46220	-1.53528	1.39779e-24	-
AT1G75670	1.85511	1.43789e-24	-
AT3G30180	2.23103	1.66926e-24	CYP85A2
AT1G26150	-2.17602	1.69978e-24	PERK10
AT1G78100	1.51539	1.70833e-24	-
AT5G16590	-2.89325	1.82512e-24	LRR1
AT1G69310	2.51753	1.86815e-24	WRKY57
AT1G30820	2.28639	1.95691e-24	-
AT1G65820	1.41865	1.98145e-24	-
AT3G62010	-1.37719	2.00747e-24	-
AT5G62440	1.53198	2.00747e-24	EMB514
AT1G04350	-1.60288	2.01927e-24	-
AT4G03400	1.77574	2.12333e-24	DFL2
AT1G29940	1.60068	2.20014e-24	NRPA2
AT3G54820	1.56734	2.207e-24	PIP2-5
AT3G13030	-2.09173	2.39371e-24	-
AT4G15770	1.79352	2.39804e-24	-
AT5G43830	-1.25267	2.44246e-24	-
AT4G27350	2.02787	2.45985e-24	-
AT4G36850	-3.25461	2.60965e-24	-
AT2G03440	-1.30139	2.7545e-24	NRP1
AT1G72510	-2.32909	2.92097e-24	-
AT1G75130	-2.19706	3.46974e-24	CYP721A1
AT5G62930	-2.47801	3.71666e-24	-
AT4G19960	1.70652	4.0424e-24	KUP9
AT5G57280	1.67129	4.33061e-24	RID2
AT2G47770	4.94381	4.37607e-24	TSPO
AT3G44750	1.54743	4.53596e-24	HDT1
AT3G10530	2.26464	4.575e-24	-
AT1G65060	3.25294	4.88472e-24	4CL3
AT3G12490	1.74925	5.22621e-24	CYS6
AT4G14540	-2.39838	5.33271e-24	NFYB3
AT2G31955	1.81486	5.54368e-24	CNX2
AT4G15248	4.371	5.54368e-24	MIP1A
AT5G61810	1.88033	5.64461e-24	-
AT5G43960	1.26825	6.03622e-24	-
AT2G17780	-2.68944	6.80647e-24	MCA2
AT5G62640	1.23011	6.80647e-24	ELF5
AT5G08520	-2.19379	6.80647e-24	SRM1
AT1G33390	1.39879	7.28674e-24	FAS4
AT5G65990	1.65052	7.40177e-24	AVT3A
AT4G04040	-1.66479	7.85969e-24	PFP-BETA2
AT1G48210	2.09534	8.49656e-24	-
AT2G35820	-2.81501	8.65277e-24	-
AT4G19110	1.1164	1.04619e-23	-
AT4G18970	-2.02598	1.12048e-23	-
AT4G20170	1.3528	1.17037e-23	GALS3
AT2G06850	-2.15737	1.19759e-23	XTH4
AT1G15740	-1.36632	1.21569e-23	-
AT5G01720	1.80528	1.22561e-23	FBL3
AT3G51660	2.58867	1.24841e-23	-
AT1G24267	1.32817	1.40933e-23	-
AT4G14900	1.67047	1.42191e-23	FRL4B
AT4G15450	1.71902	1.45312e-23	-
AT5G25630	-1.3474	1.45312e-23	-
AT5G50360	5.26648	1.47729e-23	-
AT5G42050	1.70392	1.58983e-23	-
AT5G52510	1.43125	1.60748e-23	SCL8
AT4G31420	1.34752	1.7034e-23	-
AT4G38860	-2.99873	1.76451e-23	-
AT1G10155	3.56206	1.92387e-23	ATPP2-A10
AT2G37040	2.17619	2.01529e-23	PAL1
AT2G18220	1.53473	2.05544e-23	-
AT1G78490	-1.60213	2.07407e-23	CYP708A3
AT2G27200	2.13323	2.31192e-23	LSG1-1
AT5G11610	-2.48252	2.36651e-23	-
AT1G17140	-1.56392	2.44174e-23	ICR1
AT5G53000	1.37027	2.53804e-23	TAP46
AT1G80270	1.99062	2.61409e-23	PPR596
AT3G47160	-1.98747	2.61441e-23	-
AT2G33330	-2.87414	2.9142e-23	CRRSP11
AT1G72320	1.45825	2.93796e-23	APUM23
AT4G11350	2.52738	2.93943e-23	-
AT1G44770	-1.65816	2.98176e-23	-
AT5G53020	-2.0583	3.08579e-23	-
AT5G53870	2.60131	3.11338e-23	ENODL1
AT5G13360	1.76915	3.14769e-23	-
AT1G77280	1.96349	3.14888e-23	-
AT4G18197	-3.62962	3.18272e-23	PUP7
AT2G17880	-4.01916	3.21209e-23	-
AT1G11720	-1.57186	3.23825e-23	ATSS3
AT3G58570	2.26495	3.51506e-23	RH52
AT5G17860	2.54308	3.62297e-23	CCX1
AT5G13930	3.29659	4.07084e-23	CHS
AT1G58030	-1.3163	4.21908e-23	CAT2
AT1G12420	2.14096	4.42421e-23	ACR8
AT2G31060	1.19483	4.9145e-23	-
AT2G41000	1.85182	4.98806e-23	-
AT3G23810	2.50893	5.01876e-23	SAHH2
AT4G04910	1.19755	5.10773e-23	NSF
AT2G31110	-2.59481	5.38571e-23	TBL40
AT1G22890	-1.94336	5.47725e-23	-
AT1G01770	-1.76653	6.0085e-23	-
AT3G15160	-1.65614	6.13481e-23	-
AT1G59580	-2.27464	6.14477e-23	MPK2
AT3G22660	2.1123	6.41394e-23	EBP2
AT5G19730	1.85746	6.54057e-23	PME53
AT3G48980	2.00563	6.8916e-23	-
AT1G09010	-1.64079	7.16185e-23	EBM
AT1G07420	1.51581	7.23927e-23	SMO2-2
AT3G14770	2.31402	7.28414e-23	SWEET2
AT4G27740	-3.13594	7.32516e-23	-
AT4G34230	2.75091	7.55301e-23	CAD5
AT2G39730	-1.39239	7.7637e-23	RCA
AT4G05520	2.1069	7.91231e-23	EHD2
AT2G22500	2.96651	8.05259e-23	PUMP5
AT1G63840	3.3362	8.60551e-23	-
AT4G37090	1.62464	8.82137e-23	-
AT1G61620	1.56399	9.36894e-23	CSU1
AT3G56260	2.36641	1.05948e-22	-
AT5G04895	1.5503	1.10738e-22	-
AT1G21660	1.32706	1.11724e-22	-
AT4G32720	1.18834	1.13966e-22	LA1
AT5G56680	1.22687	1.14694e-22	SYNC1
AT1G70620	-1.44844	1.19569e-22	-
AT3G06145	-3.23301	1.21872e-22	-
AT1G66070	1.59278	1.33442e-22	-
AT4G03110	-2.55278	1.36535e-22	BRN1
AT1G76180	1.8482	1.39638e-22	ERD14
AT1G16260	-1.5313	1.45805e-22	WAKL8
AT2G15890	-1.5264	1.57508e-22	MEE14
AT5G60890	-2.37493	1.58517e-22	MYB34
AT1G61210	1.58911	1.6646e-22	-
AT1G31820	-3.02854	1.7049e-22	-
AT5G10560	-1.42905	1.88699e-22	BXL6
AT5G44575	3.31306	1.98509e-22	-
AT1G08570	1.2491	2.02033e-22	ACHT4
AT1G30260	-2.25221	2.05144e-22	-
AT3G06530	2.01823	2.05815e-22	-
AT4G14400	-1.49757	2.06171e-22	ACD6
AT3G23590	-1.65941	2.0883e-22	MED33A
AT3G51630	1.3699	2.32527e-22	WNK5
AT4G36680	1.78324	2.50814e-22	-
AT4G14580	2.2622	2.50875e-22	CIPK4
AT1G24148	-3.57598	2.66643e-22	-
AT5G08570	1.07121	2.80403e-22	-
AT1G20100	1.48596	2.82779e-22	-
AT2G19540	1.14149	2.86542e-22	-
AT4G18280	2.96185	2.92847e-22	-
AT5G45490	-1.91251	3.06153e-22	-
AT5G47880	1.80126	3.59451e-22	ERF1-1
AT4G21445	-2.72854	3.71265e-22	-
AT2G48020	-1.40641	3.71917e-22	-
AT2G24560	8.13267	3.98992e-22	-
AT1G10020	-1.98145	4.10352e-22	-
AT3G29360	1.78057	4.15686e-22	UGD2
AT4G27652	3.21576	4.23102e-22	-
AT1G30320	1.85281	4.49826e-22	-
AT1G21500	-1.77248	4.63086e-22	-
AT5G64260	1.97395	4.79348e-22	EXL2
AT2G46330	-2.87474	5.13314e-22	AGP16
AT3G13062	-1.57686	5.44804e-22	-
AT1G69260	3.60025	5.60337e-22	AFP1
AT1G53510	1.64419	5.93015e-22	MPK18
AT5G60170	1.24134	6.16941e-22	-
AT1G06720	1.37461	6.25735e-22	-
AT5G50580	-3.87246	6.56201e-22	SAE1B-2
AT4G36110	2.45503	6.58756e-22	-
AT2G33590	1.55768	7.18183e-22	-
AT5G05440	-2.99048	7.28485e-22	PYL5
AT1G71970	-2.9598	8.61586e-22	-
AT5G28020	-2.56304	8.78548e-22	CYSD2
AT1G78830	-1.80715	8.88752e-22	-
AT5G47390	-1.55314	9.17514e-22	KUA1
AT5G54960	2.14191	9.31507e-22	PDC2
AT1G76160	1.1767	9.61315e-22	sks5
AT1G28660	-3.69175	9.9444e-22	-
AT1G18070	1.16607	1.01196e-21	-
AT4G26750	1.67221	1.02298e-21	LIP5
AT1G61740	1.5953	1.02298e-21	-
AT2G07050	-1.22984	1.0403e-21	CAS1
AT5G40890	-1.5031	1.082e-21	CLC-A
AT2G23120	2.98397	1.08207e-21	-
AT2G19310	-1.97179	1.08351e-21	HSP18.5
AT5G05140	1.45291	1.09638e-21	MED26B
AT2G24240	-2.22085	1.09661e-21	-
AT5G04340	2.81736	1.12994e-21	ZAT6
AT1G21560	-2.2377	1.14902e-21	-
AT3G18100	1.58195	1.17408e-21	MYB4R1
AT1G04870	1.30847	1.20321e-21	PRMT10
AT5G28830	1.60955	1.22901e-21	-
AT1G30620	3.10714	1.23768e-21	MUR4
AT3G14220	-1.64436	1.27381e-21	-
AT1G08650	1.82264	1.32016e-21	PPCK1
AT3G04730	-1.46714	1.39106e-21	IAA16
AT5G48480	1.3871	1.47638e-21	-
AT1G35720	1.57931	1.49663e-21	ANN1
AT1G07570	1.66785	1.51318e-21	APK1A
AT3G62650	-1.75184	1.60567e-21	-
AT4G13575	-4.07752	1.73367e-21	-
AT2G34680	-1.27369	1.84437e-21	AIR9
AT5G18100	-1.91067	1.86731e-21	CSD3
AT2G29670	-1.93857	1.87196e-21	-
AT2G47460	4.96629	1.89662e-21	MYB12
AT1G77460	-2.09627	1.96457e-21	CSI3
AT4G34215	-2.10741	1.99501e-21	-
AT5G52450	1.922	2.03018e-21	DTX16
AT3G28100	-2.99081	2.05678e-21	-
AT1G72180	-1.96145	2.11266e-21	CEPR2
AT1G67080	-2.31766	2.14051e-21	ABA4
AT2G18110	1.21162	2.1761e-21	-
AT5G38980	-1.29183	2.19731e-21	-
AT5G27520	2.05446	2.24657e-21	PNC2
AT5G65760	-1.6902	2.36412e-21	-
AT2G34630	1.37933	2.45989e-21	SPS3
AT1G01180	-2.6186	2.49732e-21	-
AT1G63690	-1.79434	2.56908e-21	SPPL2
AT2G36050	-3.55075	2.61466e-21	OFP15
AT4G04970	-1.24546	2.72719e-21	CALS11
AT1G60640	1.89484	2.86078e-21	-
AT5G10770	-1.94941	2.91288e-21	-
AT3G03950	1.18492	2.92279e-21	ECT1
AT3G14150	-2.19245	2.95076e-21	GLO3
AT1G52930	1.75969	3.05167e-21	BRIX1-2
AT1G10360	-1.6514	3.42182e-21	GSTU18
AT2G44740	-4.84052	3.78363e-21	CYCU4-1
AT1G63810	1.50934	3.85513e-21	-
AT5G03355	-4.07841	3.85982e-21	-
AT4G14270	-2.40805	4.11526e-21	CID2
AT2G38440	-1.23232	4.16632e-21	SCAR2
AT5G62360	3.01683	4.48693e-21	-
AT2G17500	3.55344	4.83614e-21	PILS5
AT1G32940	3.12165	4.9159e-21	SBT3.5
AT5G01800	1.08486	4.94957e-21	-
AT3G19340	1.38144	5.01068e-21	-
AT3G62240	1.21666	5.06175e-21	-
AT3G21390	1.47278	5.29786e-21	-
AT2G36800	1.91405	5.465e-21	UGT73C5
AT2G27810	-2.25155	5.47903e-21	ATNAT12
AT4G21940	1.91695	5.60339e-21	CPK15
AT4G31390	1.50201	5.78328e-21	ABC1K1
AT3G61010	-1.50396	5.8534e-21	-
AT1G69252	1.39345	5.86214e-21	-
AT3G19000	-2.40063	6.04833e-21	-
AT4G32980	-1.99833	6.23433e-21	ATH1
AT5G49740	-4.89799	6.70767e-21	FRO7
AT1G32900	2.08185	6.74528e-21	GBSS1
AT3G19553	-1.47868	7.35277e-21	-
AT4G28150	2.25635	7.7971e-21	-
AT3G09350	3.17855	7.82748e-21	Fes1A
AT3G15080	1.62802	7.92172e-21	-
AT4G22220	1.1661	9.03034e-21	ISU1
AT5G54510	-1.92349	9.07119e-21	GH3.6
AT1G03610	-1.47781	9.3217e-21	-
AT1G60850	1.76006	9.44175e-21	ATRPAC42
AT4G22920	1.45028	1.00655e-20	SGR1
AT4G01320	1.26344	1.00976e-20	FACE1
AT1G66725	2.63672	1.0624e-20	MIR163
AT1G69295	1.46614	1.22798e-20	PDCB4
AT5G61960	1.33217	1.29276e-20	ML1
AT2G26640	-2.0572	1.31791e-20	KCS11
AT1G26380	3.66152	1.35734e-20	FOX1
AT1G21440	-1.9797	1.42495e-20	-
AT1G79520	1.51086	1.44623e-20	-
AT4G32570	-1.54685	1.47822e-20	TIFY8
AT1G51940	-2.00641	1.48503e-20	LYK3
AT5G12140	2.34146	1.52839e-20	CYS1
AT5G30495	1.80339	1.58964e-20	-
AT3G46970	1.15633	1.62667e-20	PHS2
AT3G13160	1.5614	1.67176e-20	-
AT3G06770	-2.89315	1.70103e-20	-
AT4G17670	2.598	1.78046e-20	FLZ2
AT4G25700	1.4599	1.79875e-20	BETA-OHASE 1
AT3G22970	-2.26135	1.89943e-20	-
AT3G28860	-1.55124	2.15151e-20	ABCB19
AT1G22540	-1.80715	2.17687e-20	NPF5.10
AT4G36640	2.20486	2.23338e-20	-
AT1G12220	-1.77951	2.49151e-20	RPS5
AT3G16370	-1.75809	2.65966e-20	APG
AT3G29030	-2.29559	2.68274e-20	EXPA5
AT4G37210	1.27303	3.00569e-20	-
AT2G40030	-2.10355	3.02116e-20	NRPE1
AT3G57410	-1.33642	3.03815e-20	VLN3
AT1G48040	1.87924	3.06555e-20	-
AT5G18140	-1.98921	3.1056e-20	-
AT5G16750	1.37633	3.12711e-20	TOZ
AT5G22330	1.20786	3.16567e-20	RIN1
AT1G23740	-1.06238	3.23049e-20	AOR
AT5G15810	1.52321	3.2305e-20	-
AT5G64570	-3.05465	3.27311e-20	BXL4
AT2G38940	2.70121	3.36807e-20	PHT1-4
AT3G12710	-3.188	3.39138e-20	-
AT2G36270	5.81315	3.49944e-20	ABI5
AT2G38465	3.74451	3.70309e-20	-
AT3G46490	-3.53824	3.77702e-20	-
AT5G25190	-4.48495	4.10208e-20	ERF003
AT1G48430	-2.13673	4.12875e-20	-
AT1G07510	1.31699	4.21987e-20	FTSH10
AT3G11964	1.52122	4.29534e-20	RRP5
AT2G30790	-3.93805	4.30835e-20	PSBP2
AT3G56360	-1.76873	4.4772e-20	-
AT1G64200	-3.35858	4.54729e-20	VHA-E3
AT1G65220	1.05401	4.65331e-20	-
AT1G69850	-1.34674	4.79988e-20	NPF4.6
AT2G41090	-1.79164	5.10061e-20	CML10
AT1G23400	-1.68223	5.27172e-20	CAF2
AT5G03230	-2.66182	5.46031e-20	-
AT1G69040	-1.83616	5.464e-20	ACR4
AT4G33920	2.08808	5.65689e-20	-
AT2G34357	1.32524	5.84793e-20	-
AT4G10760	1.32666	6.08581e-20	MTA
AT3G54880	-2.47946	6.44034e-20	-
AT4G21560	1.51064	6.53979e-20	VPS28-1
AT3G62950	-2.94799	6.54952e-20	GRXC11
AT1G74690	-1.20005	6.63808e-20	IQD31
AT5G64750	3.96129	6.75565e-20	ABR1
AT5G11330	-1.33542	6.792e-20	-
AT1G49600	1.33336	7.76853e-20	ATRBP47A
AT2G38230	1.23431	8.04888e-20	PDX11
AT3G19830	1.17605	8.05953e-20	NTMC2TYPE5.2
AT5G56950	1.48126	8.32297e-20	NAP1;3
AT1G63090	-1.21913	8.59096e-20	PP2A11
AT5G04190	-4.8726	8.6581e-20	PKS4
AT1G68238	-3.35765	9.15898e-20	-
AT3G15570	-2.66111	9.38208e-20	-
AT3G55500	4.32281	9.88341e-20	EXPA16
AT2G45660	1.6483	1.0143e-19	SOC1
AT4G28020	2.60021	1.02517e-19	-
AT3G15770	-2.61032	1.06355e-19	-
AT3G04120	1.37837	1.07242e-19	GAPC1
AT3G28910	-1.67086	1.12364e-19	MYB30
AT1G02400	3.44161	1.14696e-19	GA2OX6
AT4G24200	1.43351	1.17098e-19	-
AT5G55070	1.63239	1.17144e-19	-
AT1G61795	-5.65272	1.2707e-19	RIC9
AT3G49725	1.6605	1.3807e-19	-
AT5G39570	1.80489	1.40382e-19	-
AT1G55210	2.01457	1.43184e-19	DIR20
AT3G17100	-1.5688	1.48273e-19	BHLH147
AT5G28840	1.28511	1.53828e-19	GME
AT1G70100	-1.94191	1.55622e-19	-
AT3G59310	-2.03952	1.56172e-19	-
AT2G39930	-1.76768	1.64465e-19	ISA1
AT4G10450	1.2734	1.71793e-19	RPL9D
AT5G61780	1.14807	1.71816e-19	TSN2
AT3G55850	-1.44273	1.8112e-19	LAF3
AT5G38150	-2.53125	1.86066e-19	PMI15
AT3G53620	1.58722	2.18975e-19	PPA4
AT5G08260	1.3762	2.21371e-19	SCPL35
AT4G03190	-2.05079	2.22767e-19	GRH1
AT5G60680	-1.42459	2.23436e-19	-
AT2G18520	2.51707	2.25726e-19	-
AT5G08000	1.94427	2.39658e-19	E13L3
AT3G44450	2.42448	2.42999e-19	BIC2
AT1G53730	-2.00791	2.47712e-19	SRF6
AT1G13560	1.48082	2.54734e-19	AAPT1
AT3G45850	-2.06864	2.63644e-19	-
AT5G42720	1.46188	2.69094e-19	-
AT5G63810	1.38938	2.69094e-19	BGAL10
AT3G51840	-1.05084	2.69335e-19	ACX4
AT4G35100	-1.27199	2.70513e-19	PIP2-7
AT3G12280	1.12623	2.76057e-19	RBR1
AT5G25770	-2.70371	2.84039e-19	-
AT1G17430	-2.76555	2.85054e-19	-
AT1G49032	-2.03779	2.93725e-19	-
AT3G55630	-1.71387	2.96188e-19	FPGS3
AT1G55310	-1.60822	3.08443e-19	SR33
AT1G26580	-1.56403	3.15261e-19	-
AT5G50840	1.62489	3.3732e-19	-
AT4G17530	1.38002	3.41227e-19	RABD2C
AT3G02540	-1.16903	3.57894e-19	RAD23C
AT5G16150	-1.03055	3.59091e-19	GLT1
AT1G80420	-2.18237	3.83073e-19	XRCC1
AT4G15490	1.90005	3.89849e-19	UGT84A3
AT3G52500	1.57392	4.04923e-19	-
AT5G65440	-1.7477	4.12001e-19	-
AT1G23800	1.56952	4.33423e-19	ALDH2B7
AT1G75960	-5.13065	4.4115e-19	AAE8
AT1G75370	1.40068	4.42099e-19	-
AT2G43500	1.31492	4.47913e-19	-
AT3G61690	1.04399	4.6632e-19	-
AT3G10040	-4.82627	4.68419e-19	-
AT4G29040	0.96535	4.92526e-19	RPT2A
AT2G40940	1.27319	5.08963e-19	ERS1
AT2G42040	-2.35423	5.10117e-19	-
AT3G26840	2.46368	5.15433e-19	-
AT1G16780	-1.96515	5.25356e-19	AVPL2
AT1G23080	-2.31903	5.51307e-19	PIN7
AT5G65480	-1.23313	5.5217e-19	-
AT3G10650	1.27377	5.74728e-19	NUP1
AT1G71840	1.08351	5.82025e-19	-
AT5G24140	4.77678	5.8843e-19	SQP2
AT3G14310	-1.98319	6.38437e-19	PME3
AT1G65370	-1.53093	6.93878e-19	-
AT5G40910	-1.38558	7.08556e-19	-
AT2G35780	-1.55373	7.09319e-19	SCPL26
AT5G23280	-2.01289	7.24777e-19	TCP7
AT5G40930	1.28282	7.66477e-19	TOM20-4
AT4G02130	-1.18823	7.71649e-19	GATL6
AT5G66490	-2.41918	8.00936e-19	-
AT3G16840	1.18522	8.41435e-19	-
AT4G36020	1.57252	8.5426e-19	CSP1
AT4G28480	1.55958	8.89325e-19	-
AT1G75860	1.33558	9.01408e-19	-
AT1G10960	-1.05399	9.17591e-19	FD1
AT3G03790	1.10916	9.2048e-19	-
AT4G22010	-1.67522	9.3532e-19	sks4
AT2G25180	-1.64474	9.97293e-19	ARR12
AT5G56190	1.42132	1.0088e-18	-
AT5G02500	1.03844	1.04618e-18	MED37E
AT4G33440	1.97337	1.07443e-18	-
AT4G38932	-2.02992	1.08076e-18	-
AT2G01420	-1.82725	1.08105e-18	PIN4
AT4G08510	1.57502	1.11293e-18	-
AT1G69070	1.55381	1.11913e-18	-
AT3G03265	-5.04163	1.16427e-18	-
AT1G67120	1.3574	1.17661e-18	MDN1
AT2G20050	1.06248	1.20962e-18	-
AT1G58080	-1.21047	1.20962e-18	HISN1A
AT3G09720	1.53258	1.25748e-18	RH57
AT5G06550	1.57143	1.2926e-18	-
AT3G51790	1.69669	1.3272e-18	ATG1
AT3G54680	1.74879	1.3829e-18	-
AT2G28550	0.96911	1.45924e-18	RAP2.7
AT1G72770	2.64065	1.47382e-18	HAB1
AT5G64840	0.920431	1.49742e-18	ABCF5
AT3G54890	-1.41246	1.52893e-18	LHCA1
AT2G33060	-2.59681	1.58002e-18	AtRLP27
AT2G17250	1.8233	1.61902e-18	EMB2762
AT2G29760	1.82599	1.67466e-18	PCMP-H33
AT1G77450	3.80229	1.71335e-18	NAC032
AT1G15830	-6.6784	1.71788e-18	-
AT1G60270	1.65824	1.76706e-18	BGLU6
AT3G54790	-1.7281	1.79293e-18	PUB3
AT5G08680	1.03209	1.8141e-18	-
AT1G72300	-1.53009	1.91554e-18	PSY1R
AT5G61440	-4.20597	1.93946e-18	ACHT5
AT2G29300	-8.21026	2.05275e-18	-
AT3G58510	1.37353	2.09893e-18	RH11
AT5G03905	1.42227	2.10054e-18	-
AT2G20725	-1.33821	2.19108e-18	-
AT1G22370	-3.71635	2.26237e-18	UGT85A5
AT1G71020	-1.65112	2.32172e-18	PUB10
AT1G01500	1.20755	2.42661e-18	-
AT2G34650	2.61036	2.52846e-18	PID
AT4G15470	1.10151	2.5939e-18	LFG5
AT2G42390	-1.84963	2.671e-18	-
AT5G56860	1.92304	2.67281e-18	GATA21
AT5G07790	-2.00872	2.68407e-18	-
AT3G54030	1.29672	2.7018e-18	BSK6
AT3G59900	3.01799	2.88605e-18	ARGOS
AT5G57870	0.973791	2.95498e-18	EIF(ISO)4G1
AT5G67390	-2.46095	3.0444e-18	-
AT1G01120	-1.90008	3.10326e-18	KCS1
AT1G70780	1.81062	3.26941e-18	-
AT2G15230	-2.12964	3.2717e-18	LIP1
AT5G23050	1.68487	3.41567e-18	AAE17
AT2G46490	-2.36824	3.58878e-18	-
AT5G64920	-1.46393	3.59955e-18	CIP8
AT5G11580	-1.27234	3.61575e-18	-
AT1G22640	-1.85023	3.64708e-18	MYB3
AT4G03390	-1.44927	3.65552e-18	SRF3
AT1G55850	-1.8622	3.75535e-18	CSLE1
AT5G23810	-3.78952	3.96516e-18	AAP7
AT5G60790	1.56855	4.24681e-18	ABCF1
AT1G26650	-1.62676	4.31562e-18	-
AT5G60990	1.40058	4.3192e-18	RH10
AT2G14080	-2.16182	4.35633e-18	-
AT3G08640	1.18362	4.45874e-18	RER3
AT5G38560	1.21518	4.47549e-18	PERK8
AT2G17040	-2.14689	4.55665e-18	anac036
AT1G55690	2.30808	4.65228e-18	SFH13
AT2G06040	1.60102	4.71348e-18	-
AT4G03410	1.2876	4.83956e-18	-
AT3G27260	1.06966	4.9437e-18	GTE8
AT5G13690	-1.45397	5.15914e-18	NAGLU
AT5G45670	-1.80713	5.28813e-18	-
AT1G80050	-1.88983	5.3716e-18	APT2
AT3G55260	-1.37003	5.49945e-18	HEXO1
AT2G32950	1.2085	5.58346e-18	COP1
AT1G65690	3.57613	5.65367e-18	NHL6
AT2G34570	1.7622	5.67727e-18	MEE21
AT4G30890	1.01988	6.02869e-18	UBP24
AT1G71850	1.43424	6.17805e-18	-
AT4G22755	-1.88742	6.26726e-18	SMO1-3
AT4G03415	-1.50819	6.52724e-18	-
AT4G21410	-2.64858	6.63157e-18	CRK29
AT5G03050	-2.50202	7.08207e-18	-
AT5G63480	-3.36988	7.22245e-18	MED30
AT1G03040	1.10276	7.40621e-18	-
AT4G02570	0.892184	7.46464e-18	CUL1
AT1G04247	3.97262	7.86123e-18	-
AT3G57050	-1.30666	8.04538e-18	CBL
AT2G01890	2.63515	8.04538e-18	PAP8
AT3G14930	-1.32867	8.42443e-18	HEME1
AT2G33210	1.26323	8.80933e-18	HSP60-2
AT1G52290	-2.04452	8.9752e-18	PERK15
AT4G22540	-1.41842	9.01565e-18	ORP2A
AT1G72930	-2.74665	9.37841e-18	TIR
AT4G04020	1.53694	9.54397e-18	PAP1
AT4G12610	1.13594	9.58171e-18	RAP74
AT3G45600	1.75836	9.94349e-18	TET3
AT3G62260	2.26543	1.08538e-17	-
AT1G43800	-5.47451	1.08538e-17	S-ACP-DES6
AT4G36280	-2.61045	1.09796e-17	MORC2
AT2G15880	-2.02687	1.09854e-17	PEX3
AT1G01240	-2.35522	1.14628e-17	-
AT1G06670	1.19366	1.18363e-17	NIH
AT2G32100	-3.72016	1.18363e-17	OFP16
AT3G62830	1.8098	1.18796e-17	UXS2
AT3G26720	-1.28879	1.2134e-17	-
AT5G51710	1.37981	1.27343e-17	KEA5
AT1G17850	-1.96551	1.34574e-17	STR8
AT1G69610	1.91599	1.34574e-17	-
AT2G36530	1.60878	1.37762e-17	ENO2
AT5G16040	1.57606	1.40407e-17	-
AT5G19290	-1.34363	1.40413e-17	-
AT1G48650	1.29204	1.41052e-17	-
AT5G62690	-0.941262	1.44722e-17	TUBB3
AT5G16400	-1.40367	1.48973e-17	TRXF2
AT4G37910	1.40256	1.6209e-17	HSP70-9
AT3G06330	-1.57281	1.64154e-17	-
AT2G43710	0.912307	1.657e-17	FAB2
AT5G01790	2.03977	1.66217e-17	-
AT1G29450	-3.84646	1.69158e-17	SAUR64
AT1G64600	1.42139	1.70415e-17	-
AT1G20030	2.04412	1.77865e-17	-
AT1G08200	1.17034	1.80122e-17	AXS2
AT4G08690	-2.55593	1.87845e-17	-
AT5G04170	1.52401	1.91552e-17	CML50
AT2G22240	1.25461	1.92848e-17	IPS2
AT5G60840	-2.01818	1.98455e-17	-
AT3G52480	-2.30022	1.99718e-17	-
AT5G03120	-2.35115	2.06557e-17	-
AT1G09415	-2.91061	2.23568e-17	NIMIN-3
AT5G62460	1.32453	2.30249e-17	-
AT2G28600	1.45452	2.31638e-17	-
AT5G56150	1.39124	2.33935e-17	UBC30
AT3G60360	1.38653	2.36654e-17	EDA14
AT2G47260	1.95232	2.37059e-17	WRKY23
AT4G07395	10.7328	2.40349e-17	-
AT1G65700	1.56291	2.44711e-17	-
AT4G38400	2.20154	2.5182e-17	EXLA2
AT5G64230	2.3692	2.54759e-17	-
AT5G24570	2.11786	2.64872e-17	-
AT3G23050	-1.28387	2.9317e-17	IAA7
AT3G08505	1.52832	3.00255e-17	MKRN
AT5G25460	-1.4715	3.07045e-17	-
AT4G09900	-1.91211	3.11713e-17	MES12
AT2G25605	-1.84297	3.16882e-17	-
AT3G01160	1.34079	3.19881e-17	-
AT3G53950	-2.37063	3.34614e-17	-
AT2G35880	-1.53233	3.3938e-17	WDL4
AT1G79380	-1.0779	3.39703e-17	RGLG4
AT4G03205	-2.30131	3.43649e-17	hemf2
AT2G26260	-1.70589	3.45473e-17	3BETAHSD/D2
AT2G38670	1.05989	3.55071e-17	PECT1
AT3G66658	-1.53928	3.67544e-17	ALDH22A1
AT3G50700	-1.8933	3.78995e-17	GAF1
AT1G18265	-4.18211	3.80034e-17	-
AT1G53560	-2.47088	3.80034e-17	-
AT5G02050	1.35676	3.8662e-17	-
AT1G19860	1.56178	3.9172e-17	-
AT5G39040	1.13437	4.05074e-17	ABCB27
AT3G59300	-1.459	4.20215e-17	-
AT1G80750	1.57971	4.20953e-17	RPL7A
AT2G39850	-1.42427	4.27894e-17	SBT4.1
AT3G13690	-1.09539	4.45337e-17	-
AT5G46150	-1.58148	4.47461e-17	ALIS2
AT2G15090	-2.06145	5.04949e-17	KCS8
AT2G45030	1.00839	5.09186e-17	MEFG2
AT1G64760	1.75469	5.18138e-17	-
AT1G54730	-2.15413	5.18742e-17	-
AT2G21300	1.0936	5.27361e-17	KIN7E
AT2G39200	3.06041	5.27907e-17	MLO12
AT1G09750	-2.32888	5.45873e-17	AED3
AT5G26980	-2.30727	5.53892e-17	SYP41
AT4G24230	-1.46003	5.54984e-17	ACBP3
AT1G20540	-1.70876	5.62478e-17	-
AT5G67140	1.65142	6.14854e-17	-
AT1G60590	2.11522	6.34128e-17	-
AT3G12340	1.5716	6.51138e-17	FKBP43
AT5G13440	1.08827	6.913e-17	UCR1-2
AT3G04030	2.08599	7.24532e-17	MYR2
AT1G42440	1.37718	7.24532e-17	-
AT1G78290	1.77402	7.27766e-17	SRK2C
AT5G32450	-1.30012	7.2991e-17	-
AT1G14820	1.48804	7.3938e-17	-
AT5G53750	3.0851	7.41174e-17	-
AT3G56200	1.52822	7.43264e-17	AVT6C
AT2G22010	1.24843	7.54108e-17	RKP
AT2G29450	1.68017	7.85253e-17	GSTU5
AT5G57660	1.21747	7.86338e-17	COL5
AT1G45207	-2.06403	8.05653e-17	-
AT1G43580	-2.01025	8.25903e-17	-
AT1G62800	-2.26889	8.40758e-17	ASP4
AT4G35510	1.88142	8.49865e-17	-
AT4G17370	-1.19414	8.61485e-17	-
AT4G22270	2.31022	8.6345e-17	MRB1
AT1G13090	-1.4659	8.69179e-17	CYP71B28
AT1G29460	-4.18023	9.13234e-17	-
AT3G07540	-1.67852	9.13785e-17	FH10
AT2G37025	-2.82485	9.1734e-17	TRFL8
AT5G20890	0.968341	9.44895e-17	CCT2
AT5G56010	1.56303	9.82547e-17	HSP90-3
AT3G20080	-1.8184	9.87111e-17	CYP705A15
AT4G11360	-2.36531	9.97488e-17	RHA1B
AT1G57980	-4.21031	1.00524e-16	PUP23
AT4G16130	-1.18831	1.04595e-16	ARA1
AT3G52660	1.42798	1.07734e-16	-
AT5G56850	-2.01345	1.07734e-16	-
AT1G69780	-2.00972	1.08107e-16	ATHB-13
AT5G64420	1.33974	1.08107e-16	-
AT3G04940	-1.24044	1.09074e-16	CYSD1
AT1G32540	-1.49962	1.12061e-16	LOL1
AT5G09620	1.34481	1.12276e-16	-
AT1G48630	0.971042	1.12975e-16	RACK1B
AT3G15460	1.90468	1.13507e-16	BRIX1-1
AT3G02850	3.6183	1.16804e-16	SKOR
AT2G16070	1.11483	1.30669e-16	PDV2
AT3G14680	2.96105	1.35407e-16	CYP72A14
AT2G37690	1.3625	1.50311e-16	-
AT4G33220	-1.43744	1.50698e-16	PME44
AT4G13100	-1.7512	1.51185e-16	-
AT2G37180	-1.97431	1.52395e-16	PIP2-3
AT3G47820	1.49214	1.52573e-16	PUB39
AT4G11670	1.13007	1.54064e-16	-
AT3G14720	1.45254	1.5756e-16	MPK19
AT5G27120	1.59447	1.58233e-16	NOP5-1
AT4G27030	1.56376	1.64122e-16	FAD4
AT3G01490	-1.62858	1.76955e-16	-
AT1G03230	-1.92612	1.79583e-16	-
AT5G56030	1.84995	1.82998e-16	HSP81-2
AT3G47000	-1.26395	1.90236e-16	-
AT3G09580	-1.51504	1.95753e-16	-
AT4G22756	-2.97539	2.01505e-16	SMO1-2
AT3G16260	-1.48847	2.01505e-16	TRZ4
AT1G21010	-1.78145	2.08771e-16	-
AT1G02960	-1.77441	2.08771e-16	-
AT2G18290	-1.2977	2.24074e-16	APC10
AT3G03960	1.10568	2.28889e-16	CCT8
AT5G24840	1.45986	2.48696e-16	-
AT4G38840	-3.51039	2.53328e-16	-
AT4G10080	-1.72533	2.5595e-16	-
AT2G30040	1.70132	2.65146e-16	MAPKKK14
AT3G14990	1.34828	2.65146e-16	DJ1A
AT5G13210	3.73124	2.69827e-16	-
AT1G72410	-1.32898	2.76468e-16	-
AT3G23210	1.61913	2.76612e-16	BHLH34
AT4G38960	1.33412	2.77585e-16	-
AT4G36670	-2.23175	2.7803e-16	PLT6
AT2G29320	-2.31768	2.86847e-16	-
AT4G11220	1.4222	2.89512e-16	RTNLB2
AT5G48385	0.879127	2.89512e-16	FRL3
AT5G14550	1.56083	2.94448e-16	-
AT3G10070	1.44904	3.19105e-16	TAF12
AT3G55410	1.37205	3.26999e-16	-
AT5G07030	1.22192	3.26999e-16	-
AT2G41630	0.993078	3.31392e-16	TFIIB1
AT5G15210	-2.1529	3.31875e-16	ZHD8
AT2G47450	-1.32978	3.40462e-16	CAO
AT5G43310	-1.37845	3.4978e-16	-
AT1G66540	1.44154	3.74967e-16	-
AT3G46780	-0.938269	3.82771e-16	PTAC16
AT5G46110	-1.36133	3.89435e-16	APE2
AT5G01290	1.13651	4.06224e-16	-
AT4G23540	1.43405	4.06856e-16	-
AT5G25360	1.17958	4.26375e-16	-
AT3G02320	1.31272	4.26427e-16	-
AT1G62730	1.66737	4.29718e-16	-
AT5G43600	-1.42231	4.31949e-16	UAH
AT3G28130	-2.36909	4.37676e-16	-
AT5G63290	2.23172	4.40656e-16	-
AT3G52720	-3.04589	4.40656e-16	ACA1
AT1G05590	-1.91097	4.41426e-16	HEXO2
AT1G52380	1.10508	4.43769e-16	NUP50A
AT4G34135	2.58442	4.43921e-16	UGT73B2
AT3G60340	-1.23847	4.48525e-16	-
AT1G71040	1.40848	4.5138e-16	LPR2
AT5G61250	-3.06085	4.57587e-16	AtGUS1
AT1G34010	-2.2482	4.92234e-16	-
AT5G07870	-2.40979	4.97484e-16	-
AT3G02300	-1.31895	4.97564e-16	-
AT5G50200	2.20568	5.04819e-16	NRT3.1
AT5G19440	1.81145	5.05945e-16	-
AT2G39130	1.65364	5.1694e-16	AVT1C
AT5G58930	-1.64714	5.41333e-16	-
AT5G17210	2.35696	5.52965e-16	-
AT3G09030	-1.69352	5.60987e-16	-
AT4G35860	1.22758	5.72574e-16	RABB1B
AT3G13070	-1.0808	5.84331e-16	CBSDUFCH1
AT3G22845	1.19789	6.23731e-16	-
AT5G60360	-1.13774	6.34386e-16	AALP
AT3G04060	2.14112	6.41233e-16	anac046
AT5G14740	-1.36742	6.45272e-16	BCA2
AT3G16830	1.03818	6.48414e-16	TPR2
AT3G17470	-1.4538	6.72128e-16	ATCRSH
AT2G15050	-2.08049	6.78063e-16	LTP7
AT3G15210	1.71646	7.09363e-16	ERF4
AT5G01880	1.87501	7.13407e-16	ATL74
AT1G70280	-1.8237	7.40497e-16	-
AT4G02290	-3.38863	7.43032e-16	AtGH9B13
AT3G17810	0.997733	7.43961e-16	PYD1
AT4G19840	-0.965786	8.02995e-16	PP2A1
AT5G59570	4.69154	8.50991e-16	BOA
AT3G10740	-1.65241	8.84803e-16	ASD1
AT3G18010	3.42468	9.06933e-16	WOX1
AT2G22190	1.61852	9.08037e-16	TPPE
AT4G37640	2.18188	9.11499e-16	ACA2
AT1G77610	1.10242	9.23112e-16	UDP-GALT1
AT1G24510	0.921518	9.51611e-16	CCT5
AT5G14220	-1.56817	9.92479e-16	HEMG2
AT5G35320	1.74975	1.03362e-15	-
AT4G36648	1.72272	1.05466e-15	-
AT5G26770	1.8404	1.05647e-15	-
AT5G35170	-1.13665	1.07465e-15	-
AT5G35910	1.02871	1.07662e-15	RRP6L2
AT2G40700	1.31359	1.0798e-15	-
AT5G60540	1.35533	1.08012e-15	PDX2
AT5G01920	-1.12523	1.09234e-15	STN8
AT5G51040	1.06726	1.09365e-15	-
AT5G02760	-2.72791	1.09626e-15	-
AT4G31870	1.65062	1.10089e-15	GPX7
AT5G63700	-1.35621	1.12475e-15	-
AT5G06570	3.31859	1.15295e-15	-
AT5G06980	1.3982	1.17711e-15	-
AT1G07470	1.49836	1.18538e-15	-
AT4G04830	-2.35766	1.18875e-15	MSRB5
AT3G10405	-1.98204	1.20278e-15	-
AT1G70890	-1.4168	1.21848e-15	MLP43
AT2G16710	1.51739	1.2492e-15	-
AT3G13570	1.38561	1.25274e-15	SCL30A
AT4G38620	1.64988	1.29294e-15	MYB4
AT5G11530	1.34228	1.31485e-15	EMF1
AT1G11360	-1.93316	1.32438e-15	-
AT1G49405	2.68345	1.36871e-15	-
AT3G59320	-2.57153	1.39195e-15	-
AT3G25190	-3.73546	1.39358e-15	-
AT1G60790	1.63676	1.40487e-15	TBL2
AT3G46440	1.27865	1.43594e-15	UXS5
AT1G64380	-2.03205	1.48096e-15	ERF061
AT2G25480	-1.7407	1.52803e-15	-
AT1G04620	1.78389	1.59397e-15	HCAR
AT1G65960	1.09959	1.60999e-15	GAD2
AT1G61100	-1.70388	1.61444e-15	-
AT2G21470	1.0057	1.65419e-15	SAE2
AT2G35760	-1.88116	1.7685e-15	-
AT4G24415	4.04228	1.78199e-15	MIR824A
AT2G30800	1.00905	1.81413e-15	HVT1
AT1G75140	-2.04107	1.81928e-15	-
AT1G67300	1.48422	1.8302e-15	-
AT3G48700	3.2519	1.8302e-15	CXE13
AT5G26570	1.31402	1.83337e-15	GWD3
AT5G64190	-5.38399	1.84418e-15	-
AT3G06355	-1.96104	1.89583e-15	-
AT5G10150	-2.29409	1.91583e-15	UFC
AT5G25210	-2.82122	1.94198e-15	-
AT1G78080	-1.09988	1.97819e-15	RAP2-4
AT1G17360	-1.55209	1.98389e-15	-
AT4G25940	-1.93152	2.00943e-15	-
AT2G34470	-1.55967	2.02559e-15	UREG
AT3G05910	-2.05289	2.07653e-15	PAE12
AT3G62310	1.25506	2.08148e-15	-
AT4G37540	-1.16543	2.09314e-15	LBD39
AT1G08733	5.77902	2.09314e-15	-
AT5G10730	1.41662	2.09981e-15	-
AT4G01460	-2.75972	2.10399e-15	BHLH57
AT3G51800	1.28261	2.12504e-15	ATG2
AT5G67290	-1.60473	2.14028e-15	-
AT5G24670	-1.07342	2.19797e-15	-
AT1G19220	-2.0747	2.403e-15	ARF19
AT3G52950	1.24258	2.40747e-15	CBSCBSPB3
AT1G76570	1.3029	2.43124e-15	LHCB7
AT3G16910	-1.30702	2.4902e-15	AAE7
AT3G60310	-2.02375	2.4993e-15	-
AT5G16840	1.54069	2.5881e-15	BPA1
AT4G37680	1.2505	2.65746e-15	HHP4
AT5G15490	1.6623	2.73794e-15	UGD3
AT3G55880	2.21735	2.73794e-15	SUE4
AT1G05340	3.74196	2.89164e-15	-
AT3G13065	-3.15968	2.89685e-15	SRF4
AT1G52370	1.5016	2.98927e-15	-
AT1G80760	1.57324	3.0677e-15	NIP6-1
AT3G63070	0.984564	3.15682e-15	HULK3
AT1G17170	6.54582	3.2326e-15	GSTU24
AT3G55340	1.60108	3.31854e-15	PHIP1
AT4G14570	-1.29484	3.34253e-15	-
AT4G32020	1.05047	3.44911e-15	-
AT4G03230	-1.95082	3.47068e-15	-
AT3G29035	-3.67214	3.47189e-15	NAC59
AT3G52930	1.25745	3.47442e-15	FBA8
AT3G01800	1.48857	3.52322e-15	-
AT3G04480	-1.20133	3.52875e-15	-
AT2G37130	-2.24357	3.56968e-15	PER21
AT3G62410	-1.41271	3.5843e-15	CP12-2
AT2G11910	1.06201	3.63012e-15	-
AT4G00950	-2.02706	3.84328e-15	MEE47
AT3G47010	-1.93113	3.85762e-15	-
AT4G08870	-2.14854	3.89593e-15	ARGAH2
AT5G37780	1.4577	3.92084e-15	CAM1
AT1G22190	-1.90014	4.02394e-15	RAP2-13
AT1G76790	2.22243	4.02597e-15	IGMT5
AT4G11330	1.20911	4.0263e-15	MPK5
AT2G29070	1.75361	4.25032e-15	-
AT5G12250	-1.40732	4.31581e-15	TUBB6
AT3G04550	1.12546	4.46377e-15	RAF1.2
AT4G21580	1.46663	4.51261e-15	-
AT3G23010	-3.42583	4.55387e-15	AtRLP36
AT1G07187	-5.3341	4.57809e-15	-
AT4G29750	-1.29674	4.76714e-15	-
AT2G40860	-1.42658	4.77732e-15	-
AT5G51130	1.63109	4.83817e-15	-
AT2G44310	1.16124	4.87704e-15	-
AT3G50740	-1.59619	4.9172e-15	UGT72E1
AT5G08180	1.35891	5.06463e-15	-
AT5G57700	-1.74425	5.0681e-15	-
AT1G64140	1.27727	5.10277e-15	-
AT1G04860	1.01402	5.22597e-15	UBP2
AT3G19800	-1.61232	5.39431e-15	-
AT5G48620	-0.867263	5.39431e-15	RPP8L4
AT1G72890	-2.58718	5.39431e-15	-
AT1G13245	-1.5565	5.40465e-15	RTFL17
AT3G02990	1.76314	5.57616e-15	HSFA1E
AT3G43240	1.10869	5.62171e-15	ARID4
AT5G61270	1.54931	5.79701e-15	BHLH72
AT2G28320	1.18097	5.81488e-15	-
AT5G51220	1.4066	5.87533e-15	-
AT4G36090	1.49535	5.89343e-15	-
AT1G21380	1.10661	6.09375e-15	TOL3
AT2G32060	0.854366	6.10316e-15	RPS12C
AT2G03350	-1.66124	6.16581e-15	-
AT2G23150	1.48536	6.19381e-15	NRAMP3
AT5G14200	-2.10102	6.23985e-15	IMDH3
AT4G02600	-1.29656	6.31637e-15	MLO1
AT4G13630	-1.58391	6.32763e-15	-
AT3G25890	1.83156	6.49402e-15	ERF119
AT4G20980	1.155	6.86666e-15	TIF3D1
AT2G02955	1.54231	6.86666e-15	MEE12
AT5G64550	1.49431	6.8686e-15	-
AT3G02020	-1.16867	7.02307e-15	AK3
AT1G13120	1.04184	7.31532e-15	GLE1
AT5G24970	1.461	7.35181e-15	-
AT1G80480	1.07005	7.48029e-15	PTAC17
AT1G75200	1.11326	7.48029e-15	TYW1
AT3G05410	-1.73903	7.52508e-15	PPD7
AT1G04310	2.22878	7.52508e-15	ERS2
AT2G17300	1.88337	7.60285e-15	-
AT4G16570	-2.47286	7.75723e-15	PRMT16
AT1G23150	2.20701	7.85285e-15	-
AT4G02050	-2.47396	8.13054e-15	STP7
AT5G25780	1.06606	8.18485e-15	EIF3B-2
AT4G23750	1.71746	8.19688e-15	CRF2
AT2G34585	1.11529	8.26623e-15	-
AT1G06680	-0.931338	8.31243e-15	PSBP1
AT2G34850	2.9333	8.59133e-15	MEE25
AT5G05800	-2.07155	8.75423e-15	LIMYB
AT2G26190	-1.72342	8.89875e-15	IQM4
AT2G25970	0.902374	8.96732e-15	-
AT1G73540	-2.4286	9.00001e-15	NUDT21
AT3G22850	1.61737	9.08306e-15	-
AT4G05050	1.34751	9.14012e-15	UBQ11
AT5G61580	-1.34563	9.14012e-15	PFK4
AT3G12810	1.1029	9.31534e-15	PIE1
AT2G12550	1.83756	9.66728e-15	-
AT4G16860	-1.26161	9.86332e-15	RPP4
AT5G28740	1.03951	1.0063e-14	-
AT3G06140	-2.93961	1.01243e-14	LUL4
AT2G26230	1.25105	1.01803e-14	-
AT1G13960	1.13938	1.02281e-14	WRKY4
AT3G53940	1.86032	1.03138e-14	-
AT3G44110	1.49706	1.04068e-14	ATJ3
AT5G57050	2.70824	1.06406e-14	ABI2
AT2G35470	-1.65492	1.13232e-14	-
AT5G50960	1.08705	1.15967e-14	NBP35
AT2G32080	-1.16633	1.17912e-14	PURA1
AT4G14750	-2.33106	1.17976e-14	IQD19
AT3G22790	-1.59757	1.21797e-14	NET1A
AT5G39030	-1.45386	1.2636e-14	-
AT5G13110	1.81131	1.26661e-14	G6PD2
AT3G48070	0.997699	1.29413e-14	-
AT4G18100	0.867776	1.31689e-14	RPL32A
AT1G55900	1.26334	1.31732e-14	TIM50
AT3G23280	0.871093	1.32145e-14	XBAT35
AT1G01940	2.05096	1.33805e-14	CYP18-1
AT1G13270	1.06425	1.34603e-14	MAP1B
AT2G29120	1.53775	1.34861e-14	GLR2.7
AT4G35890	0.899641	1.35158e-14	LARP1C
AT3G14240	-1.8489	1.35456e-14	SBT1.5
AT5G59950	0.89089	1.35809e-14	-
AT1G20910	1.19628	1.35833e-14	ARID6
AT5G50375	-1.85266	1.38972e-14	CPI1
AT5G44510	-1.39056	1.4149e-14	TAO1
AT3G11220	1.51707	1.43934e-14	ELP4
AT5G15230	-1.50299	1.45665e-14	GASA4
AT1G70920	3.87257	1.45762e-14	ATHB-X
AT2G47330	0.996081	1.48526e-14	RH24
AT1G54130	1.02198	1.49977e-14	RSH3
AT5G64380	-1.31266	1.55237e-14	-
AT2G14740	-1.31074	1.55398e-14	VSR3
AT5G08620	1.07033	1.57522e-14	RH25
AT1G05460	-1.61219	1.61178e-14	SDE3
AT1G64950	1.58783	1.61714e-14	CYP89A5
AT2G34250	1.20674	1.64606e-14	-
AT1G14170	1.76286	1.6676e-14	-
AT2G22670	-0.930982	1.71484e-14	IAA8
AT2G03530	-1.77949	1.71928e-14	UPS2
AT3G25690	-1.3859	1.74908e-14	CHUP1
AT1G16280	1.49783	1.75608e-14	RH36
AT3G13790	1.8188	1.82325e-14	CWINV1
AT4G18040	1.10351	1.97649e-14	EIF4E1
AT4G33700	1.21599	2.00427e-14	CBSDUF6
AT5G42270	1.26947	2.01425e-14	FTSH5
AT4G32610	1.03864	2.09089e-14	-
AT4G23220	1.82274	2.09461e-14	CRK14
AT3G23170	1.21984	2.12008e-14	-
AT2G03550	-1.49718	2.1419e-14	CXE7
AT2G32870	-1.30868	2.1475e-14	-
AT4G21870	-2.83768	2.17585e-14	HSP15.4
AT5G50320	1.14277	2.2308e-14	HAG3
AT1G27460	-1.57591	2.23163e-14	NPGR1
AT1G29390	1.10936	2.27349e-14	COR413IM2
AT2G38120	-2.02357	2.33662e-14	AUX1
AT5G52280	-1.43667	2.37016e-14	-
AT5G20700	1.10738	2.37967e-14	FLZ14
AT1G67070	2.62979	2.38415e-14	PMI2
AT4G21890	-2.40527	2.41358e-14	-
AT1G49780	-1.55183	2.43749e-14	PUB26
AT2G24990	1.25094	2.43749e-14	-
AT5G20180	1.31969	2.44413e-14	-
AT3G51150	-1.50594	2.46781e-14	KIN7G
AT1G73010	3.93394	2.56877e-14	PS2
AT5G16180	-1.29903	2.65808e-14	CRS1
AT5G43860	2.41381	2.66165e-14	CLH2
AT1G66700	5.93394	2.78709e-14	PXMT1
AT4G00500	1.72167	2.84083e-14	-
AT2G19385	1.31712	2.87946e-14	-
AT5G65660	-1.70458	2.89207e-14	-
AT3G58620	-1.42275	2.91975e-14	TTL4
AT1G74930	-5.32833	2.98709e-14	ERF018
AT1G55040	1.5693	2.99503e-14	-
AT3G26580	-1.27825	3.00421e-14	-
AT2G47820	1.55908	3.0526e-14	-
AT1G53390	-1.08178	3.0799e-14	ABCG24
AT4G03020	0.993612	3.13387e-14	-
AT1G19370	1.42141	3.1393e-14	-
AT1G06515	-2.30354	3.1393e-14	-
AT5G11090	1.14043	3.16746e-14	-
AT3G09760	1.16065	3.18752e-14	-
AT3G28007	2.84723	3.25019e-14	SWEET4
AT2G25590	-1.98935	3.34842e-14	-
AT5G35980	0.912388	3.34845e-14	YAK1
AT4G21960	-1.33872	3.37912e-14	PER42
AT5G08720	-1.5773	3.41135e-14	-
AT4G02340	1.12317	3.42433e-14	-
AT3G06080	-1.01893	3.43695e-14	TBL10
AT5G24810	1.29608	3.43695e-14	-
AT2G27420	2.36299	3.46317e-14	-
AT5G58520	-1.77958	3.51352e-14	-
AT3G59110	-1.51495	3.55456e-14	-
AT3G48330	-1.8691	3.75459e-14	PIMT1
AT4G04330	1.55349	3.76601e-14	RBCX1
AT2G41110	1.68604	3.83586e-14	CAM2
AT5G50420	-1.71687	3.8587e-14	OFUT36
AT2G39980	1.58775	3.8699e-14	-
AT1G22950	1.36121	3.88877e-14	-
AT3G50760	1.75353	4.08291e-14	GATL2
AT1G50480	-0.848334	4.22803e-14	THFS
AT2G28120	-2.59686	4.23532e-14	-
AT4G17250	-1.61154	4.2474e-14	-
AT3G18980	-1.57762	4.51175e-14	ETP1
[truncated: 8,880 more rows]

## Sheet: Col-0 3d 4°C vs Col-0 1d 4°C
Col-0 3d 4°C 3d/Col-0 1d 4°C
gene_id	log2FoldChange	padj	gene_name
AT1G48100	-5.14088	9.77186e-274	-
AT5G52640	-8.3174	7.90652e-212	HSP90-1
ATCG01180	-6.00562	1.96544e-168	RRN23S.2
AT5G58070	-3.39255	5.47117e-165	TIL
ATCG01210	-6.76626	1.20388e-156	RRN16S.2
AT4G24960	-3.35265	2.05439e-148	HVA22D
AT1G35140	6.97831	9.27071e-141	EXL1
AT1G20450	-2.87954	5.30055e-139	ERD10
AT5G38420	-3.08035	6.2123e-135	RBCS-2B
AT5G58770	-5.36392	2.20631e-132	-
AT3G27690	-4.75979	3.42877e-127	LHCB2.4
AT1G20440	-3.18189	1.25631e-123	COR47
AT2G47180	-2.79588	9.09307e-118	GOLS1
AT3G01500	-2.9076	1.20075e-114	BCA1
AT5G48570	-5.26048	1.88281e-112	FKBP65
AT2G24560	-3.74307	1.13699e-110	-
AT1G62570	-3.95031	2.41668e-108	FMOGS-OX4
ATCG00020	-4.7988	1.90492e-104	PSBA
AT5G17460	-2.68102	1.85243e-101	-
ATCG00710	-4.879	1.86162e-101	PSBH
AT3G09440	-3.31215	5.03389e-100	HSP70-3
AT4G25433	-3.4217	8.56711e-98	-
AT3G28180	3.85893	1.98932e-91	CSLC4
AT2G46270	-3.4127	7.62577e-91	GBF3
AT1G02820	-4.22977	2.19704e-90	LEA2
AT5G10410	-3.33207	7.47655e-89	-
AT4G13340	3.22753	9.76059e-88	LRX3
ATCG00680	-4.99587	1.1718e-87	PSBB
AT1G08570	-3.04008	5.52586e-86	ACHT4
ATCG01010	-5.20662	2.20337e-85	NDHF
AT4G08950	4.64554	1.23582e-84	EXO
AT4G25480	-2.57914	5.41727e-84	DREB1A
ATCG00080	-4.34704	3.92528e-82	PSBI
AT5G54380	2.93029	3.96131e-82	THE1
AT1G74310	-5.12781	8.50711e-82	CLPB1
AT4G27940	-2.63649	8.75537e-82	MTM1
AT1G77450	-3.4228	2.78726e-81	NAC032
AT5G22060	-2.24094	1.5524e-80	ATJ2
AT5G12020	-6.32392	2.41463e-80	HSP17.6
ATCG00580	-3.97782	3.28275e-80	PSBE
AT5G64040	-2.29364	8.4652e-80	PSAN
AT2G24600	3.39241	5.4244e-78	-
ATCG01090	-5.44632	2.03383e-77	NDHI
ATCG00290	-4.56495	2.76106e-77	TRNS.2
AT5G57560	4.17753	1.75021e-74	XTH22
AT5G43150	-2.40588	1.9454e-74	-
AT3G09350	-3.71767	2.96237e-74	Fes1A
AT2G40880	-2.30321	3.95858e-74	CYS3
AT2G15970	-2.00599	1.39431e-73	COR413PM1
ATCG00300	-4.3396	6.00388e-73	PSBZ
AT3G04210	2.91362	6.51832e-73	-
AT1G20030	-4.73787	9.01606e-73	-
ATCG00430	-4.42883	4.6889e-72	NDHK
AT1G71000	-5.32672	6.75812e-72	-
AT1G68500	-3.33987	9.92061e-72	-
AT4G37980	-2.53641	1.55695e-71	CAD7
AT5G52310	-1.98273	3.89366e-70	RD29A
AT5G62350	-3.00303	1.43249e-69	-
AT5G38410	-3.01301	1.49607e-69	-
AT2G22590	-3.38205	4.04228e-69	UGT91A1
AT1G10550	7.50146	4.31905e-69	XTH33
ATCG00350	-4.07513	7.88641e-69	PSAA
ATCG00730	-4.64453	9.07937e-69	PETD
ATCG00070	-4.57243	9.24471e-69	PSBK
AT5G49900	-2.56048	1.55894e-68	-
AT1G06680	-2.50337	1.82753e-68	PSBP1
AT1G71240	-2.36149	2.7559e-68	-
AT4G05180	-2.3185	3.73689e-68	PSBQ2
AT4G16563	2.87997	3.73689e-68	-
ATCG00140	-4.65734	4.43481e-67	ATPH
ATCG00130	-4.2992	4.80341e-67	ATPF
AT5G52570	-3.07439	9.86216e-66	BETA-OHASE 2
AT2G29450	-2.45833	3.46926e-65	GSTU5
ATCG01080	-4.92761	7.49711e-65	NDHG
ATCG00330	-5.35917	1.751e-64	RPS14
AT1G21910	5.24429	5.76668e-64	ERF012
AT4G30830	-2.23215	6.57459e-63	-
AT4G27560	-1.88229	1.4487e-62	UGT79B2
AT3G28200	2.35199	1.49894e-62	PER31
AT4G10340	-2.50099	1.84751e-62	LHCB5
AT4G26080	-2.04713	2.07637e-62	ABI1
AT3G61890	-2.77327	4.98936e-62	ATHB-12
AT1G73480	-2.48759	5.09937e-62	-
ATCG00700	-4.63396	6.91533e-62	PSBN
ATCG01060	-4.6292	9.59036e-62	PSAC
AT5G57110	-2.12819	1.0596e-61	ACA8
AT2G36320	-2.13094	1.31124e-61	SAP4
AT3G11410	-2.12863	3.25097e-61	PP2CA
AT5G14740	-2.12863	3.54619e-59	BCA2
AT4G38580	-2.2034	6.82068e-59	HIPP26
AT1G71360	-2.72575	9.81401e-59	-
AT1G51090	-2.89809	1.05979e-58	-
AT4G17090	-1.75972	1.07986e-58	BAM3
ATCG00690	-4.51306	1.20115e-58	PSBT
ATCG01070	-5.24556	1.41047e-58	NDHE
AT2G21620	-1.76293	7.38788e-58	RD2
AT2G17840	-2.59028	8.45046e-58	ERD7
AT3G50820	-2.0538	8.68394e-58	PSBO2
ATCG01000	-6.24435	8.78461e-58	YCF1.1
AT5G14760	-2.6805	9.10511e-58	AO
AT5G37300	-2.88233	1.4722e-57	WSD1
AT5G06710	-2.15313	2.45491e-57	HAT14
AT4G12400	-6.67679	2.59422e-57	HOP3
AT1G05170	-2.62227	8.05421e-57	B3GALT2
AT1G22530	2.73054	8.79165e-57	PATL2
AT5G50720	-3.42445	2.48625e-56	HVA22E
ATCG00670	-3.98293	8.12456e-55	CLPP1
AT2G25625	-2.90312	1.22872e-54	-
AT1G67850	-2.05869	1.79917e-54	-
AT5G37600	-2.1393	1.86959e-54	GLN1-1
AT2G38310	2.37182	3.01284e-54	PYL4
AT1G09350	-2.86231	3.32313e-54	GOLS3
AT1G46768	-2.10425	4.81454e-54	RAP2-1
AT3G11700	2.20368	4.90745e-54	FLA18
ATCG00420	-4.51251	3.52387e-53	NDHJ
AT4G39330	-2.04024	3.54639e-53	CAD9
AT2G16660	2.56442	7.00504e-53	-
AT3G15353	-2.25865	1.17233e-52	MT3
AT2G44500	3.14186	2.58452e-52	OFUT20
AT3G17130	-3.25457	5.18363e-52	-
AT3G46780	-2.65863	1.90609e-51	PTAC16
AT1G01470	-2.58762	2.57457e-51	LEA14
AT1G79270	-2.53938	3.00154e-51	ECT8
AT1G19490	-2.29127	3.75973e-51	-
AT4G32190	-2.00709	4.84626e-51	-
AT3G55760	-2.00908	6.80995e-51	-
AT1G30380	-2.22675	1.48266e-50	PSAK
AT4G24570	3.22543	2.44748e-50	PUMP4
AT4G17550	-1.89269	3.00515e-50	-
ATCG00170	-3.82238	3.86575e-50	RPOC2
ATCG00220	-3.66979	5.23117e-50	PSBM
AT3G12580	-7.05607	5.77927e-50	MED37C
AT1G07400	-5.9498	8.15236e-50	HSP17.8
AT1G31330	-2.25857	1.44333e-49	PSAF
AT1G21790	-2.27496	1.45662e-49	-
AT1G80760	-2.51427	2.06268e-49	NIP6-1
ATCG00740	-4.15488	3.30764e-49	RPOA
AT1G08380	-2.82711	4.08851e-49	PSAO
AT4G23630	-2.02225	4.23036e-49	RTNLB1
AT3G50970	-2.51794	4.6403e-49	XERO2
AT4G09020	1.75384	1.08128e-48	ISA3
ATCG00210	-4.20213	1.57522e-48	PETN
AT5G52510	-2.18871	2.52227e-48	SCL8
AT3G01540	-1.49308	3.29202e-48	RH14
AT4G25640	-1.88411	5.91804e-48	ATDTX35
AT1G07510	-1.72064	7.62349e-48	FTSH10
AT1G30820	-2.819	9.15724e-48	-
AT5G44020	2.6115	9.78462e-48	-
AT3G14690	-2.05797	1.61047e-47	CYP72A15
AT5G53970	-2.13993	2.43074e-47	-
AT2G39010	-1.84421	3.4251e-47	PIP2-6
AT1G76180	-1.76997	6.74907e-47	ERD14
AT5G24120	-3.22808	9.32425e-47	SIGE
AT5G54270	-2.48091	1.11082e-46	LHCB3
AT4G30280	4.08253	1.15443e-46	XTH18
AT2G40100	-2.18711	4.77532e-46	LHCB4.3
ATCG00920	-6.71367	6.11101e-46	RRN16S.1
ATCG00560	-4.76884	1.53756e-45	PSBL
AT4G27410	-2.70695	2.02708e-45	RD26
AT3G44110	-1.62922	3.69876e-45	ATJ3
AT5G42570	-2.03443	4.34033e-45	-
AT3G05880	-2.09402	7.77971e-45	RCI2A
AT1G72930	2.93637	1.82945e-44	TIR
ATCG00530	-3.6864	2.74004e-44	CEMA
AT1G49450	-2.77997	3.61624e-44	-
AT3G54810	2.6759	4.55628e-44	GATA8
AT2G34510	2.94993	5.10699e-44	-
AT4G33070	-2.10818	7.31123e-44	PDC1
ATCG00270	-3.49217	8.28079e-44	PSBD
AT3G51895	-2.52909	1.19449e-43	SULTR3;1
AT2G04570	-2.57971	1.69043e-43	-
AT4G23450	-3.5692	8.47066e-43	AIRP1
AT4G15248	-3.22609	9.11018e-43	MIP1A
AT1G13930	-1.59792	1.06038e-42	-
AT4G15490	-2.4463	1.30595e-42	UGT84A3
AT2G27080	4.81073	1.57137e-42	NHL13
AT1G24580	-2.56745	1.58853e-42	-
AT3G30775	2.90427	1.67105e-42	POX1
AT1G02920	-2.70936	2.01084e-42	GSTF7
AT5G52660	-1.9655	1.12814e-41	RVE6
AT1G21500	-3.46688	1.2261e-41	-
AT2G02120	-2.85778	2.46851e-41	PDF2.1
AT1G03870	2.79273	2.52446e-41	FLA9
AT1G74840	-1.66764	3.72472e-41	-
AT5G44110	-2.07858	6.64516e-41	ABCI21
AT3G54920	2.15456	7.68733e-41	PMR6
AT1G76590	-2.22502	7.91024e-41	-
ATCG00660	-4.16189	9.08565e-41	RPL20
AT4G13495	2.19837	1.37163e-40	-
AT2G45180	2.37426	1.38528e-40	-
AT4G39260	-2.56686	1.58241e-40	RBG8
ATCG00620	-4.3799	2.93676e-40	TRNP
AT1G06570	-2.13848	3.23721e-40	HPD
AT5G17030	-2.04624	3.2708e-40	UGT78D3
AT5G47040	-2.44789	4.56328e-40	LON2
AT1G47710	-1.92031	9.31937e-40	-
AT5G55180	-2.39199	9.68144e-40	-
AT2G21130	-1.77421	1.28004e-39	CYP19-2
AT5G02500	-1.57047	1.35216e-39	MED37E
AT5G06570	-3.0958	1.35216e-39	-
AT4G27310	-1.77154	1.58019e-39	-
AT3G53990	-1.93845	1.58019e-39	-
AT1G31280	-2.24859	2.06716e-39	AGO2
ATCG01170	-5.38934	2.11371e-39	RRN4.5S.2
AT5G47060	-2.17939	2.75188e-39	-
AT1G23030	2.24284	3.08981e-39	PUB11
AT1G18460	-2.6349	3.08981e-39	-
AT5G66570	-1.81166	3.20436e-39	PSBO1
ATCG00550	-4.2559	3.30741e-39	PSBJ
AT5G15190	-2.79654	4.40902e-39	-
ATCG00790	-3.5754	5.53995e-39	RPL16
AT5G20830	-2.77496	6.21613e-39	SUS1
ATCG00960	-5.6491	6.26525e-39	RRN4.5S.1
AT2G41870	-2.99094	8.73835e-39	REM4.2
AT3G07470	1.87835	9.84439e-39	-
AT3G25500	1.79228	1.59733e-38	FH1
AT1G14580	-1.65375	1.77486e-38	-
AT1G69252	-1.89647	2.56823e-38	-
AT2G47890	-1.90943	2.89063e-38	COL13
AT5G04250	-2.67324	2.99849e-38	-
AT4G23670	-1.89109	4.636e-38	-
AT5G17050	-1.95694	8.36958e-38	UGT78D2
AT1G20693	-1.78768	8.41531e-38	HMGB2
AT5G50360	-2.52245	1.93668e-37	-
AT2G25530	-2.01708	2.14044e-37	-
AT5G07920	-2.50387	3.34965e-37	DGK1
AT1G20340	-1.78232	3.91683e-37	DRT112
AT3G14810	-1.73301	4.50159e-37	MSL5
AT4G15550	-2.20883	6.57988e-37	UGT75D1
AT1G52220	-1.48218	1.28882e-36	CURT1C
AT1G67310	-1.67542	1.65773e-36	CAMTA4
AT2G30570	-1.72656	2.07661e-36	PSBW
AT3G49220	-1.68944	3.2888e-36	-
AT2G23130	2.41586	4.06081e-36	AGP17
AT3G07090	-1.84175	5.51108e-36	-
AT4G29110	-2.17418	5.84461e-36	-
AT1G06780	-1.8932	6.30349e-36	GAUT6
AT3G53830	-2.72772	6.44036e-36	-
AT1G32860	-1.89785	6.44788e-36	-
AT2G37970	-1.5257	1.03507e-35	SOUL-1
AT5G56010	-1.75198	1.35606e-35	HSP90-3
AT5G43630	-1.39805	1.62533e-35	TZP
AT1G45249	-1.8823	1.93951e-35	ABF2
ATCG00950	-6.05757	2.08662e-35	RRN23S.1
AT5G02160	-1.99059	2.09413e-35	-
AT2G26830	-1.93564	2.10785e-35	EMB1187
AT2G47440	2.60444	2.88452e-35	-
AT2G47730	-1.79612	4.96502e-35	GSTF8
AT5G01530	-1.91128	7.73165e-35	LHCB4.1
AT5G05440	3.73562	1.0745e-34	PYL5
AT1G10090	-1.91615	1.40993e-34	-
AT3G02750	-1.51466	1.5481e-34	-
AT1G56300	-1.60327	1.97699e-34	-
AT1G29400	-1.56235	2.33006e-34	ML5
AT2G34430	-3.24691	2.38689e-34	LHB1B1
AT2G35290	2.57488	2.61641e-34	-
AT5G01520	-2.23347	3.12899e-34	AIRP2
ATCG01190	-6.65106	3.91619e-34	TRNA.2
ATCG00760	-4.23195	5.63903e-34	RPL36
AT1G43890	-1.69637	5.87147e-34	RABC1
AT5G11670	-1.34262	9.58936e-34	NADP-ME2
AT3G54890	-2.08419	1.34944e-33	LHCA1
AT3G14595	-2.03488	1.36969e-33	-
AT4G12000	-2.15832	1.40176e-33	-
AT1G27910	-1.52545	1.49885e-33	PUB45
AT3G55580	-1.67528	1.56886e-33	-
AT4G01120	-2.21462	1.67378e-33	GBF2
ATCG01040	-4.33545	1.77776e-33	CCSA
AT2G33380	-3.16842	2.1465e-33	PXG3
ATCG00200	-3.92266	2.27701e-33	TRNC
AT4G27820	-1.60511	2.36408e-33	BGLU9
AT1G08650	-1.64271	2.48342e-33	PPCK1
AT1G19400	-1.71939	2.72898e-33	-
AT5G02270	-1.51259	3.77034e-33	ATNAP9
AT4G39210	1.87732	4.87999e-33	APL3
AT1G19380	2.41038	5.60408e-33	-
AT1G13609	5.41885	6.50578e-33	-
AT2G19190	-3.28143	8.49553e-33	SIRK
ATCG00780	-3.85266	1.25368e-32	RPL14
AT1G68050	-1.63838	1.29668e-32	ADO3
AT3G19680	2.3244	1.33436e-32	-
AT3G12050	-1.71524	1.55631e-32	-
AT4G33905	-2.14039	1.6706e-32	-
AT4G11220	-1.53188	2.05138e-32	RTNLB2
AT1G57990	2.96453	2.1504e-32	PUP18
AT1G33240	2.31917	2.18552e-32	AT-GTL1
AT1G29910	-2.36593	2.33243e-32	LHCB1.1
AT2G41100	2.13656	2.49331e-32	CML12
AT1G64500	-1.92181	3.25399e-32	-
AT5G40390	-2.4045	3.35768e-32	RFS5
AT4G23570	-1.7184	3.95283e-32	SGT1A
AT2G06850	2.24374	4.33396e-32	XTH4
AT1G01520	-2.50694	4.62478e-32	-
AT1G30360	-1.66007	4.80965e-32	ERD4
AT1G58520	-1.65739	5.51949e-32	RXW8
AT1G55670	-2.44396	8.83675e-32	PSAG
AT4G36010	-1.50539	9.63608e-32	-
AT3G14890	-1.82862	1.35158e-31	ZDP
AT5G04170	-1.53734	1.42247e-31	CML50
AT1G21120	-2.8032	1.72096e-31	-
AT1G15820	-2.63575	1.91894e-31	LHCB6
ATCG00570	-4.28767	2.04099e-31	PSBF
AT1G15340	-1.78725	2.30322e-31	MBD10
AT1G18740	1.95441	3.17981e-31	-
AT5G54470	-1.75004	3.39369e-31	-
AT2G02100	-1.23265	3.48597e-31	PDF2.2
AT5G22390	-1.80623	4.00724e-31	-
AT3G61470	-2.45976	4.47005e-31	LHCA2
ATCG01120	-4.18811	4.70031e-31	RPS15
AT4G31000	2.42672	6.9838e-31	CBP60F
AT3G13750	1.6001	7.04068e-31	BGAL1
AT1G72790	2.39044	8.93976e-31	-
AT1G66150	1.71685	9.29317e-31	TMK1
AT5G23870	2.17733	9.42199e-31	PAE9
AT1G69490	-2.79378	1.20344e-30	NAC029
AT4G26850	-1.35514	1.73039e-30	VTC2
AT2G16700	-1.96522	1.88125e-30	ADF5
AT2G40900	-1.82969	2.12629e-30	-
AT3G07720	-1.86789	2.26953e-30	-
AT1G61520	-2.20298	2.59436e-30	LHCA3
AT1G50260	-1.94375	2.92817e-30	NTMC2TYPE5.1
AT5G35630	-1.65404	4.77493e-30	GLN2
AT3G47470	-1.84502	5.02148e-30	LHCA4
AT5G16400	-2.00496	6.00662e-30	TRXF2
AT3G50060	2.77718	6.70111e-30	MYB77
AT1G74330	2.24491	6.73723e-30	-
ATCG00800	-3.63576	7.04194e-30	RPS3
AT1G12370	-1.62162	7.86985e-30	PHR1
AT5G45350	-1.43152	8.49709e-30	-
AT3G59310	2.80641	1.2236e-29	-
AT4G37800	1.92601	1.32485e-29	XTH7
AT1G73810	-2.18865	1.70655e-29	-
AT4G09010	-1.72327	2.11484e-29	APX4
AT1G33230	-1.42196	2.2818e-29	-
AT3G17800	-2.75276	2.58335e-29	-
AT4G34000	-1.70086	2.88699e-29	ABF3
AT3G06770	3.65773	2.90935e-29	-
AT5G41900	-2.28315	3.19873e-29	BDG2
AT5G51570	-1.69633	3.78244e-29	HIR4
AT2G36830	-1.78353	4.63478e-29	TIP1-1
AT4G29190	-1.8161	4.68047e-29	-
AT3G27880	-2.12844	4.94607e-29	-
AT3G23000	-1.98103	5.48335e-29	CIPK7
AT1G64950	-1.88609	5.48335e-29	CYP89A5
AT1G79040	-1.62221	6.58361e-29	PSBR
AT3G08030	1.40775	7.09647e-29	-
AT5G35970	-1.88336	7.46538e-29	-
AT1G67870	-2.28001	9.09621e-29	-
AT3G15430	-1.37692	9.4444e-29	-
AT3G11670	-1.79264	9.8439e-29	DGD1
AT4G38730	-2.3059	1.16226e-28	-
AT5G44130	1.71553	1.54103e-28	FLA13
AT3G57020	-1.71237	1.55341e-28	SSL9
AT5G02490	-2.50573	1.61287e-28	MED37D
AT4G32340	-1.71862	1.65286e-28	-
AT1G09100	1.48934	2.1757e-28	RPT5B
AT3G05910	2.17501	2.27737e-28	PAE12
AT4G27520	-1.50761	2.3285e-28	ENODL2
AT3G06620	-1.55696	2.46626e-28	-
AT3G59080	2.53265	2.61775e-28	-
AT2G41640	3.63399	3.13611e-28	-
AT3G14440	-2.10256	3.25104e-28	NCED3
AT4G21680	3.37478	3.34096e-28	NPF7.2
ATCG00490	-4.64993	4.25405e-28	RBCL
AT5G64550	-1.91337	6.26758e-28	-
AT4G02880	-1.50536	7.07136e-28	-
AT1G72910	3.92989	9.51242e-28	-
AT5G12010	-1.38714	9.72448e-28	-
ATCG00940	-7.34495	1.07572e-27	TRNA.1
AT1G07200	-1.76985	1.38879e-27	SMXL6
AT3G51890	-1.71044	1.74964e-27	-
AT1G70420	-2.06885	1.85337e-27	-
AT3G56290	-1.42455	1.93296e-27	-
AT1G69250	-1.4102	2.30869e-27	-
AT1G29395	-1.29348	2.46157e-27	COR413IM1
AT5G61810	-1.54825	2.79466e-27	-
AT3G43720	-1.41014	2.96817e-27	LTPG2
AT5G05410	-2.45171	4.09289e-27	DREB2A
AT1G17050	-1.59804	4.57146e-27	SPS2
ATCG00600	-3.79952	5.17198e-27	PETG
AT1G66540	-2.02306	5.49462e-27	-
AT4G28750	-2.10998	5.49462e-27	PSAE1
AT5G01410	-1.48923	5.6222e-27	PDX13
AT4G18280	-2.25209	5.6222e-27	-
AT1G49720	-1.4596	6.86166e-27	ABF1
AT5G02430	-2.30633	7.07521e-27	-
AT1G55110	-1.8817	7.23721e-27	IDD7
AT1G27760	-1.40349	7.52163e-27	SAT32
AT5G25110	-1.67572	8.74274e-27	CIPK25
AT1G10370	-1.50571	8.98553e-27	GSTU17
AT2G28950	2.01338	9.45235e-27	EXPA6
AT3G52180	1.23178	9.6692e-27	DSP4
AT2G25620	-1.60777	1.17409e-26	AtDBP1
AT1G51940	1.7044	1.22578e-26	LYK3
AT3G62260	-2.20979	1.28718e-26	-
AT5G59220	-3.22531	1.40178e-26	SAG113
AT3G24840	-1.61309	1.511e-26	-
AT4G05150	-1.60037	1.52611e-26	-
AT3G10420	-1.728	1.56286e-26	SPD1
AT4G38740	-1.68478	1.71195e-26	CYP18-3
AT1G07430	-2.62245	1.77923e-26	AIP1
AT5G04340	-2.02364	2.06773e-26	ZAT6
AT3G58570	-1.36072	2.09392e-26	RH52
AT1G20920	-1.40415	2.13875e-26	RH42
AT3G55980	2.38621	2.24759e-26	SZF1
AT1G75370	-1.49725	2.3125e-26	-
AT1G27930	-1.20436	2.55083e-26	-
AT4G24510	-2.01196	2.55083e-26	CER2
ATCG00280	-4.62488	2.84327e-26	PSBC
AT4G12800	-1.70641	3.0203e-26	PSAL
AT3G48240	-2.73336	3.10982e-26	-
AT1G64890	-1.69306	3.20033e-26	-
ATCG00810	-3.72386	3.60789e-26	RPL22
AT4G15480	-2.72554	3.94756e-26	UGT84A1
AT1G69480	-2.72919	4.26884e-26	PHO1-H10
AT3G07460	1.49839	5.10261e-26	-
ATCG00090	-5.56312	6.16067e-26	TRNS.1
AT3G54420	-2.50586	6.16734e-26	EP3
ATCG00410	-4.01849	7.37129e-26	TRNF
AT1G12900	-1.45187	9.67745e-26	GAPA-2
ATCG00590	-3.57424	1.12926e-25	ORF31
AT3G17390	1.51094	1.12926e-25	METK4
AT4G04570	2.12504	1.17132e-25	CRK40
AT5G52050	3.14921	1.2238e-25	DTX50
AT1G73920	-2.30821	1.23865e-25	-
AT5G56030	-1.77791	1.33658e-25	HSP81-2
AT1G32870	-1.73002	1.52297e-25	ANAC13
AT1G18330	-1.71838	1.60188e-25	RVE7
AT4G17460	4.8888	1.90334e-25	HAT1
AT5G52060	-1.25924	2.12776e-25	BAG1
AT1G08050	-2.29561	2.40942e-25	-
AT3G48200	1.66841	2.40942e-25	-
ATCG00340	-4.97511	3.01124e-25	PSAB
AT3G25690	1.41754	3.28584e-25	CHUP1
AT5G59030	-1.38826	3.35508e-25	COPT1
ATCG00065	-4.21377	3.73443e-25	RPS12A
AT4G12390	2.27066	4.43552e-25	PME1
AT2G20260	-1.35189	4.67112e-25	PSAE2
AT5G47780	1.40453	4.8701e-25	GAUT4
AT1G76580	-1.42989	5.08931e-25	-
AT5G52040	-1.22163	5.61336e-25	ATRSP41
AT4G03430	-1.34727	5.67062e-25	STA1
AT1G27200	-1.31089	5.86916e-25	-
AT3G55500	-3.24271	6.88945e-25	EXPA16
AT4G25470	-1.84913	7.36419e-25	DREB1C
AT5G17040	-1.63585	7.45427e-25	UGT78D4
AT2G23840	-2.16676	8.00322e-25	-
AT2G32430	-1.90556	8.67394e-25	B3GALT3
AT5G23950	-3.92095	9.31416e-25	-
AT1G23040	-2.65914	1.57414e-24	-
AT4G39800	-1.31053	1.58597e-24	IPS1
AT5G22290	-1.67182	2.12702e-24	NAC089
AT3G03150	-1.47367	2.40527e-24	-
AT5G52882	1.74261	2.52386e-24	-
AT3G13110	-1.41885	2.77851e-24	SAT3
AT5G45430	-1.04828	2.89698e-24	-
AT5G04410	-1.48253	3.17166e-24	NAC078
AT4G35090	-1.65159	3.99726e-24	CAT2
AT5G03210	-2.37697	4.08976e-24	-
AT2G22240	-2.10789	4.63856e-24	IPS2
AT2G22080	-1.44836	5.6676e-24	-
AT1G69260	-2.90857	5.83562e-24	AFP1
AT2G33830	-1.51635	6.14773e-24	DRMH1
AT5G55970	-2.6948	6.96046e-24	-
AT5G24150	-2.622	6.97602e-24	SQE5
AT5G24930	-1.22644	6.99016e-24	COL4
AT1G19835	1.39691	7.24198e-24	FPP4
AT5G17850	-1.76017	7.28904e-24	CCX2
AT1G20696	-1.30099	7.88128e-24	HMGB3
AT5G28150	-1.3034	9.80311e-24	-
AT1G04530	-1.37757	1.39148e-23	TPR4
AT1G66160	2.30049	1.49676e-23	PUB20
AT2G30770	-2.62976	1.56499e-23	CYP71A13
AT2G41900	-1.47323	1.58697e-23	-
AT5G48470	1.55213	1.63564e-23	PRDA1
AT5G44190	-1.21923	1.64135e-23	GLK2
AT5G66210	1.58739	1.73727e-23	CPK28
AT5G20010	-1.05051	1.82764e-23	RAN1
AT5G42100	1.18197	1.8912e-23	ATBG_PPAP
AT4G22690	1.65355	2.10779e-23	CYP706A1
AT1G15980	-1.64652	2.31335e-23	PNSB1
AT2G26690	-1.51701	2.31335e-23	NPF6.2
AT1G07350	-1.81702	2.51233e-23	SR45A
ATCG00040	-5.57072	2.51233e-23	MATK
AT5G50100	-1.41084	2.52515e-23	-
AT1G35350	1.72139	2.64103e-23	PHO1-H8
ATCG00480	-2.5497	2.78203e-23	ATPB
AT4G19420	2.14078	3.34488e-23	-
AT2G46830	-1.32133	3.88187e-23	CCA1
AT5G51180	-1.80008	4.47268e-23	-
AT2G23120	-1.70877	4.86346e-23	-
AT2G34720	-1.43743	5.33776e-23	NFYA4
AT1G78070	-1.04352	5.48796e-23	-
AT5G60270	2.30572	6.61727e-23	LECRK17
AT1G77640	6.84438	6.99966e-23	ERF013
AT2G41170	-2.10539	6.99966e-23	-
AT1G09250	-1.72099	7.33936e-23	BHLH149
AT1G61100	1.80731	7.47673e-23	-
AT5G18130	-1.88791	7.97677e-23	-
AT2G46680	-1.96899	1.07012e-22	ATHB-7
AT1G62600	-1.52305	1.2462e-22	-
AT1G70640	-2.42402	1.27909e-22	-
AT5G01850	-1.41396	1.34748e-22	-
AT5G19140	-1.41799	1.56648e-22	ATAILP1
AT2G18915	-1.48365	1.6927e-22	ADO2
AT5G57050	-1.72812	1.69729e-22	ABI2
AT2G05100	-1.25037	1.70354e-22	LHCB2.1
AT2G38230	-1.19819	1.91923e-22	PDX11
AT4G05070	-1.80363	1.97479e-22	-
AT5G18670	-2.51665	2.05605e-22	BAM9
AT5G11650	-1.71862	2.11393e-22	-
AT3G18890	-1.63476	2.47201e-22	TIC62
AT1G27460	1.84545	2.83819e-22	NPGR1
AT5G43260	-1.46287	2.8807e-22	-
AT1G78510	-1.47427	2.8807e-22	SPS1
AT5G35750	1.7134	3.08199e-22	AHK2
AT1G63260	2.97189	3.10263e-22	TET10
AT5G47560	-2.44873	3.10263e-22	TDT
AT4G31860	-1.79001	3.17607e-22	-
AT1G78440	-4.04489	3.33759e-22	GA2OX1
AT3G53720	-1.91367	3.8786e-22	CHX20
AT1G53850	1.23057	4.08576e-22	PAE1
AT5G63160	-1.94848	4.32256e-22	BT1
AT1G72770	-1.89284	4.4322e-22	HAB1
AT4G36040	-1.962	4.75282e-22	ATJ11
AT5G37500	-1.60836	4.84896e-22	GORK
AT3G25230	-1.41291	5.33926e-22	ROF1
AT3G14720	-1.19455	5.42369e-22	MPK19
AT1G56600	-2.72391	5.9764e-22	GOLS2
ATCG01100	-5.27629	6.03519e-22	NDHA
AT4G37760	-1.72519	6.2957e-22	SQE3
AT2G47485	-3.08191	7.02379e-22	-
AT5G14920	1.69584	7.0426e-22	GASA14
AT2G42520	-1.32629	7.1204e-22	RH37
AT2G20560	-3.01616	7.66604e-22	-
AT1G24470	-2.22467	7.68238e-22	KCR2
AT1G08920	-1.88154	7.84203e-22	ESL1
AT5G08130	-1.30098	7.93797e-22	BIM1
AT1G66180	1.85805	7.98175e-22	-
AT1G56190	-1.07179	8.10285e-22	-
AT1G08890	-1.67442	9.53296e-22	SUGTL4
AT4G28080	1.26995	1.08157e-21	TSS
AT1G24090	1.77814	1.14423e-21	-
AT2G39730	-1.4051	1.23228e-21	RCA
AT4G28190	3.02348	1.23572e-21	ULT1
AT5G03080	-1.45052	1.34252e-21	LPPG
AT4G15130	-1.22851	1.36015e-21	ATCCT2
AT2G26190	1.81646	1.50124e-21	IQM4
AT3G21150	-2.58018	1.5672e-21	BBX32
AT3G04060	-2.79742	1.85341e-21	anac046
AT1G23130	-1.43578	2.15354e-21	-
AT2G21560	-2.39209	2.17501e-21	-
AT2G30930	2.48157	2.56023e-21	-
AT4G37150	-3.92089	3.40902e-21	MES9
AT3G60520	-1.95024	3.72832e-21	-
AT5G46110	-1.28189	4.01747e-21	APE2
AT3G23920	-1.73372	4.06646e-21	BAM1
AT2G25480	1.84792	4.07983e-21	-
AT1G28520	-1.29315	4.24065e-21	VOZ1
AT2G45820	-1.55979	4.259e-21	DBP
AT2G36895	-1.22241	4.32152e-21	-
AT4G37470	-1.3039	4.5143e-21	KAI2
AT3G14200	-1.07674	6.06217e-21	-
ATCG01280	-4.82023	6.09009e-21	ycf2-B
AT4G17100	-2.1887	6.9173e-21	-
AT1G04570	-1.71269	7.09747e-21	-
AT2G05070	-2.02926	7.19812e-21	LHCB2.2
AT4G04020	-1.66826	7.3676e-21	PAP1
AT2G31730	3.20368	7.45289e-21	BHLH154
AT5G01880	-2.06854	7.55905e-21	ATL74
AT5G51440	-6.03276	7.61823e-21	HSP23.5
AT4G16490	-1.00518	7.93724e-21	-
AT2G17230	1.61493	8.08362e-21	EXL5
AT3G24180	-1.16119	8.11786e-21	-
AT5G48930	-1.16003	8.55133e-21	HST
AT5G16150	-1.20444	8.6515e-21	GLT1
AT1G75810	-1.79961	8.84254e-21	-
ATCG00720	-4.87342	1.01678e-20	PETB
AT1G73390	-2.38592	1.03895e-20	-
AT1G65010	1.5735	1.07091e-20	-
AT1G66940	2.02118	1.09964e-20	-
AT3G20440	1.4265	1.1959e-20	SBE3
AT3G09540	-1.23861	1.23548e-20	-
AT1G01580	-2.93299	1.39297e-20	FRO2
AT1G04040	1.66521	1.43362e-20	-
AT1G57610	-1.24155	1.49824e-20	-
AT1G10580	-1.18719	1.56054e-20	-
AT1G02930	-2.07392	1.69585e-20	GSTF6
AT4G20070	-1.59724	1.70222e-20	AAH
AT3G11420	-1.41071	1.7511e-20	-
AT5G63990	-1.65636	1.7722e-20	SAL3
AT3G19290	-1.48086	2.43768e-20	ABF4
AT2G28900	-1.23369	2.52502e-20	OEP161
AT3G50660	1.71908	2.54819e-20	CYP90B1
AT4G12420	1.69722	2.90922e-20	SKU5
AT4G30270	1.83443	3.07198e-20	XTH24
AT1G64780	-2.38275	3.3317e-20	AMT1-2
ATCG01110	-4.83127	3.52493e-20	NDHH
AT5G58020	-1.22848	3.67527e-20	-
AT3G29575	-1.96596	4.00684e-20	AFP3
AT5G43310	1.56552	4.51028e-20	-
AT1G76980	-1.9543	4.61485e-20	-
AT3G27350	-1.54568	4.79108e-20	-
AT1G54780	-1.36931	4.95031e-20	TLP18.3
AT5G54585	-5.23854	5.40325e-20	-
AT3G55880	-1.69181	5.78378e-20	SUE4
AT3G56240	-1.56755	5.87721e-20	CCH
AT5G62720	-1.43312	6.46363e-20	-
AT1G70280	1.58779	6.65373e-20	-
AT5G64230	-1.91529	7.04462e-20	-
AT3G55940	-1.95027	7.07579e-20	PLC7
AT1G10960	-1.3647	7.54411e-20	FD1
AT2G42200	-1.39037	7.85547e-20	SPL9
AT1G59990	1.23498	8.17769e-20	RH22
AT3G48420	-1.28096	8.79069e-20	CBBY
AT3G56800	-1.07998	9.01182e-20	CAM5
AT5G35170	-1.16062	9.13159e-20	-
AT2G32870	-1.56485	9.69254e-20	-
AT1G23480	3.14061	9.7078e-20	CSLA3
AT4G18650	-3.44357	9.71389e-20	DOGL4
AT2G46820	-1.2667	9.71399e-20	CURT1B
AT5G17760	-1.71422	1.1382e-19	-
AT2G42270	-1.2497	1.16049e-19	BRR2B
AT5G24030	1.37981	1.29723e-19	SLAH3
AT1G64370	-1.26299	1.38023e-19	-
AT2G19810	-1.61161	1.43275e-19	-
AT2G44920	-1.65729	1.52403e-19	-
AT3G03790	-1.07123	1.54763e-19	-
AT3G16530	-2.09703	1.60963e-19	-
AT1G72150	1.40549	1.63e-19	PATL1
AT4G26690	1.49358	1.84321e-19	GDPDL3
AT5G59050	-1.49327	2.01307e-19	-
ATCG00030	-5.52092	2.14378e-19	TRNK
AT3G61260	-1.51959	2.16675e-19	-
AT2G31360	-0.953397	2.17545e-19	ADS2
AT4G21280	-1.84346	2.19745e-19	PSBQ1
AT4G01080	2.00811	2.2557e-19	TBL26
AT2G21970	-1.39128	2.38319e-19	2002-09-01
AT4G39400	1.28607	2.43562e-19	BRI1
AT1G23080	2.1354	2.58173e-19	PIN7
AT1G72940	2.58243	2.62565e-19	-
AT2G25970	-1.06625	2.69708e-19	-
AT4G02920	-1.28297	2.83978e-19	-
AT5G63810	-1.29066	3.05607e-19	BGAL10
AT1G19150	-1.80102	3.27255e-19	LHCA6
AT1G18570	2.12408	3.32213e-19	MYB51
AT4G26530	-1.77455	3.37405e-19	FBA5
AT2G21590	1.82129	3.37938e-19	APL4
AT4G23000	-2.49108	3.41431e-19	-
ATCG00110	-4.62166	3.49724e-19	TRNR.1
ATCG00470	-2.08936	3.62519e-19	ATPE
AT4G05520	-1.71679	3.71217e-19	EHD2
AT1G72430	2.3178	3.79827e-19	SAUR78
AT4G28150	-2.17679	4.28608e-19	-
AT3G18040	1.34324	4.63895e-19	MPK9
AT2G33330	2.57133	4.63895e-19	CRRSP11
AT3G04140	-1.29606	4.73252e-19	-
AT2G24260	-2.2356	4.77244e-19	BHLH66
AT4G28480	-1.15943	5.30476e-19	-
AT5G06760	-4.62408	5.39697e-19	LEA46
AT5G17600	-1.69495	5.88391e-19	ATL52
AT5G01820	-1.49745	5.90662e-19	CIPK14
AT1G76130	-1.28356	5.96304e-19	AMY2
AT3G05320	2.45755	6.22814e-19	OFUT23
AT1G19770	1.94706	6.33669e-19	PUP14
AT3G16140	-1.59599	6.53567e-19	PSAH1
AT4G39100	-1.1838	7.94317e-19	SHL
AT3G05490	1.53567	7.94317e-19	RALFL22
AT4G17490	2.3775	8.06551e-19	ERF6
ATCG01050	-4.46595	8.43153e-19	NDHD
AT5G11110	-2.09475	8.43855e-19	SPS2
AT1G06430	-1.94341	8.49574e-19	FTSH8
AT4G31600	1.68327	8.51057e-19	UTR7
AT3G55610	-1.79515	8.76268e-19	P5CSB
AT5G48790	-1.16757	9.01635e-19	-
AT1G77630	1.56353	9.08537e-19	LYM3
AT5G23850	-1.27129	9.858e-19	-
AT4G24990	-1.2019	9.93442e-19	MUB3
AT2G38290	-1.19269	1.05061e-18	AMT2
AT3G01795	-1.59957	1.12923e-18	-
AT1G79210	1.11691	1.13461e-18	PAB2
AT5G63880	-1.43582	1.17137e-18	VPS20.1
AT4G03390	1.56341	1.17762e-18	SRF3
AT5G19730	-1.91457	1.33167e-18	PME53
AT4G24010	-1.57461	1.35576e-18	CSLG1
AT4G31810	1.26291	1.37291e-18	-
AT5G56630	-1.26026	1.38544e-18	PFK7
AT4G27360	-2.27076	1.59055e-18	-
AT5G54130	-1.96058	1.59895e-18	-
AT5G13710	1.38614	1.63724e-18	SMT1
AT3G22370	-1.73572	1.68019e-18	AOX1A
AT3G01210	-1.84329	1.75189e-18	-
AT2G23100	3.26315	1.85468e-18	-
AT2G06520	-1.35688	2.15785e-18	PSBX
AT1G62050	-1.69184	2.31133e-18	-
AT4G11570	-1.63316	2.33978e-18	PYRP2
AT2G26150	-5.04621	2.43876e-18	HSFA2
AT2G32160	-1.75802	2.46181e-18	-
AT5G57660	-1.63051	2.49567e-18	COL5
AT4G30290	2.05515	2.60095e-18	XTH19
AT4G18700	-1.08835	2.71454e-18	CIPK12
AT2G16990	-1.73597	3.20365e-18	-
AT2G18680	-2.57689	3.25321e-18	-
AT4G19200	-1.3598	3.26088e-18	-
AT1G11210	-1.472	3.30612e-18	-
AT1G54130	-1.35255	3.3176e-18	RSH3
ATCG00260	-3.9331	3.34696e-18	TRNT.1
AT5G67030	-1.35538	3.85111e-18	ZEP
AT4G35300	-1.06829	3.91025e-18	TMT2
AT1G06760	-1.19001	4.09082e-18	-
AT5G65730	1.55802	4.15618e-18	XTH6
AT2G40490	-1.31213	4.20707e-18	HEME2
AT4G02340	-1.11704	4.59946e-18	-
AT4G18197	2.34677	4.62914e-18	PUP7
AT1G77460	1.72149	4.77969e-18	CSI3
AT2G41950	1.28318	4.80923e-18	-
AT2G01760	2.39084	5.11577e-18	ARR14
AT4G01000	-1.15409	5.32007e-18	-
AT4G02770	-1.58061	5.39596e-18	PSAD1
AT3G52470	-1.17563	5.40519e-18	-
AT5G42900	-1.20397	5.53161e-18	COR27
AT4G07825	1.38759	6.26236e-18	-
AT2G46330	2.2681	6.35496e-18	AGP16
AT1G67865	-2.0338	6.37764e-18	-
AT1G56340	1.2841	6.38029e-18	CRT1
AT4G27680	-1.18569	6.76548e-18	-
AT2G05380	1.36705	6.87388e-18	GRP3S
AT3G44260	2.55474	7.31974e-18	CAF1-9
AT2G23420	-1.06395	7.5003e-18	NAPRT2
AT4G00360	-1.88634	7.60546e-18	CYP86A2
AT4G01550	-1.72161	7.92305e-18	NAC69
AT4G16760	-1.75171	8.27793e-18	ACX1
AT5G52780	2.03111	8.30625e-18	-
AT5G14800	1.00633	9.31579e-18	PROC1
AT1G01060	-1.0157	9.36584e-18	LHY
AT1G49740	1.88829	9.81257e-18	-
AT2G03350	1.5031	1.00587e-17	-
AT4G23220	-1.69417	1.06546e-17	CRK14
AT1G24530	1.33098	1.11301e-17	-
AT5G25360	-1.29361	1.1209e-17	-
AT1G75840	1.38686	1.15056e-17	ARAC5
AT5G20070	-1.17868	1.18485e-17	NUDT19
AT1G12230	-1.28185	1.18802e-17	-
AT5G60680	-1.6204	1.21204e-17	-
AT1G68840	2.19439	1.27973e-17	RAV2
AT1G04220	-2.1361	1.35185e-17	KCS2
AT1G16720	-1.15059	1.40121e-17	HCF173
AT3G22380	-1.17504	1.52523e-17	TIC
AT1G61740	-1.72368	1.54475e-17	-
AT1G07890	-0.918094	1.96249e-17	APX1
AT4G14746	-2.16738	2.38197e-17	-
AT5G40580	1.075	2.41123e-17	PBB2
AT4G31210	1.29354	2.44488e-17	-
AT5G10930	-1.94285	3.06507e-17	CIPK5
AT5G42720	-1.6563	3.29533e-17	-
AT1G75400	-1.22699	3.4357e-17	-
AT1G01320	1.09338	3.4357e-17	-
AT3G27960	1.61187	3.53514e-17	KLCR2
AT2G43560	-1.24907	3.58474e-17	FKBP16-3
AT5G24850	-1.18937	3.61239e-17	CRYD
AT3G21670	-1.70139	3.66208e-17	NPF6.4
AT2G42620	-1.44366	3.82841e-17	MAX2
AT5G14090	2.63216	4.19506e-17	LA1
AT3G18950	-2.11518	4.21167e-17	-
AT1G33110	-1.44966	4.55701e-17	DTX21
AT3G51130	-1.51267	5.56654e-17	-
AT5G28080	2.70099	5.98482e-17	WNK9
AT1G16350	1.14428	6.52366e-17	-
AT3G60320	1.33733	6.79501e-17	NRG2
AT5G16010	-1.1438	6.87395e-17	-
AT5G64430	-1.92096	7.4826e-17	-
AT2G35960	-1.26012	7.73533e-17	NHL12
AT1G13380	1.62251	7.73533e-17	-
AT5G22300	-1.63068	7.98612e-17	NIT4
AT5G46600	-1.28755	8.80885e-17	ALMT13
AT1G16840	-1.20246	8.89595e-17	-
AT5G65010	1.45616	9.28123e-17	ASN2
AT5G63800	-1.66652	1.01857e-16	BGAL6
AT5G57345	-1.37546	1.04582e-16	-
AT1G09240	-1.31598	1.05752e-16	NAS3
AT5G12140	-1.60475	1.12252e-16	CYS1
AT3G24500	-3.84855	1.20233e-16	MBF1C
AT5G50460	1.16696	1.25861e-16	SEC61G2
AT5G35480	3.14649	1.27805e-16	-
AT3G47420	-1.52344	1.28671e-16	ATPS3
AT5G53920	1.64516	1.30644e-16	-
AT1G17870	-2.51786	1.42251e-16	EGY3
AT1G71950	-1.24499	1.42511e-16	-
AT3G27380	-1.13705	1.44183e-16	SDH2-1
AT1G04900	1.27837	1.4673e-16	-
AT5G07340	1.08369	1.48499e-16	-
AT2G25520	-1.0494	1.5129e-16	-
AT5G12440	1.2208	1.57607e-16	-
AT1G70900	-1.59393	1.60119e-16	-
AT4G10040	-1.0514	1.65653e-16	CYTC-2
AT5G66190	-1.00235	1.69775e-16	LFNR1
AT3G19515	1.1343	1.76478e-16	-
AT2G22470	1.97881	1.80504e-16	AGP2
AT5G12030	-10.4479	1.84572e-16	HSP17.7
AT5G64840	-1.35803	1.86253e-16	ABCF5
AT3G21560	-1.10881	1.90325e-16	UGT84A2
AT1G71710	-1.04235	2.01702e-16	IP5P3
AT5G50915	2.75045	2.01963e-16	BHLH137
AT1G12760	-1.21449	2.23418e-16	-
AT4G02540	2.15825	2.25291e-16	-
AT4G10960	-2.23659	2.32551e-16	UGE5
AT2G29700	-1.10409	2.46896e-16	PH1
AT5G37770	1.69614	2.54597e-16	CML24
AT1G21130	-1.36816	2.54597e-16	IGMT4
AT4G17840	-1.40084	2.63598e-16	-
AT3G03990	-1.70691	2.64487e-16	D14
AT1G68490	-1.22894	2.85073e-16	-
AT3G09390	-1.27261	2.96532e-16	MT2A
AT3G03440	-1.76022	3.10031e-16	-
AT2G41140	-1.30175	3.14255e-16	CRK1
AT1G10020	1.90782	3.14255e-16	-
AT5G61130	1.10412	3.7574e-16	PDCB1
AT4G40065	1.86568	3.85988e-16	-
AT1G23780	-1.06403	3.86585e-16	SKIP22
AT1G32080	-1.16356	3.92071e-16	PLGG1
AT1G70090	1.50891	4.02749e-16	GATL9
AT5G61790	1.55117	4.16983e-16	CNX1
AT4G03420	-1.76435	4.29987e-16	-
AT2G16890	-0.934905	4.35592e-16	UGT90A1
AT5G49740	2.52598	4.56982e-16	FRO7
AT1G04520	1.37012	4.75161e-16	CRRSP3
AT5G04830	-0.973093	4.81039e-16	-
AT5G57360	-1.03072	5.03972e-16	ZTL
AT1G65690	-2.13599	5.2845e-16	NHL6
AT1G64140	-0.892813	5.2845e-16	-
AT3G46370	1.76065	5.49471e-16	-
AT3G19960	-1.0863	5.89354e-16	ATM1
AT2G03750	2.15866	6.11054e-16	SOT11
AT2G45910	-1.24124	6.19519e-16	PUB33
AT1G01650	-1.16285	7.19035e-16	SPPL4
AT5G49215	1.52423	7.33212e-16	-
ATCG01160	-6.7095	7.36691e-16	RRN5S
AT3G54820	-1.31543	7.70144e-16	PIP2-5
AT4G31800	2.21177	7.80529e-16	WRKY18
AT5G49520	1.90442	7.98455e-16	WRKY48
AT4G24220	-0.8263	8.48485e-16	VEP1
AT2G45630	-1.52467	8.75936e-16	-
AT1G21650	1.20872	8.84052e-16	SECA2
AT2G46690	-1.73942	9.45664e-16	SAUR32
ATCG00610	-3.74948	9.78116e-16	TRNW
AT2G18700	-1.83023	1.0094e-15	TPS11
AT3G18830	-1.24893	1.04475e-15	PLT5
AT4G28140	-3.30309	1.06788e-15	ERF054
AT1G70580	-1.0152	1.07474e-15	GGAT2
AT4G00780	-1.09695	1.25102e-15	-
AT1G52230	-1.51875	1.28745e-15	PSAH2
AT4G11890	-2.08069	1.35312e-15	-
AT3G16670	-1.82772	1.36342e-15	-
ATCG00540	-4.05766	1.36478e-15	PETA
AT3G23510	-3.05798	1.42749e-15	-
AT5G09620	-1.26819	1.47642e-15	-
AT1G11390	-1.10747	1.77585e-15	-
AT3G56910	-1.36401	1.82275e-15	PSRP5
AT5G45340	2.57485	1.9369e-15	CYP707A3
AT3G17609	-1.07404	1.95366e-15	HYH
AT1G62320	-3.07165	1.98522e-15	-
AT3G28080	1.83954	2.05376e-15	-
AT4G18270	-1.08933	2.13684e-15	TRANS11
AT2G30100	-1.48603	2.1425e-15	-
AT4G16146	-1.12601	2.17802e-15	-
AT4G29780	2.23673	2.17802e-15	-
AT1G55910	-1.44137	2.19522e-15	ZIP11
AT1G13640	-1.22949	2.23471e-15	PI4KG6
AT1G07150	-2.35411	2.30613e-15	MAPKKK13
AT3G19980	-1.0402	2.33411e-15	FYPP3
AT1G47510	-2.64147	2.34646e-15	IP5P11
AT1G12990	-1.08776	2.45742e-15	-
AT2G33700	-1.18909	2.46501e-15	PP2C27
AT1G67360	-0.971157	2.46501e-15	-
AT2G47970	-0.99727	2.51876e-15	-
AT3G63220	-1.52521	2.5508e-15	SKIP30
AT5G54110	-1.01851	2.79526e-15	PVA41
AT3G12610	2.07525	2.88941e-15	DRT100
AT4G30690	-1.57139	3.00951e-15	IF3-4
AT1G23740	-1.10388	3.03175e-15	AOR
AT5G13200	-1.61535	3.11442e-15	-
AT3G10060	-1.23096	3.2014e-15	FKBP16-4
AT4G12600	0.992967	3.20948e-15	-
AT2G26530	1.86087	3.24777e-15	AR781
AT1G09210	1.15583	3.28974e-15	CRT2
AT1G01140	-1.46499	3.4635e-15	CIPK9
AT3G18110	1.14678	3.54793e-15	EMB1270
AT4G27830	-1.56132	3.79254e-15	BGLU10
AT3G19270	-1.96183	3.80484e-15	CYP707A4
ATCG00230	-4.93111	3.99307e-15	TRND
AT1G22190	1.9068	4.06434e-15	RAP2-13
AT5G49730	2.33563	4.12897e-15	FRO6
AT3G02170	2.64331	4.3746e-15	LNG2
AT5G48400	-2.92016	4.55241e-15	GLR1.2
AT5G44520	-1.35511	4.58746e-15	-
AT3G56190	-0.93451	4.77745e-15	ASNAP2
AT1G76570	-1.22018	4.79861e-15	LHCB7
AT3G13790	-1.95813	4.84453e-15	CWINV1
AT3G10450	-1.83935	5.14104e-15	SCPL7
AT1G12500	1.18673	5.28259e-15	-
AT1G53730	1.48555	5.34256e-15	SRF6
AT2G37340	-1.54263	5.39802e-15	RS2Z33
AT4G15640	1.37076	6.2411e-15	-
ATCG00860	-3.93705	6.2411e-15	ycf2-B
ATCG00500	-3.98207	6.70037e-15	ACCD
AT2G38650	1.0777	6.72507e-15	GAUT7
AT5G47650	-1.01361	6.76455e-15	ATNUDT2
AT3G48530	-1.49946	6.79787e-15	KING1
AT4G01950	1.78599	6.806e-15	ATGPAT3
AT2G15128	2.11673	6.83971e-15	-
AT5G65470	1.24176	6.98267e-15	OFUT39
AT2G42220	-1.7916	7.34986e-15	STR9
AT1G61620	-1.04769	7.98074e-15	CSU1
AT1G52827	-1.46644	8.64447e-15	CDT1
AT2G40330	2.85337	8.66003e-15	PYL6
AT5G06980	-0.960315	8.74666e-15	-
AT5G12840	-1.32738	8.88395e-15	NFYA1
ATCG00520	-4.41703	9.36896e-15	YCF4
AT2G42580	1.31855	9.70695e-15	TTL3
AT2G04240	-1.76908	1.07123e-14	XERICO
AT3G45900	-1.33371	1.0856e-14	-
AT1G10060	-1.50172	1.11829e-14	ATBCAT-1
AT3G56160	-1.54421	1.13262e-14	BASS4
AT3G01650	-2.19818	1.21034e-14	RGLG1
AT4G33980	-1.29509	1.2472e-14	-
ATCG00450	-4.63566	1.29245e-14	TRNV.1
AT5G01775	4.16904	1.30115e-14	-
AT4G24810	1.74431	1.3086e-14	-
AT2G35680	-1.13965	1.30943e-14	DSP8
AT5G46780	1.91572	1.36124e-14	-
AT1G47530	-0.848073	1.36185e-14	DTX33
AT5G24490	-1.31235	1.37421e-14	-
AT3G15140	1.56344	1.37563e-14	-
AT5G65390	2.37716	1.40748e-14	AGP7
AT4G29310	2.93767	1.41915e-14	-
AT5G54300	-1.84238	1.44876e-14	-
AT3G08505	-1.38574	1.48277e-14	MKRN
ATCG00640	-4.08904	1.48852e-14	RPL33
AT4G25650	-1.33341	1.54969e-14	PTC52
AT2G15790	1.39228	1.54969e-14	CYP40
AT1G22570	2.38505	1.57422e-14	NPF5.15
AT1G74790	-1.57829	1.63864e-14	HIPL1
AT2G29320	1.50546	1.69235e-14	-
AT5G11640	1.26148	1.8011e-14	-
AT1G06770	-1.46743	1.80851e-14	DRIP1
AT4G30960	-1.02459	2.07454e-14	CIPK6
AT4G19530	1.34521	2.08006e-14	-
AT1G51110	-0.942246	2.10409e-14	PAP12
AT4G00500	-1.32485	2.11833e-14	-
AT1G05100	-2.75168	2.31068e-14	MAPKKK18
AT4G18205	1.84055	2.32805e-14	PUP22
AT1G33760	6.14903	2.53251e-14	ERF022
AT3G45600	-1.0446	2.59227e-14	TET3
AT5G11260	-1.13409	2.64375e-14	HY5
AT5G66740	-2.21519	2.79448e-14	-
AT2G20060	0.976792	2.81385e-14	-
AT2G36460	-1.14545	2.95638e-14	FBA6
AT3G19340	-1.00866	2.95687e-14	-
AT3G51250	-0.99606	2.95941e-14	-
AT1G53580	-1.48611	3.04049e-14	GLY3
AT4G18390	-0.95064	3.05244e-14	TCP2
AT3G48690	-1.34587	3.06431e-14	CXE12
AT5G27120	0.984684	3.07792e-14	NOP5-1
AT2G28310	1.29799	3.1285e-14	-
AT3G18050	1.51375	3.25124e-14	-
AT2G30230	1.82628	3.26159e-14	-
ATCG00650	-4.13884	3.3504e-14	RPS18
AT1G77680	-1.15785	3.37315e-14	SOV
AT1G31812	-1.00326	3.47059e-14	ACBP6
AT4G01070	-1.06668	3.54835e-14	UGT72B1
AT4G20880	-1.44722	3.58161e-14	-
AT5G64170	-1.08448	3.73922e-14	LNK1
AT5G25630	1.14374	3.80661e-14	-
AT2G27402	2.06755	3.81566e-14	-
AT3G24190	-1.07522	3.94501e-14	-
AT5G27520	-1.48314	4.09905e-14	PNC2
AT5G61000	1.30909	4.21649e-14	RPA1D
AT1G61210	-1.06364	4.28578e-14	-
AT5G63320	-0.938872	4.47552e-14	GTE10
AT3G24420	-2.21027	4.62101e-14	-
AT1G52930	0.94692	4.67894e-14	BRIX1-2
AT1G03940	2.38409	4.73658e-14	3AT1
AT1G72410	1.19446	4.76942e-14	-
AT1G76090	1.8732	4.81663e-14	SMT3
AT3G20720	-1.24577	5.10369e-14	-
AT5G16590	1.85922	5.18955e-14	LRR1
AT1G10650	-1.15364	5.44766e-14	-
AT5G13750	-1.25712	5.52645e-14	ZIFL1
AT5G67140	-1.54989	5.53655e-14	-
AT1G07250	-1.16774	5.78815e-14	UGT71C4
AT5G16710	-1.06862	5.85328e-14	DHAR3
AT1G43190	1.06157	5.89709e-14	PTB3
AT1G74450	1.44785	5.96735e-14	-
AT1G80380	-1.09636	6.34106e-14	GLYK
AT5G14570	-0.956811	6.4438e-14	NRT2.7
AT3G61310	1.26064	6.50865e-14	AHL11
AT3G08880	-1.95681	6.55528e-14	SPC24
AT4G32940	-1.29649	6.61795e-14	GAMMA-VPE
ATCG00380	-4.57249	6.88083e-14	RPS4
AT1G10522	1.41528	6.91123e-14	PRIN2
AT4G27280	1.95145	6.98318e-14	KRP1
ATCG01310	-2.87587	7.33154e-14	rpl2-A
AT3G06145	2.45053	7.37792e-14	-
ATCG00770	-4.08556	7.6627e-14	RPS8
AT5G59000	1.78403	8.1027e-14	-
AT2G35880	1.41927	8.28257e-14	WDL4
AT2G01890	-3.1444	8.54446e-14	PAP8
AT3G52940	1.25883	8.75847e-14	FK
AT5G62130	-0.939778	8.79104e-14	-
AT1G50040	4.15687	9.45087e-14	-
AT1G20020	-0.962513	9.49659e-14	LFNR2
AT2G04965	1.83495	1.04245e-13	-
AT2G39850	-1.55733	1.11141e-13	SBT4.1
AT1G69900	2.57627	1.11685e-13	-
AT1G06040	-0.935535	1.13101e-13	BBX24
AT5G02760	3.06331	1.14118e-13	-
AT3G62700	-1.23321	1.18386e-13	ABCC14
AT5G13160	-0.986165	1.20388e-13	PBS1
AT5G05560	1.25584	1.24972e-13	EMB2771
AT2G39470	-1.07906	1.27059e-13	PNSL1
AT2G30766	1.94836	1.27493e-13	-
AT5G03120	2.437	1.33621e-13	-
AT3G18000	1.64662	1.35576e-13	NMT1
AT2G28720	-1.1123	1.35813e-13	-
AT1G11220	-2.14648	1.35813e-13	-
AT2G27810	1.64939	1.3795e-13	ATNAT12
AT5G53750	1.41335	1.3926e-13	-
AT3G13720	-1.52369	1.39802e-13	PRA1F3
AT2G01850	1.1976	1.45325e-13	XTH27
AT2G03890	-1.17455	1.5441e-13	PI4KG7
AT2G43290	1.35162	1.55373e-13	CML5
AT3G55290	-1.98261	1.57229e-13	-
AT1G09140	-1.39476	1.57957e-13	SR30
AT5G59950	-0.954366	1.59746e-13	-
AT1G62710	-1.31247	1.74366e-13	bVPE
AT1G77670	1.16791	1.82877e-13	-
AT4G09420	2.06195	1.86664e-13	-
AT2G04530	1.18856	1.90058e-13	TRZ2
AT4G12020	-1.22109	1.958e-13	WRKY19
AT2G35790	0.956047	2.00339e-13	-
AT3G45850	1.14841	2.06144e-13	-
AT1G18620	1.82807	2.07902e-13	-
AT4G22820	-1.49791	2.13709e-13	SAP9
AT3G23810	-1.15645	2.18316e-13	SAHH2
AT5G61530	-1.08652	2.19479e-13	-
AT3G43610	0.999411	2.23626e-13	-
AT2G21960	-0.930783	2.31892e-13	-
AT1G79920	-1.22683	2.35989e-13	-
AT1G73030	-1.01269	2.4125e-13	CHMP1B
AT1G73060	-0.979677	2.60033e-13	LPA3
AT5G58620	-1.04399	2.61046e-13	-
AT1G15800	-2.1238	2.62382e-13	-
AT5G11150	-1.01465	2.64115e-13	ATVAMP713
AT4G11290	-4.70835	2.648e-13	PER39
AT4G13575	2.02393	2.6993e-13	-
AT3G47430	-1.09822	2.92343e-13	PEX11B
AT4G23500	-1.15585	2.93511e-13	-
AT2G01420	1.34727	2.98433e-13	PIN4
AT3G49010	0.946909	3.22678e-13	RPL13B
AT3G47090	-1.34369	3.27902e-13	-
AT1G57770	-0.896192	3.28539e-13	-
AT2G22860	-1.91673	3.36034e-13	PSK2
AT1G21110	-2.23204	3.36034e-13	IGMT3
AT1G10740	-1.13399	3.39669e-13	-
AT2G43550	-1.89203	3.72322e-13	ATTI6
AT1G77750	1.29772	3.97876e-13	RPS13
AT2G15960	-1.95592	3.98124e-13	-
AT2G05840	0.90209	4.06557e-13	PAA2
AT1G72920	3.56333	4.15267e-13	-
AT1G20090	1.08628	4.18482e-13	ARAC4
AT5G51830	-1.22394	4.27338e-13	-
AT5G65440	1.17301	4.30968e-13	-
AT3G26700	1.64478	4.33213e-13	-
AT5G08400	1.15652	4.33496e-13	-
AT3G07340	3.63849	4.35484e-13	BHLH62
AT3G53420	-0.965292	4.3857e-13	PIP2-1
AT2G14460	1.8616	4.42759e-13	-
AT4G04770	-1.06842	4.51959e-13	ABCI8
AT2G34585	-1.07815	4.79659e-13	-
AT1G17840	-1.35676	4.99596e-13	ABCG11
AT5G64930	-1.12375	5.01716e-13	CPR5
AT1G64770	-1.1378	5.11679e-13	NDF2
ATCG00150	-4.63279	5.51467e-13	ATPI
AT5G22880	0.984168	5.71847e-13	H2B
AT3G63260	-0.940899	6.0162e-13	ATMRK1
AT4G34550	-1.72865	6.46165e-13	-
AT2G36590	-1.81505	6.51401e-13	PROT3
AT3G54400	-1.24471	6.58224e-13	-
AT1G15410	1.85641	6.62832e-13	-
AT1G65580	-1.02942	6.76015e-13	IP5P15
AT1G70100	1.4168	6.81584e-13	-
AT1G42550	-1.03582	6.8198e-13	PMI1
AT3G12345	-1.20828	7.06209e-13	-
AT4G32020	-0.987025	7.18784e-13	-
AT5G05100	-1.04042	7.30325e-13	-
AT4G15800	1.56231	7.33257e-13	RALFL33
AT2G42320	1.36928	7.33257e-13	-
AT2G40340	-1.35217	7.3354e-13	DREB2C
AT1G52290	1.75172	7.42892e-13	PERK15
AT5G08560	-0.991119	7.80011e-13	WDR26
AT4G30460	-1.94547	7.85532e-13	-
AT1G68585	2.31647	8.0072e-13	-
AT1G48030	-1.00995	8.1696e-13	LPD1
AT5G10560	1.02629	8.23762e-13	BXL6
AT4G25080	-1.12314	8.37964e-13	CHLM
AT1G51500	-1.25567	8.46148e-13	ABCG12
AT5G55230	0.907777	8.73284e-13	ATMAP65-1
AT5G63140	2.5116	8.76837e-13	PAP29
AT1G16130	2.91884	8.81105e-13	WAKL2
AT1G03400	-1.353	8.82552e-13	-
AT5G55580	1.05972	8.82552e-13	MTERF9
AT3G09405	-1.83153	8.93857e-13	PAE4
AT3G10720	1.70412	9.13519e-13	PME25
AT4G23920	-1.36496	9.43169e-13	UGE2
AT4G37640	-1.2349	9.91976e-13	ACA2
AT4G03280	-0.934444	1.03793e-12	PETC
AT4G31290	-1.0209	1.06229e-12	GGCT2;2
AT1G09787	3.88561	1.08445e-12	-
AT5G59680	-2.59136	1.08789e-12	-
AT3G54470	0.856624	1.08832e-12	PYRE-F
AT3G21865	-0.90959	1.09604e-12	PEX22
AT2G22190	-1.22818	1.09897e-12	TPPE
AT3G50010	4.51346	1.11336e-12	-
AT1G18710	2.47147	1.12112e-12	AtMYB47
AT3G05640	-1.64771	1.1657e-12	-
AT3G01290	1.72557	1.18403e-12	HIR3
AT2G21660	-1.33285	1.186e-12	RBG7
AT1G46554	-2.08455	1.2431e-12	-
AT2G38410	-1.20526	1.25819e-12	TOL6
AT1G77490	-1.20195	1.29495e-12	APXT
AT1G20330	1.06365	1.31054e-12	SMT2
AT5G10030	-1.24167	1.34175e-12	TGA4
AT5G35320	-1.36336	1.34499e-12	-
AT4G32790	1.52546	1.38328e-12	-
AT1G68560	1.35548	1.39889e-12	XYL1
AT4G13560	1.90503	1.39889e-12	UNE15
AT5G25890	-1.5477	1.4196e-12	IAA28
AT3G63140	-1.13453	1.43323e-12	CSP41A
ATCG00120	-4.21967	1.44569e-12	ATPA
AT5G03355	6.10124	1.4674e-12	-
AT3G03165	-4.21312	1.48122e-12	-
AT2G27830	-1.47276	1.53815e-12	-
ATCG01130	-4.65527	1.54652e-12	YCF1.2
AT5G64270	-0.958869	1.55605e-12	-
AT3G29670	-2.35208	1.62285e-12	PMAT2
AT2G41210	-1.51658	1.69879e-12	PIP5K5
AT4G12130	-1.08194	1.72372e-12	-
AT1G20190	2.13427	1.73396e-12	EXPA11
ATCG00440	-4.38488	1.74609e-12	NDHC
AT3G09200	0.861436	1.75229e-12	RPP0B
AT1G79790	-1.33465	1.77462e-12	-
AT1G51890	-2.16873	1.7936e-12	-
AT1G18890	-0.99359	1.83221e-12	CPK10
AT3G46540	1.37328	2.09472e-12	-
AT1G76970	-1.16956	2.09859e-12	TOL4
AT3G18500	-0.964434	2.10612e-12	-
AT4G01050	-0.980791	2.11614e-12	TROL
AT3G12780	-0.884081	2.17967e-12	PGK1
AT3G18420	1.00279	2.18116e-12	SG1
AT1G68440	-1.80809	2.21618e-12	-
AT1G64660	-1.39328	2.23104e-12	MGL
AT5G19190	4.15082	2.31787e-12	-
AT5G23740	0.951096	2.32537e-12	RPS11C
AT3G02850	-2.65083	2.44167e-12	SKOR
AT5G06290	-1.30901	2.51513e-12	2-Cys Prx B
AT1G06180	-1.44624	2.61529e-12	ATMYB13
AT2G41000	-1.25043	2.70681e-12	-
AT2G41430	1.01583	2.73851e-12	ERD15
AT5G40910	1.16289	2.94059e-12	-
AT5G51260	-1.28108	3.02979e-12	-
AT4G16500	-1.04635	3.08571e-12	CYS4
AT4G30660	-1.94638	3.2918e-12	-
AT1G71260	1.0265	3.34248e-12	WHY2
AT4G24480	-1.40783	3.354e-12	-
AT1G53680	-2.29982	3.3607e-12	GSTU28
AT5G42790	0.856781	3.37559e-12	PAF1
AT4G29070	-1.09105	3.41047e-12	-
AT3G12670	-0.990855	3.43581e-12	emb2742
AT5G27395	1.0205	3.45576e-12	-
ATCG00180	-3.22898	3.49361e-12	RPOC1
AT4G25700	-1.23718	3.49374e-12	BETA-OHASE 1
AT1G05870	-1.19481	3.50294e-12	-
AT5G17000	-1.12559	3.51435e-12	-
AT5G26040	-1.68163	3.54162e-12	HDA2
AT3G17510	-1.50257	3.57423e-12	CIPK1
AT4G18240	-1.04553	3.75656e-12	SS4
AT1G21660	-1.01687	3.90518e-12	-
AT5G58470	-0.992747	3.90824e-12	TAF15B
AT4G04340	-0.935609	4.03396e-12	OSCA1
AT5G48660	1.66581	4.04059e-12	-
AT2G24500	-0.844923	4.0997e-12	REIL2
AT2G30460	1.36075	4.13514e-12	UXT2
AT1G69830	-0.982296	4.19942e-12	AMY3
ATCG00100	-4.24288	4.20126e-12	TRNG.1
AT3G05800	-1.54038	4.21161e-12	BHLH150
AT5G11720	0.945283	4.26187e-12	-
AT1G17360	1.25519	4.30217e-12	-
AT4G02130	1.14223	4.32699e-12	GATL6
AT2G22540	-0.854665	4.34675e-12	SVP
AT2G45670	-1.02587	4.53796e-12	LPEAT2
AT2G39800	-1.36104	4.6125e-12	P5CSA
AT5G15350	1.93134	4.94954e-12	ENODL17
AT2G28930	-1.10652	5.03717e-12	APK1B
AT1G14620	1.3741	5.03717e-12	DECOY
AT2G01180	1.72588	5.04154e-12	ATPAP1
AT1G58225	-1.67979	5.14131e-12	-
AT1G54410	-0.973377	5.27296e-12	HIRD11
AT3G43240	-0.983857	5.27296e-12	ARID4
AT4G20970	-2.99679	5.52946e-12	BHLH162
AT1G07570	-1.07741	5.62404e-12	APK1A
AT2G22990	-1.64181	5.83706e-12	SNG1
AT3G46640	-1.04662	5.83827e-12	PCL1
AT1G04350	-1.31858	5.98319e-12	-
AT1G14000	-1.0747	6.15749e-12	VIK
AT2G40830	-1.06302	6.21973e-12	RHC1A
AT3G63310	-1.08635	6.42838e-12	BIL4
AT4G24160	-1.10495	6.42838e-12	-
AT5G63790	-0.88168	6.44787e-12	ANAC102
AT1G48300	-0.935825	6.54116e-12	-
AT2G29510	1.26786	6.79189e-12	-
AT5G15950	-1.29444	6.8221e-12	SAMDC2
AT3G48320	-1.36005	6.86033e-12	CYP71A21
AT4G22570	1.29294	6.87303e-12	APT3
AT5G64080	-1.44142	6.88906e-12	-
AT1G61660	-1.14719	6.90617e-12	BHLH112
AT1G16860	-0.990692	6.93236e-12	-
AT5G62990	1.24952	6.95689e-12	emb1692
AT2G43200	1.40393	6.97582e-12	-
AT2G36000	1.26049	6.99579e-12	-
AT5G19875	-1.36966	7.1824e-12	-
AT2G17480	1.65415	7.47443e-12	MLO8
AT1G75200	0.838204	7.47537e-12	TYW1
AT4G22740	-1.0325	7.56176e-12	-
AT5G63630	1.17164	7.8179e-12	RH31
AT3G05590	0.974119	7.8179e-12	RPL18B
AT3G23210	-1.197	8.1881e-12	BHLH34
AT4G06534	-2.73297	8.27337e-12	-
AT5G18400	-0.849532	8.45539e-12	-
AT3G01480	-0.961329	8.47282e-12	CYP38
AT1G75980	1.48109	8.54219e-12	-
AT5G17490	-1.75887	8.71867e-12	RGL3
AT1G19110	-1.01618	8.97544e-12	-
AT1G19640	-1.98441	9.12885e-12	JMT
AT1G16470	0.841251	9.29516e-12	PAB1
AT3G58520	1.38164	9.34576e-12	-
AT1G69760	1.34269	9.59121e-12	-
AT4G09730	0.95527	9.6872e-12	RH39
AT1G75170	-1.30374	9.79231e-12	-
AT2G01910	1.0182	9.81569e-12	MAP65-6
AT1G02360	-1.57389	1.07176e-11	-
AT3G44450	-1.21922	1.08506e-11	BIC2
AT5G41140	1.28607	1.09554e-11	-
AT1G79600	-0.893755	1.11884e-11	ABC1K3
AT3G02820	1.42244	1.14694e-11	-
AT2G40130	-1.03628	1.17913e-11	SMXL8
AT1G13170	1.12307	1.18809e-11	ORP1D
AT3G14240	1.18896	1.21736e-11	SBT1.5
AT5G22440	0.980885	1.27134e-11	RPL10AC
AT3G62720	1.72845	1.30915e-11	XXT1
AT3G46090	2.75734	1.32778e-11	ZAT7
AT3G59910	-0.854098	1.33903e-11	SKIP35
AT2G24150	1.4806	1.35533e-11	HHP3
AT4G17500	2.22501	1.35533e-11	ERF1A
AT3G50380	-1.02894	1.38935e-11	-
AT5G27930	-1.13426	1.40106e-11	PPC6-7
AT3G15730	-0.987426	1.42023e-11	PLDALPHA1
AT3G02060	1.04114	1.48568e-11	-
AT5G01750	-0.911751	1.49498e-11	-
ATCG00370	-5.18046	1.54661e-11	TRNS.3
AT1G08090	-2.45591	1.55511e-11	NRT2.1
AT5G56000	-0.968429	1.58369e-11	HSP90-4
AT3G24320	1.32235	1.62299e-11	MSH1
AT1G73805	1.48448	1.69734e-11	SARD1
AT3G63060	-1.98161	1.70259e-11	EDL3
AT5G04280	-1.19511	1.70432e-11	RZ1C
AT3G28070	2.20274	1.72933e-11	-
AT1G05575	2.42361	1.74148e-11	-
AT5G08640	-1.05646	1.80156e-11	FLS1
AT3G21890	-1.39591	1.8277e-11	MIP1B
AT5G62430	-1.15429	1.83734e-11	CDF1
AT4G37450	1.82309	1.88481e-11	AGP18
AT2G25735	2.26115	1.88562e-11	-
AT5G18170	-1.30905	1.90535e-11	GDH1
AT5G67385	0.992745	1.90744e-11	SR1IP1
AT2G38000	-1.34573	1.90744e-11	-
AT1G01610	-1.37474	2.0982e-11	GPAT4
AT1G76360	-1.01669	2.16416e-11	-
AT3G14660	-0.808875	2.17032e-11	CYP72A13
AT5G58700	-1.03921	2.2623e-11	PLC4
AT5G25280	-1.22391	2.43524e-11	-
AT3G61700	1.00971	2.58977e-11	-
AT5G65280	-1.63353	2.6233e-11	GCL1
AT3G14870	1.88889	2.63446e-11	-
AT4G37320	-1.22612	2.66548e-11	CYP81D5
AT4G33000	2.06371	2.68436e-11	CBL10
AT4G14740	-1.21905	2.78961e-11	-
AT2G27400	1.48464	2.80198e-11	TAS1A
AT5G11530	-0.975825	2.84023e-11	EMF1
AT4G17530	-0.86197	2.86208e-11	RABD2C
AT1G80450	-1.3842	2.95348e-11	VQ11
AT5G15650	-0.940259	2.97662e-11	RGP2
AT2G31380	-1.29316	3.01871e-11	BBX25
AT5G47910	1.23444	3.04588e-11	RBOHD
AT1G54730	2.16662	3.04644e-11	-
AT2G40180	-2.31421	3.12826e-11	PP2C5
AT5G10290	1.12471	3.12871e-11	-
AT3G52520	1.76329	3.1369e-11	-
AT5G24380	-1.25481	3.14935e-11	YSL2
AT4G38710	-1.13408	3.16308e-11	-
AT1G03290	-1.41999	3.16308e-11	-
AT1G60270	-1.1424	3.22179e-11	BGLU6
AT3G56360	-1.03093	3.28736e-11	-
AT1G64880	0.935114	3.28736e-11	-
AT1G75950	-0.77924	3.41197e-11	SKP1A
AT1G07160	2.02493	3.41823e-11	-
AT5G06390	1.121	3.48669e-11	FLA17
AT3G09920	-1.03675	3.49213e-11	PIP5K9
AT1G75800	-0.755055	3.64717e-11	-
AT3G25870	-1.18656	3.64717e-11	-
AT2G18300	1.34514	3.66139e-11	-
AT1G20850	-1.79606	3.6672e-11	XCP2
AT1G11480	-0.860948	3.67646e-11	-
AT3G61220	-0.93057	3.72823e-11	-
AT1G78915	-1.00022	3.79115e-11	-
AT1G09867	3.14319	3.91519e-11	-
AT5G52250	-1.97183	3.91762e-11	RUP1
AT5G19855	-0.817525	3.95092e-11	RBCX2
AT2G27580	-1.29914	3.96856e-11	SAP3
AT3G47010	-2.0845	3.98863e-11	-
AT3G57930	1.60785	4.00073e-11	-
AT5G48450	1.67779	4.03918e-11	sks3
AT2G47710	-0.845407	4.05541e-11	-
AT3G15810	-0.82371	4.22062e-11	-
AT4G34260	1.15503	4.25739e-11	FUC95A
AT3G06450	1.15443	4.32942e-11	BOR3
AT4G29160	-1.00275	4.4109e-11	VPS32.2
AT1G14380	1.0529	4.54294e-11	IQD28
AT3G08165	2.01663	4.84085e-11	-
AT3G16270	-0.933664	4.99646e-11	MTV1
AT3G50685	-1.41684	5.02175e-11	-
AT1G75410	-1.06269	5.02984e-11	BLH3
AT1G78060	1.00175	5.2838e-11	BXL7
AT4G16150	-0.875596	5.29773e-11	-
AT2G35260	0.744702	5.33593e-11	-
AT4G39090	-1.20478	5.3456e-11	RD19A
AT3G24740	-1.14817	5.44796e-11	-
AT4G14220	-1.30116	5.44796e-11	RHF1A
AT4G13570	2.19524	5.46777e-11	HTA4
AT5G63130	-1.53373	5.64154e-11	-
AT1G73630	-1.12693	6.14562e-11	CML26
AT1G33265	1.22428	6.18064e-11	FAX4
AT1G69450	-1.66537	6.27054e-11	-
AT1G77180	-0.734265	6.28425e-11	SKIP
AT4G29360	1.71474	6.39201e-11	-
AT2G28200	-1.7706	6.40569e-11	ZAT5
AT1G21720	0.860539	6.40987e-11	PBC1
AT2G26640	1.63825	6.71362e-11	KCS11
AT1G80280	1.25673	6.71793e-11	-
AT3G61690	-0.835116	6.82015e-11	-
AT5G64400	-0.729192	6.86864e-11	-
AT4G14900	-0.749942	6.88791e-11	FRL4B
AT3G13690	0.867218	6.88791e-11	-
AT1G16730	-1.69018	6.88901e-11	UP6
AT5G23730	-1.19938	6.99974e-11	RUP2
AT1G03905	-1.22924	7.03336e-11	ABCI19
AT2G26820	-3.81426	7.07115e-11	ATPP2-A3
AT1G07610	-1.51795	7.08961e-11	MT1C
AT5G67470	0.773011	7.22401e-11	FH6
AT1G53035	-1.13321	7.276e-11	-
AT1G08520	-0.919672	7.29778e-11	CHLD
AT1G53400	-1.15515	7.29778e-11	-
AT3G23110	-1.52159	7.30255e-11	AtRLP37
AT3G52740	-1.37307	7.33376e-11	BIC1
AT1G14530	-1.66435	7.45229e-11	THH1
AT3G14620	-1.53545	7.54875e-11	CYP72A8
AT5G19940	-0.915305	7.66102e-11	PAP8
AT5G42020	1.169	7.83977e-11	BIP
AT5G66140	1.04771	7.92285e-11	PAD2
AT1G69530	1.32923	8.07906e-11	ATEXPA1
AT2G38470	1.4236	8.14189e-11	WRKY33
AT2G33770	-0.919331	8.2838e-11	UBC24
AT5G50240	-1.59184	8.59394e-11	PIMT2
AT3G08730	-0.750053	8.62689e-11	ATPK1
AT1G55530	-1.20131	8.77783e-11	-
AT4G27657	-1.51937	8.80437e-11	-
AT3G53260	-1.05347	8.82013e-11	PAL2
AT5G01260	-1.13093	8.97059e-11	-
AT2G05920	0.759673	9.03362e-11	SBT1.8
AT5G03340	-1.29278	9.16069e-11	CDC48E
AT5G50380	-0.874366	9.51368e-11	ATEXO70F1
AT3G44200	1.40266	9.72237e-11	NEK5
AT4G05400	1.39109	9.78923e-11	-
AT4G30470	-1.15276	9.81934e-11	-
AT2G33210	0.87401	1.03573e-10	HSP60-2
AT4G23140	-1.4607	1.03781e-10	CRK6
AT1G14360	1.55664	1.10636e-10	UTR3
AT3G61780	1.2387	1.10844e-10	emb1703
AT4G22920	-1.19171	1.1139e-10	SGR1
AT5G63420	0.982887	1.11911e-10	emb2746
AT5G03555	-1.2776	1.12152e-10	NCS1
AT1G28370	2.02474	1.13968e-10	ERF11
AT3G53760	1.38437	1.16606e-10	GCP4
AT2G46400	2.12435	1.16856e-10	WRKY46
AT2G37025	2.52946	1.2265e-10	TRFL8
AT4G16540	-1.92556	1.23888e-10	-
AT1G13990	-1.88241	1.2697e-10	-
AT1G09340	-0.930406	1.31076e-10	CRB
AT2G32560	1.3911	1.31926e-10	-
AT3G14390	0.864734	1.35813e-10	LYSA1
AT1G33120	0.733011	1.36297e-10	RPL9B
AT2G29460	-2.2763	1.37627e-10	GSTU4
AT1G52510	-1.00262	1.43131e-10	-
AT4G19110	-0.849577	1.43556e-10	-
AT4G14090	1.82031	1.44846e-10	UGT75C1
AT2G28550	-0.77738	1.46364e-10	RAP2.7
AT1G72900	2.00701	1.47115e-10	-
AT1G26800	-3.01716	1.4955e-10	MPSR1
AT4G28360	1.03459	1.51748e-10	-
AT2G25080	-1.01301	1.5378e-10	GPX1
AT2G47460	-1.92541	1.59423e-10	MYB12
AT5G42940	-0.92541	1.59563e-10	RHG1A
AT5G23060	0.862878	1.60752e-10	CAS
AT5G14430	0.975361	1.62571e-10	-
AT5G24870	-1.41919	1.66092e-10	-
AT5G10200	1.23793	1.70276e-10	-
AT5G07710	-1.74343	1.70276e-10	NEN1
AT5G12950	1.47346	1.73868e-10	-
AT1G53910	-0.739816	1.73868e-10	RAP2-12
AT2G34480	0.788315	1.75523e-10	-
AT4G35510	-0.943486	1.76611e-10	-
AT5G55400	-1.04903	1.79837e-10	FIM3
AT5G58380	-0.977245	1.84446e-10	CIPK10
AT5G24580	-2.31065	1.86386e-10	HIPP09
AT3G22190	0.959188	1.88565e-10	IQD5
AT5G10980	-1.02879	1.93048e-10	HTR8
AT1G31173	2.0693	1.95882e-10	MIR167D
AT1G22930	-1.31333	1.98492e-10	-
AT5G54310	-0.772041	1.98573e-10	AGD5
AT4G36420	1.00486	2.01837e-10	-
AT3G14050	-1.42899	2.02096e-10	RSH2
AT5G62640	-0.934506	2.02462e-10	ELF5
AT5G62680	0.921909	2.07388e-10	NPF2.11
AT3G08600	2.14038	2.079e-10	-
AT3G52905	1.45397	2.079e-10	-
AT5G13810	-1.09758	2.0844e-10	-
AT5G54280	-1.00422	2.10844e-10	VIII-2
AT3G54050	-0.918082	2.2237e-10	CFBP1
AT4G15420	-1.24519	2.26045e-10	-
AT5G24470	-0.918946	2.27045e-10	APRR5
AT1G22330	3.77588	2.31794e-10	-
AT5G61670	-0.846918	2.35437e-10	OR
AT4G18140	-1.36967	2.38854e-10	SSP4b
AT2G43410	-1.00045	2.43762e-10	FPA
AT4G23730	-1.0006	2.46602e-10	-
AT3G50750	1.73749	2.46703e-10	BEH1
AT2G02070	0.856725	2.48067e-10	IDD5
AT1G14030	-1.24141	2.51071e-10	LSMT-L
AT3G11070	0.933668	2.54271e-10	-
AT5G58900	1.52288	2.55298e-10	-
AT4G29750	1.13374	2.64743e-10	-
AT3G14290	0.826381	2.6634e-10	PAE2
AT2G15280	1.43807	2.67926e-10	RTNLB10
AT3G10690	0.84387	2.73365e-10	GYRA
AT1G20950	0.908165	2.73494e-10	PFP-ALPHA1
AT1G33140	0.735423	2.74716e-10	RPL9B
AT4G32770	-0.809743	2.74945e-10	VTE1
AT3G25540	1.28178	2.85524e-10	LAG1
AT5G59350	-1.09576	2.87403e-10	-
ATCG00970	-7.28536	2.87526e-10	RRN5S
AT4G01150	-0.8521	2.89672e-10	CURT1A
AT5G19740	-1.28975	2.89831e-10	LAMP1
AT1G75180	-0.84731	3.0316e-10	-
AT3G57540	-1.70495	3.03375e-10	REM4.1
AT4G28780	1.16086	3.13342e-10	-
AT2G43580	-2.22097	3.18337e-10	-
AT4G32590	-1.06248	3.18422e-10	-
ATCG00400	-4.4051	3.18888e-10	TRNL.1
AT4G28820	1.6845	3.22079e-10	-
AT2G45660	-1.30329	3.22835e-10	SOC1
AT1G03495	1.66297	3.28289e-10	-
AT5G59820	-1.50113	3.28358e-10	ZAT12
AT3G44430	1.21338	3.29428e-10	-
AT1G53520	-1.65781	3.29806e-10	FAP3
AT1G55960	-0.961723	3.40228e-10	-
AT4G25520	-0.91326	3.44132e-10	SLK1
AT1G10050	-1.33809	3.47764e-10	-
AT5G14930	1.33217	3.47764e-10	SAG101
AT1G19710	1.23759	3.51204e-10	-
AT3G23390	0.854428	3.51714e-10	RPL36AB
AT1G68790	0.871797	3.51714e-10	CRWN3
AT4G37930	-0.804526	3.60309e-10	SHM1
AT2G45900	-1.75415	3.60937e-10	-
AT5G48250	-0.934693	3.61268e-10	COL10
AT5G40450	1.3276	3.87225e-10	-
AT2G03480	0.998512	3.94176e-10	QUL2
ATCG00930	-6.89672	4.07285e-10	TRNI.2
AT5G27320	-1.45512	4.08204e-10	GID1C
AT5G62470	-0.951591	4.09576e-10	MYB96
AT5G41750	1.90351	4.12125e-10	-
AT2G29140	-0.836694	4.12894e-10	APUM3
AT4G16720	0.821309	4.24747e-10	RPL15A
AT4G18030	0.956014	4.38864e-10	-
AT5G07830	1.40326	4.39984e-10	AtGUS2
AT4G03292	1.88515	4.51574e-10	-
AT4G31140	-1.1582	4.53973e-10	-
AT3G08920	-1.36714	4.56207e-10	STR10
AT2G40010	1.55731	4.6123e-10	RPP0A
AT3G49290	1.19379	4.70127e-10	ABIL2
AT5G60900	-1.23574	4.78867e-10	RLK1
AT1G72130	-1.07029	4.80579e-10	NPF5.11
AT5G14320	-1.00296	4.82203e-10	RPS13
AT5G04020	1.37309	4.91237e-10	PICBP
AT5G48480	-0.942675	4.9254e-10	-
AT1G04270	0.754551	5.04347e-10	RPS15A
AT5G40160	1.06598	5.10952e-10	EMB506
AT1G02890	-0.81513	5.17287e-10	-
AT4G24230	-1.623	5.18218e-10	ACBP3
AT5G44670	-1.05577	5.3365e-10	GALS2
AT5G41700	-0.898673	5.45575e-10	UBC8
AT4G34230	-1.30421	5.56376e-10	CAD5
AT1G18670	1.16136	5.66247e-10	IBS1
AT1G53590	-0.945263	5.79385e-10	NTMC2T6.1
AT3G29375	1.23627	5.81964e-10	-
AT3G53280	-1.72249	5.84529e-10	CYP71B5
AT2G41830	1.18529	5.91507e-10	-
AT4G18100	0.87114	5.92148e-10	RPL32A
AT4G25630	0.81511	5.96611e-10	MED36A
AT3G19850	2.15896	5.98861e-10	-
AT5G09230	-0.922535	5.99083e-10	SRT2
AT1G78170	-1.34123	6.19028e-10	-
AT1G70310	0.886215	6.56905e-10	SPDSYN2
AT5G44530	-1.01445	6.58994e-10	-
AT4G09500	-1.36913	6.71752e-10	UGT79B7
AT5G62460	-1.05927	6.75711e-10	-
AT1G03457	3.29304	6.8811e-10	-
AT1G76890	1.26586	7.06583e-10	GT-2
AT5G45680	-0.902683	7.12981e-10	FKBP13
AT5G22500	-1.84016	7.22386e-10	FAR1
AT2G19385	0.939049	7.23266e-10	-
AT1G29340	-0.912384	7.23266e-10	PUB17
AT5G51550	0.882425	7.28893e-10	EXL3
AT2G23910	-0.796523	7.31021e-10	-
AT2G23930	0.780347	7.42099e-10	SNRNP-G
AT4G28630	1.14344	7.48841e-10	ABCB23
AT4G14800	0.78395	7.49982e-10	PBD2
AT4G16740	-2.14183	7.50596e-10	TPS03
ATCG00750	-4.16117	7.52994e-10	RPS11
AT1G63680	0.82427	7.54703e-10	ATMURE
AT4G12070	-1.09905	7.65144e-10	-
AT4G23470	-1.11678	7.65506e-10	-
AT1G67090	-0.920425	7.67185e-10	RBCS-1A
AT3G10140	1.38628	7.86052e-10	RECA3
AT3G50910	-0.878686	7.8803e-10	-
AT5G04620	1.19503	8.10502e-10	BIOF
AT5G10390	1.15555	8.3619e-10	HTR2
AT3G62690	-1.0959	8.44043e-10	ATL5
AT2G16070	-0.829073	8.53102e-10	PDV2
AT3G16180	1.02384	8.64079e-10	NPF1.1
AT1G74770	-2.31493	8.76059e-10	-
AT5G59010	1.09736	9.07363e-10	BSK5
AT3G46600	1.16508	9.16719e-10	SCL30
AT4G32850	-0.833312	9.18833e-10	nPAP
AT1G26960	2.36461	9.36937e-10	ATHB-23
AT1G12250	-1.15726	9.39267e-10	TL20.3
AT4G38970	-0.916801	9.43938e-10	FBA2
AT4G32610	-0.901715	9.5199e-10	-
AT1G73010	-2.07872	9.6329e-10	PS2
AT5G20840	-1.03045	9.67482e-10	SAC4
AT3G27260	-0.851849	1.00179e-09	GTE8
AT2G46620	-1.36997	1.0134e-09	-
AT4G35250	-0.805036	1.03211e-09	-
AT5G17380	-0.841151	1.03788e-09	HACL
AT2G39180	2.48112	1.04105e-09	CCR2
AT1G08230	-1.58517	1.04535e-09	GAT1
AT2G42530	-0.801335	1.05733e-09	COR15B
AT5G54060	1.63022	1.05812e-09	A3G2XYLT
AT4G22758	-1.41881	1.07519e-09	-
AT3G23030	1.01443	1.08044e-09	IAA2
AT3G05730	-1.25705	1.08501e-09	-
AT1G77800	-0.777963	1.08641e-09	-
AT5G56250	0.992367	1.09738e-09	HAP8
AT2G39980	-1.32065	1.10418e-09	-
AT4G38470	-1.03641	1.1055e-09	STY46
AT2G35940	-0.792256	1.13112e-09	BLH1
AT5G39570	-0.855512	1.13811e-09	-
AT1G07630	-0.980684	1.15736e-09	PLL5
AT2G27420	-2.13153	1.17358e-09	-
AT1G01500	-1.04002	1.22669e-09	-
AT3G05660	-1.12726	1.237e-09	AtRLP33
AT3G62150	1.06031	1.24021e-09	ABCB21
AT5G18500	0.999143	1.24989e-09	-
AT1G48520	-0.85011	1.26509e-09	GATB
AT4G01250	1.80436	1.29618e-09	WRKY22
AT5G12900	1.84236	1.29772e-09	IRKI
AT4G11120	0.928282	1.31374e-09	EFTS
AT2G01120	1.53371	1.31605e-09	ORC4
AT5G45820	-1.05057	1.32728e-09	CIPK20
ATCG00310	-5.17715	1.34003e-09	TRNG.2
AT1G56330	0.669232	1.34208e-09	SAR1B
AT3G23710	1.12567	1.34912e-09	TIC22L
AT5G45590	1.09946	1.37752e-09	-
AT4G36860	1.02798	1.38283e-09	-
AT3G27230	0.919193	1.38706e-09	-
AT5G22690	1.32233	1.38706e-09	-
AT3G59780	-0.792033	1.39235e-09	-
AT1G80080	-1.48234	1.39496e-09	TMM
AT3G02730	-0.69952	1.39914e-09	TRXF1
AT4G27800	-0.796314	1.41461e-09	PPH1
AT5G35590	0.713964	1.4212e-09	PAA1
AT5G47640	-1.43825	1.42851e-09	NFYB2
AT1G03130	-1.68075	1.4306e-09	PSAD2
AT4G12040	-0.927899	1.46561e-09	SAP7
AT1G01390	-1.49184	1.48958e-09	-
AT1G43710	-0.725149	1.48958e-09	SDC
AT5G11250	1.12709	1.49047e-09	-
AT3G06410	-0.753109	1.49252e-09	-
AT5G59420	-0.8927	1.52095e-09	ORP3C
ATCG00630	-3.54741	1.52309e-09	PSAJ
AT4G02410	-1.25872	1.5615e-09	LECRK43
AT1G13960	-1.07738	1.5615e-09	WRKY4
AT1G79700	-1.97724	1.60464e-09	-
AT1G62740	-0.851375	1.60884e-09	HOP2
AT2G31040	-0.885501	1.62918e-09	CGL160
AT5G04480	1.00749	1.63013e-09	-
AT5G62960	1.34697	1.63545e-09	-
AT1G07590	-1.41796	1.66897e-09	-
AT1G80460	-0.940251	1.70089e-09	GLPK
AT1G45207	1.61836	1.70329e-09	-
AT3G14067	-1.56995	1.71163e-09	SBT1.4
AT2G30990	1.12294	1.71825e-09	-
AT1G69700	1.08001	1.73828e-09	HVA22C
AT4G10955	-1.42708	1.74543e-09	-
AT3G06880	1.53634	1.75551e-09	-
AT4G16340	0.909903	1.75829e-09	SPK1
AT4G21150	1.01248	1.76205e-09	RPN2
AT5G62360	-1.38943	1.7855e-09	-
AT2G13840	1.25805	1.81837e-09	-
AT1G21270	1.28052	1.84833e-09	WAK2
AT1G50020	-0.895779	1.85629e-09	-
AT1G01420	-1.20187	1.85633e-09	UGT72B3
AT3G53400	-1.25588	1.87115e-09	-
AT4G17180	1.66225	1.91108e-09	-
AT5G59480	-0.808592	1.9208e-09	-
AT5G47630	1.14372	1.93019e-09	MTACP2
AT2G27950	-0.819239	1.93945e-09	-
AT5G60040	1.12072	2.04138e-09	NRPC1
AT2G02130	-0.953365	2.05157e-09	PDF2.3
AT3G24550	0.878627	2.06382e-09	PERK1
AT1G76790	-1.54169	2.06652e-09	IGMT5
AT4G09800	0.757729	2.10513e-09	RPS18C
AT1G17460	-2.02302	2.13203e-09	TRFL3
AT1G45000	0.679593	2.13733e-09	RPT4B
AT1G28200	-0.870965	2.17157e-09	FIP1
AT5G17190	-0.76618	2.17183e-09	-
AT2G27530	0.85684	2.21906e-09	RPL10AB
AT1G43670	-0.831629	2.23609e-09	CYFBP
AT4G16120	1.16499	2.26971e-09	COBL7
AT4G00050	-0.736542	2.27269e-09	UNE10
AT5G25220	-0.834102	2.31299e-09	KNAT3
AT1G56660	1.45265	2.39355e-09	-
AT5G44260	-2.4677	2.41824e-09	TZF5
AT2G20340	0.903415	2.42041e-09	ELI5
AT4G27340	0.939794	2.44146e-09	-
AT3G10940	-0.931144	2.47242e-09	LSF2
AT1G07180	-0.732448	2.47557e-09	NDA1
ATCG00050	-4.30947	2.49026e-09	RPS16
AT1G56280	-0.884985	2.50472e-09	ATDI19
AT1G30860	-1.89001	2.50486e-09	-
AT2G18690	-1.65123	2.53079e-09	-
AT1G12440	0.868562	2.54381e-09	SAP1
AT2G37690	0.884159	2.55111e-09	-
AT3G17810	-1.50453	2.55215e-09	PYD1
AT1G27030	-1.19324	2.60395e-09	-
AT4G33510	-0.843449	2.60542e-09	DHS2
AT1G01830	-0.843798	2.60542e-09	-
AT1G29530	1.56188	2.62378e-09	-
ATCG00460	-3.68729	2.62789e-09	TRNM
AT2G30970	0.726299	2.62789e-09	ASP1
AT5G13310	-1.06274	2.67149e-09	-
AT1G50660	-0.7154	2.68004e-09	-
AT1G28010	-1.53237	2.74527e-09	ABCB14
AT1G32230	-0.694918	2.75427e-09	RCD1
AT4G33300	-1.01585	2.77331e-09	ADR1-L1
AT1G65390	1.3634	2.78303e-09	PP2A5
AT5G22650	0.695781	2.7959e-09	HDT2
AT5G01020	0.830028	2.80176e-09	PBL8
AT5G57610	-0.894833	2.82407e-09	-
AT1G08757	5.25705	2.82785e-09	-
AT1G58440	0.982528	2.84348e-09	SQE1
AT1G16870	0.821123	2.88571e-09	-
AT2G34150	1.79266	2.98676e-09	SCAR1
AT2G28910	-0.90024	2.98676e-09	CXIP4
AT1G31420	0.660278	3.0132e-09	FEI1
AT1G74560	0.696142	3.04337e-09	NRP1
AT5G53590	-1.22729	3.07626e-09	-
AT5G11890	-1.12833	3.10666e-09	-
AT1G67900	1.17265	3.13788e-09	-
AT1G77990	1.55361	3.15034e-09	SULTR2;2
AT5G66920	1.32568	3.16374e-09	sks17
AT5G20360	-0.782785	3.23568e-09	Phox3
AT1G67195	-1.08122	3.24492e-09	MIR414
AT5G08330	1.73562	3.25761e-09	TCP21
AT5G61600	2.2886	3.31278e-09	ERF104
AT2G16630	-1.71309	3.31976e-09	-
AT5G13110	-0.941972	3.34391e-09	G6PD2
AT2G39200	-1.10985	3.35762e-09	MLO12
AT5G26780	0.768747	3.36914e-09	SHM2
AT3G49430	-1.03247	3.36914e-09	SR34A
AT4G32260	-0.824308	3.40142e-09	-
AT1G12770	0.872282	3.4069e-09	RH47
AT5G13800	-0.749205	3.42407e-09	PPH
AT3G14310	1.05109	3.46517e-09	PME3
AT1G31690	1.07636	3.47488e-09	-
AT2G45980	-0.900854	3.47736e-09	ATI1
AT2G26920	-0.909847	3.54192e-09	-
AT2G12550	-0.881951	3.54192e-09	-
AT4G35860	-0.843299	3.61542e-09	RABB1B
AT5G03285	-2.27201	3.78159e-09	-
AT2G43000	-2.90701	3.82697e-09	JUB1
AT2G42150	-1.53089	3.82697e-09	-
AT2G46070	-1.30732	3.89764e-09	ATMPK12
AT5G57490	0.91831	3.9058e-09	VDAC4
AT2G37520	-0.859742	3.90989e-09	-
AT2G34790	-1.72116	3.90989e-09	MEE23
AT5G57800	-1.20993	3.92822e-09	CER3
AT3G07390	-1.1315	3.95799e-09	AIR12
AT1G65960	-0.716251	3.96592e-09	GAD2
AT2G24570	-1.00487	4.00638e-09	WRKY17
AT3G56060	-1.7099	4.00638e-09	-
AT3G54140	-1.12966	4.01405e-09	NPF8.1
AT1G04247	-1.81903	4.13135e-09	-
AT2G42070	0.83088	4.15694e-09	NUDT23
AT5G44210	-2.35093	4.31169e-09	ERF9
AT3G23830	1.15118	4.31496e-09	RBG4
AT4G02600	1.05321	4.32962e-09	MLO1
AT2G39675	0.997537	4.33253e-09	TAS1C
AT5G10170	-1.32953	4.34551e-09	IPS3
AT2G40890	-0.962001	4.35763e-09	CYP98A3
AT1G63050	1.25111	4.37922e-09	LPLAT2
AT1G10410	-0.932485	4.39345e-09	-
AT5G36950	0.909982	4.45158e-09	DEGP10
AT1G22882	0.83213	4.4866e-09	SUN3
AT3G51420	1.18468	4.53249e-09	SSL4
AT3G50560	-1.78906	4.54318e-09	-
AT3G62660	-1.01149	4.55451e-09	GATL7
AT1G56500	-0.897576	4.56337e-09	SOQ1
AT1G54310	0.892146	4.57944e-09	-
AT4G27780	-1.46541	4.61088e-09	ACBP2
AT1G69870	-1.25664	4.61088e-09	NPF2.13
AT3G01670	-1.31837	4.63033e-09	-
AT5G27820	1.04724	4.65424e-09	-
AT1G53430	0.884349	4.68368e-09	-
AT3G19580	-2.17427	4.71676e-09	AZF2
AT2G39870	1.48861	4.71787e-09	-
AT1G43910	1.84657	4.78285e-09	-
AT1G53920	-1.54246	4.93908e-09	GLIP5
AT3G09600	-0.992161	4.97696e-09	RVE8
AT3G01380	0.92772	5.05275e-09	-
AT2G46500	-0.893829	5.05352e-09	PI4KG4
AT1G63110	1.00936	5.204e-09	-
AT5G53420	0.78426	5.23416e-09	-
AT2G31560	-1.11998	5.23656e-09	-
AT1G25400	1.91264	5.29225e-09	-
AT5G65380	-1.05278	5.33071e-09	DTX27
AT4G26555	-1.54271	5.4441e-09	FKBP16-1
AT2G22010	-0.958767	5.44853e-09	RKP
AT4G13530	-1.06673	5.56503e-09	-
AT4G25100	-1.37838	5.66903e-09	FSD1
AT5G50180	0.99233	5.67975e-09	-
AT2G26800	-0.927629	5.74677e-09	HMGCL
AT5G45110	1.63003	5.78817e-09	NPR3
AT4G32070	-1.05605	5.79334e-09	Phox4
AT1G25280	-0.948528	5.80139e-09	TULP10
AT1G32220	-0.762936	5.80862e-09	-
AT3G07360	-0.78795	5.81114e-09	PUB9
AT1G72180	1.17458	5.8118e-09	CEPR2
AT1G13360	-1.03261	6.0201e-09	-
AT3G17310	0.985291	6.15912e-09	DRM3
AT3G06430	0.81961	6.19071e-09	EMB2750
AT1G16080	-0.850357	6.29481e-09	-
AT3G54750	0.810686	6.31151e-09	-
AT4G38130	0.755639	6.39721e-09	HDA19
AT3G19950	-1.03327	6.48841e-09	-
AT1G02090	-0.803255	6.56071e-09	CSN7
AT1G49730	1.43866	6.57397e-09	-
AT5G64180	-1.09934	6.59272e-09	-
AT4G32285	-0.80307	6.67734e-09	-
AT2G37430	2.82822	6.67737e-09	ZAT11
AT1G80300	-0.82979	6.79339e-09	AATP1
AT1G10270	-0.920813	6.82901e-09	GRP23
AT1G77550	0.952792	6.84789e-09	-
AT1G64900	-0.748066	6.85678e-09	CYP89A2
AT1G71880	1.49885	6.9466e-09	SUC1
AT4G04470	0.931163	6.95447e-09	PMP22
AT4G15450	-0.838652	7.04929e-09	-
AT2G32920	0.80936	7.08508e-09	PDIL2-3
AT5G46190	-0.921695	7.16174e-09	-
AT3G46940	1.04244	7.21015e-09	DUT1
AT5G53710	-2.56387	7.38564e-09	-
AT2G30140	-1.23984	7.49405e-09	UGT87A2
AT2G42190	1.12229	7.92059e-09	-
AT2G02740	1.0224	7.92059e-09	WHY3
AT1G16510	-1.45959	8.06561e-09	SAUR41
AT5G20500	0.809247	8.18155e-09	GRXC4
AT5G54660	-1.5791	8.19641e-09	HSP21.7
AT5G42110	1.79777	8.22381e-09	-
AT1G66840	-1.00569	8.2304e-09	PMI2
AT4G23860	-0.789292	8.29541e-09	-
AT3G15750	-1.31173	8.35464e-09	-
AT5G52420	-1.03318	8.36086e-09	-
AT3G51840	-0.914449	8.41924e-09	ACX4
AT3G16260	0.944585	8.69177e-09	TRZ4
AT5G44180	-0.77318	8.78778e-09	RLT2
AT4G13010	-0.664619	8.80525e-09	CEQORH
AT5G54610	-1.42843	8.80525e-09	BAD1
AT1G01720	-1.20776	8.80525e-09	NAC002
AT5G20935	1.14641	9.00773e-09	-
AT5G58710	0.841109	9.00773e-09	CYP20-1
AT4G29400	1.12525	9.12372e-09	-
AT1G23205	-1.8349	9.13149e-09	-
AT2G27200	-1.12179	9.25675e-09	LSG1-1
AT4G24275	2.37043	9.51839e-09	-
AT5G48560	1.81661	9.61822e-09	BHLH78
AT1G51730	0.748309	9.66763e-09	-
AT3G55640	-1.01565	9.76648e-09	-
AT1G07530	-0.994263	9.8409e-09	SCL14
AT1G11860	-0.996551	9.87749e-09	-
AT4G32120	1.13889	9.92943e-09	HPGT2
AT2G43630	-0.875523	1.00119e-08	-
AT5G09820	1.20594	1.00123e-08	PAP7
AT1G07360	-0.71495	1.00622e-08	-
AT1G66330	-1.03648	1.01751e-08	AAF
AT3G14990	-1.03794	1.03179e-08	DJ1A
AT4G12500	1.86212	1.0583e-08	-
AT5G66850	-0.824828	1.07557e-08	MAPKKK5
AT2G47130	-2.20122	1.08846e-08	SDR3A
AT2G25800	0.946652	1.09541e-08	-
AT3G20362	-7.90213	1.13029e-08	-
AT3G22270	-0.902114	1.13595e-08	PAT1H1
AT1G43900	0.897905	1.14418e-08	-
AT5G37720	-1.15904	1.15879e-08	ALY4
AT3G10500	-1.18755	1.16768e-08	NAC053
AT3G13670	-0.730267	1.16842e-08	-
AT3G09770	-1.07364	1.17607e-08	LOG2
AT5G61210	-0.791034	1.20443e-08	SNAP33
AT2G24280	1.14979	1.28458e-08	-
AT1G73230	0.707715	1.28475e-08	-
AT5G45830	-6.68271	1.2912e-08	DOG1
AT1G32990	-0.96511	1.29791e-08	RPL11
AT1G25682	-0.983443	1.31587e-08	-
AT3G15450	-1.78827	1.3438e-08	-
AT3G24460	-1.09061	1.34701e-08	-
AT2G21320	-0.847582	1.37164e-08	BBX18
AT1G07900	-2.48972	1.38427e-08	LBD1
AT3G15850	0.790727	1.40231e-08	ADS3
AT5G08000	-1.26358	1.40891e-08	E13L3
AT3G13350	-0.963662	1.41713e-08	HMGB10
AT5G18840	3.71425	1.42003e-08	-
AT2G47240	-0.927097	1.4234e-08	LACS1
AT3G61080	-0.806411	1.42369e-08	-
AT2G02160	-0.706865	1.44275e-08	-
AT4G14660	1.18803	1.45659e-08	NRPE7
AT2G18330	0.850787	1.46553e-08	-
AT5G23050	-1.13106	1.52252e-08	AAE17
AT5G48730	1.08835	1.53984e-08	-
AT5G25190	3.10632	1.54033e-08	ERF003
AT1G29310	0.992305	1.5654e-08	-
AT1G48570	0.847223	1.59964e-08	-
ATCG00360	-3.83643	1.61216e-08	YCF3
AT4G34980	-0.640315	1.61335e-08	SBT1.6
AT5G56190	-0.850053	1.62249e-08	-
AT4G16265	1.18907	1.6326e-08	NRPB9B
AT1G19220	1.42292	1.63819e-08	ARF19
AT5G58970	1.17043	1.64193e-08	PUMP2
AT4G14300	-0.780595	1.66568e-08	RNP1
AT5G17300	-1.46804	1.6748e-08	RVE1
AT1G43170	0.73817	1.68594e-08	ARP1
AT3G28345	3.02494	1.69909e-08	ABCB15
AT5G02830	0.851238	1.70346e-08	-
AT4G15545	0.801181	1.71607e-08	-
AT4G22540	0.916013	1.72049e-08	ORP2A
AT1G15810	1.07334	1.72352e-08	-
AT5G22460	1.73311	1.72462e-08	-
AT4G15530	-1.18267	1.74701e-08	PPDK
AT3G06930	0.927053	1.81897e-08	PRMT13
AT4G22285	0.766491	1.81897e-08	-
AT2G29760	0.988998	1.82724e-08	PCMP-H33
AT3G14680	-2.11455	1.83066e-08	CYP72A14
AT2G46470	0.914431	1.8307e-08	OXA1L
AT5G23210	1.10087	1.84829e-08	SCPL34
AT3G50240	1.25846	1.85969e-08	KIN4B
ATCG00510	-4.18787	1.86755e-08	PSAI
AT5G44730	0.881915	1.8741e-08	-
AT1G65370	1.14325	1.97079e-08	-
AT1G64640	1.34515	1.99037e-08	ENODL8
AT5G56180	-1.22022	1.99576e-08	ARP8
AT3G19910	-0.898472	2.00402e-08	BBR
AT2G30620	-0.726926	2.02831e-08	-
ATCG00890	-3.59185	2.05947e-08	NDHB.1
ATCG00160	-3.99624	2.09038e-08	RPS2
AT3G14980	0.869819	2.0972e-08	IDM1
AT3G55480	0.783468	2.11213e-08	PAT2
AT1G49975	1.10266	2.11428e-08	-
AT4G34760	1.82039	2.11428e-08	SAUR50
AT4G02170	7.65975	2.12396e-08	-
AT2G17870	-1.23122	2.17761e-08	CSP3
AT4G28590	0.985519	2.18737e-08	MRL7
AT2G45790	0.758621	2.20039e-08	PMM
AT3G54210	-0.731897	2.2142e-08	RPL17
AT3G21870	-1.05386	2.24785e-08	CYCU1-1
AT1G32920	1.61439	2.25852e-08	-
AT3G28340	1.67187	2.25859e-08	GATL10
AT3G13030	1.34831	2.26175e-08	-
AT5G59300	-0.955767	2.27596e-08	UBC7
AT5G05990	1.26901	2.30137e-08	-
AT1G79080	0.951724	2.30457e-08	-
AT3G11270	1.19561	2.32914e-08	RPN8B
AT1G29920	-1.30264	2.3924e-08	LHCB1.1
AT3G06790	0.900675	2.42574e-08	MORF3
AT3G48050	-0.723794	2.42813e-08	-
AT3G16800	-1.33314	2.4318e-08	-
AT5G03700	-1.40364	2.45572e-08	-
AT5G24210	1.31276	2.4618e-08	-
AT1G66830	-1.83834	2.50197e-08	-
AT1G64360	-1.65155	2.51559e-08	-
AT3G24100	-2.28272	2.53283e-08	-
ATCG00240	-5.43144	2.54334e-08	TRNY
AT1G72480	0.996461	2.55949e-08	-
AT3G49720	0.697053	2.56677e-08	CGR2
AT3G60910	-1.18737	2.59209e-08	-
AT3G26320	3.23021	2.60888e-08	CYP71B36
AT3G08980	1.53915	2.60909e-08	-
AT1G34220	-1.13648	2.60909e-08	-
AT1G69840	0.962477	2.61198e-08	HIR2
AT3G21480	-0.946614	2.6144e-08	-
AT5G56860	-1.23472	2.62812e-08	GATA21
AT5G60790	-0.651075	2.64557e-08	ABCF1
AT2G04955	1.76398	2.72483e-08	-
AT3G20350	1.4908	2.74009e-08	-
AT4G34950	0.703542	2.75375e-08	-
AT4G14440	-0.88362	2.76467e-08	ECI3
AT1G50250	-0.997016	2.78415e-08	FTSH1
AT1G26190	0.914787	2.78611e-08	TTM2
AT3G18780	0.709532	2.80672e-08	ACT2
AT2G39681	0.982067	2.80866e-08	TAS2
AT2G42710	0.805617	2.89442e-08	-
AT4G09570	-0.761875	2.89442e-08	CPK4
AT3G09690	1.1962	3.05997e-08	-
AT3G62110	0.902057	3.07147e-08	-
AT5G59250	-0.728348	3.11515e-08	-
AT2G35930	2.11253	3.16496e-08	PUB23
AT3G22780	0.96202	3.17799e-08	TSO1
AT5G40830	0.884116	3.18095e-08	-
AT1G04130	-0.886955	3.18497e-08	TPR2
AT2G31660	0.76182	3.22728e-08	SAD2
AT3G07890	-0.775634	3.24158e-08	-
AT1G54580	0.708148	3.32236e-08	ACP2
AT3G24040	1.17245	3.33814e-08	-
AT1G21410	-1.16853	3.35213e-08	SKP2A
AT2G47160	0.951119	3.35427e-08	BOR1
AT5G07070	-1.27803	3.36251e-08	CIPK2
AT2G20980	1.26664	3.39188e-08	MCM10
AT2G41460	0.918193	3.42507e-08	ARP
AT4G35350	-2.41486	3.4419e-08	XCP1
AT3G61610	1.34233	3.44259e-08	-
AT5G07760	-4.35605	3.44588e-08	-
AT2G43320	-1.05279	3.46308e-08	-
AT5G63700	1.15051	3.49156e-08	-
AT4G13180	-0.963219	3.57446e-08	-
AT3G13950	-1.96314	3.63794e-08	-
AT3G10300	-1.02933	3.67106e-08	-
AT3G45030	0.745161	3.67737e-08	RPS20C
AT4G26910	-0.878279	3.74749e-08	-
AT5G02860	-0.800341	3.75572e-08	-
AT3G14430	-1.16621	3.78908e-08	-
AT5G61380	-0.614231	3.79222e-08	APRR1
AT3G59068	2.35911	3.86947e-08	-
AT4G25500	-0.953306	3.89377e-08	RS40
AT4G21215	-0.901418	4.02095e-08	-
AT5G14940	-1.23736	4.03718e-08	NPF5.8
AT3G05580	-1.02038	4.12195e-08	TOPP9
AT1G55820	-0.884053	4.12195e-08	GIP1L
AT2G37270	0.678224	4.19246e-08	RPS5A
AT3G46550	0.930397	4.24315e-08	FLA4
AT5G52900	1.77996	4.26078e-08	MAKR6
AT2G39450	-0.905091	4.36992e-08	MTP11
AT5G51670	1.60844	4.37584e-08	-
AT1G06850	1.58332	4.37584e-08	AtbZIP52
AT1G03250	-0.781454	4.37584e-08	-
AT4G36850	1.48987	4.46941e-08	-
AT1G70200	0.73073	4.58094e-08	-
AT5G26800	0.974536	4.66515e-08	-
AT1G70985	2.07665	4.68162e-08	-
AT3G18130	0.758519	4.7181e-08	RACK1C
AT1G29980	1.30399	4.7295e-08	-
AT4G40000	1.17089	4.78259e-08	-
AT4G18440	-1.08555	4.82017e-08	-
AT2G26170	-1.04143	4.90752e-08	CYP711A1
[truncated: 6,610 more rows]

## Sheet: ATC 3d 4°C vs ATC 1d 4°C
atc#1 3d 4°C/ atc#1 1d 4°C
gene_id	log2FoldChange	padj	gene_name
AT4G24960	-3.22931	6.35462e-167	HVA22D
AT1G02820	-4.14303	7.30919e-165	LEA2
AT1G70640	-3.88505	8.02332e-149	-
AT1G48100	-4.34317	4.50289e-138	-
AT1G09350	-3.73562	4.79265e-124	GOLS3
AT3G17800	-2.69298	1.85877e-116	-
AT5G53970	-2.29083	1.23282e-115	-
AT5G14760	-2.52272	5.86849e-115	AO
AT1G10550	7.25226	6.01849e-114	XTH33
AT5G52310	-2.42562	7.46915e-111	RD29A
AT4G23630	-2.19546	4.90159e-110	RTNLB1
AT1G73480	-2.82488	1.63093e-109	-
AT5G47060	-3.54252	2.56203e-104	-
AT5G15650	-1.90613	2.12812e-101	RGP2
AT5G20830	-2.96479	3.26246e-97	SUS1
AT3G17130	-3.56504	1.13553e-94	-
AT1G77120	-2.78439	3.0453e-93	ADH1
AT5G24120	-2.75095	6.27285e-90	SIGE
AT5G49900	-2.9492	8.27142e-90	-
AT1G08570	-2.43946	1.13511e-87	ACHT4
AT5G17030	-3.49306	1.13511e-87	UGT78D3
AT1G47710	-2.12819	8.66372e-86	-
AT1G20440	-2.93105	1.56188e-85	COR47
AT5G54380	3.14875	2.84537e-82	THE1
AT5G38410	-2.87258	3.07727e-82	-
AT1G51090	-3.03662	8.42494e-78	-
AT1G66150	2.32345	9.16703e-78	TMK1
AT5G57110	-2.00234	1.11212e-77	ACA8
AT2G15970	-1.90089	1.11212e-77	COR413PM1
AT5G40390	-2.42641	1.23859e-76	RFS5
AT2G34510	3.00834	6.55823e-76	-
AT1G32860	-2.88371	4.63134e-75	-
AT1G19770	3.01014	1.66264e-72	PUP14
AT2G06850	2.75772	1.90333e-72	XTH4
AT1G04570	-2.8191	2.22957e-72	-
AT3G55610	-2.34347	2.56919e-72	P5CSB
AT5G37600	-2.16358	2.90974e-71	GLN1-1
AT1G05170	-2.33843	4.23372e-70	B3GALT2
AT4G08950	4.08766	6.87075e-70	EXO
AT5G54585	-5.67766	8.9544e-70	-
AT5G58770	-4.48048	5.17029e-68	-
AT1G10370	-2.1231	3.67833e-67	GSTU17
AT4G25433	-3.87729	9.72603e-66	-
AT1G19490	-2.27043	9.76032e-66	-
AT3G50970	-2.47394	1.06351e-65	XERO2
AT3G23810	-1.76591	1.68607e-63	SAHH2
AT1G69480	-2.30148	6.49203e-63	PHO1-H10
AT5G35970	-1.83891	7.07914e-63	-
AT5G57560	4.38354	7.99256e-63	XTH22
AT5G44020	3.20745	2.88346e-62	-
AT4G04020	-2.2702	2.88346e-62	PAP1
AT1G02930	-3.08083	1.49731e-60	GSTF6
AT4G30830	-3.32398	1.6132e-60	-
AT5G01520	-2.94388	1.44074e-59	AIRP2
AT4G25640	-2.18073	2.58319e-59	ATDTX35
AT5G59320	2.58621	4.84863e-59	LTP3
AT5G52570	-2.48048	1.06123e-58	BETA-OHASE 2
AT5G17460	-3.11982	2.72328e-58	-
AT5G17050	-1.93174	3.44445e-58	UGT78D2
AT1G78510	-1.60314	2.58403e-57	SPS1
AT2G47890	-1.99141	4.16858e-57	COL13
AT5G49730	3.19666	6.20725e-57	FRO6
AT1G06430	-1.99131	1.43511e-56	FTSH8
AT1G10090	-2.16417	1.43511e-56	-
AT1G77640	6.05128	2.11346e-56	ERF013
AT1G48300	-1.58942	7.94037e-56	-
AT3G53990	-2.102	4.26252e-55	-
AT4G12000	-2.22784	4.35012e-55	-
AT1G01470	-2.43816	5.73843e-55	LEA14
AT1G01520	-2.96445	9.93742e-55	-
AT1G20030	-3.62873	1.48964e-54	-
AT3G23000	-2.25908	2.71111e-54	CIPK7
AT1G43890	-1.93239	3.36007e-54	RABC1
AT1G20450	-2.83688	3.93838e-54	ERD10
AT4G17460	4.93762	1.94094e-53	HAT1
AT3G01540	-1.79742	1.95575e-52	RH14
AT1G76590	-2.61176	4.13076e-52	-
AT5G49520	2.64992	6.92033e-52	WRKY48
AT1G70900	-2.26154	7.18039e-52	-
AT1G21910	3.51421	7.69212e-52	ERF012
AT4G17090	-1.90425	1.39154e-51	BAM3
AT4G32190	-2.24117	2.50447e-51	-
AT5G10410	-3.70277	1.15145e-50	-
AT2G24600	3.72085	5.19103e-50	-
AT1G33230	-1.64194	1.31933e-49	-
AT1G27760	-1.73513	2.52276e-49	SAT32
AT2G47440	2.56324	2.9024e-49	-
AT1G75370	-1.84712	1.18061e-48	-
AT1G17050	-1.66617	7.9412e-48	SPS2
AT3G60520	-2.31004	1.00167e-47	-
AT1G67850	-2.07163	1.16851e-47	-
AT4G37150	-3.25573	1.4597e-47	MES9
AT5G62350	-1.98116	2.08411e-47	-
AT1G21790	-2.30732	4.75752e-47	-
AT5G25110	-3.11527	7.32033e-47	CIPK25
AT5G49360	4.27255	9.50077e-47	BXL1
AT3G02750	-1.65416	3.86988e-46	-
AT1G62570	-3.01395	1.1276e-45	FMOGS-OX4
AT4G23450	-3.30261	1.14785e-45	AIRP1
AT3G59310	3.21632	5.07784e-45	-
AT3G24190	-1.35984	1.47158e-44	-
AT5G47040	-1.80758	1.5141e-44	LON2
AT5G16010	-1.53539	2.12919e-44	-
AT3G06620	-1.64735	3.17661e-44	-
AT3G05660	-2.22297	4.78035e-44	AtRLP33
AT5G42570	-2.05137	5.37503e-44	-
AT4G05180	-1.83966	1.65847e-43	PSBQ2
AT2G17840	-2.49125	5.93497e-43	ERD7
AT2G24560	-3.19834	8.72191e-43	-
AT1G22530	3.00813	9.30506e-43	PATL2
AT4G21570	-1.58564	1.16967e-42	-
AT1G67310	-1.63122	1.97955e-42	CAMTA4
AT1G71360	-2.66676	2.35106e-42	-
AT1G10410	-1.5131	5.51291e-42	-
AT3G07460	2.0396	6.0651e-42	-
AT2G23130	2.50876	2.55907e-41	AGP17
AT3G03640	-1.825	3.01887e-41	BGLU25
AT4G16563	3.38778	3.16486e-41	-
AT1G03870	2.73027	4.37059e-41	FLA9
AT1G75170	-2.05739	5.13684e-41	-
AT4G18205	2.61322	7.03154e-41	PUP22
AT3G55760	-2.1665	8.08357e-41	-
AT2G22590	-3.08417	1.39126e-40	UGT91A1
AT4G37760	-1.49389	1.45542e-40	SQE3
AT1G30360	-1.50693	1.55489e-40	ERD4
AT3G09440	-2.35788	1.78922e-40	HSP70-3
AT5G14120	2.00737	2.21033e-40	-
AT5G08640	-1.52823	2.88298e-40	FLS1
AT4G27560	-1.84387	3.57798e-40	UGT79B2
AT1G71240	-2.08049	4.26975e-40	-
AT5G28150	-2.01364	4.7342e-40	-
AT3G23510	-4.51107	5.37466e-40	-
AT1G16130	4.6969	7.16614e-40	WAKL2
AT5G01410	-1.55368	7.83036e-40	PDX13
AT5G05440	3.69496	8.50453e-40	PYL5
AT5G03355	5.18882	9.7964e-40	-
AT3G28180	3.34181	1.07735e-39	CSLC4
AT3G58120	4.48928	1.38803e-39	BZIP61
AT5G45340	4.45551	1.72643e-39	CYP707A3
AT4G28190	2.94887	2.05695e-39	ULT1
AT1G23030	1.95273	8.89987e-39	PUB11
AT1G74840	-1.75336	8.96002e-39	-
AT1G69870	-1.40814	1.02605e-38	NPF2.13
AT2G40880	-2.37816	1.10472e-38	CYS3
AT3G47420	-1.3486	1.46839e-38	ATPS3
AT2G41900	-1.57231	2.93505e-38	-
AT3G50060	3.42525	3.58828e-38	MYB77
AT2G22080	-1.71632	4.31548e-38	-
AT4G02540	2.84946	6.39733e-38	-
AT1G79270	-2.07145	1.06774e-37	ECT8
AT1G22570	2.54539	1.2799e-37	NPF5.15
AT4G39800	-1.41781	1.47928e-37	IPS1
AT4G27940	-2.11159	1.49312e-37	MTM1
AT1G13930	-1.56059	3.99046e-37	-
AT5G55180	-1.60307	4.76459e-37	-
AT2G36320	-1.76929	8.40349e-37	SAP4
AT3G21670	-1.66215	1.29513e-36	NPF6.4
AT1G46768	-2.17536	1.29662e-36	RAP2-1
AT3G11700	2.44605	1.33038e-36	FLA18
AT2G39010	-1.72235	1.55648e-36	PIP2-6
AT1G55110	-1.88753	4.31822e-36	IDD7
AT1G06780	-1.87996	5.72502e-36	GAUT6
AT4G26850	-1.51804	6.76076e-36	VTC2
AT3G14690	-1.79466	6.76076e-36	CYP72A15
AT3G11670	-1.89222	7.11726e-36	DGD1
AT5G43260	-1.43225	7.9808e-36	-
AT4G11570	-1.8257	9.22153e-36	PYRP2
AT3G15730	-1.24171	1.4252e-35	PLDALPHA1
AT5G58070	-2.3164	1.49717e-35	TIL
AT5G58700	-2.16595	5.31691e-35	PLC4
AT4G17550	-1.91553	6.79334e-35	-
AT2G25530	-2.01946	1.13511e-34	-
AT4G15490	-2.48091	1.28155e-34	UGT84A3
AT4G15550	-2.11581	1.46615e-34	UGT75D1
AT5G43150	-2.6312	1.58675e-34	-
AT3G19680	2.83521	2.21305e-34	-
AT5G02270	-1.51594	3.33312e-34	ATNAP9
AT5G44110	-1.93176	3.39266e-34	ABCI21
AT4G38580	-2.10318	3.4582e-34	HIPP26
AT2G23910	-1.94241	7.54616e-34	-
AT1G66180	2.42007	7.66303e-34	-
AT1G11210	-1.86458	8.65718e-34	-
AT1G07160	4.06273	9.81589e-34	-
AT5G02500	-1.26252	1.58431e-33	MED37E
AT1G68840	2.77827	1.58796e-33	RAV2
AT3G05320	2.96254	1.82468e-33	OFUT23
AT1G27910	-1.81018	3.98952e-33	PUB45
AT3G63010	-2.39786	4.38275e-33	GID1B
AT1G64890	-1.79667	5.58491e-33	-
AT2G22240	-1.65952	1.06577e-32	IPS2
AT1G59700	-1.4819	1.27622e-32	GSTU16
AT5G42900	-1.65535	1.44062e-32	COR27
AT5G15950	-1.71991	2.14989e-32	SAMDC2
AT4G21215	-2.0287	3.65467e-32	-
AT4G15130	-1.71084	5.80246e-32	ATCCT2
AT3G13750	1.76853	8.2639e-32	BGAL1
AT4G16146	-2.17564	1.01681e-31	-
AT2G26830	-2.06846	2.01171e-31	EMB1187
AT3G55840	3.93424	2.74985e-31	HSPRO1
AT2G16660	1.81723	3.12074e-31	-
AT5G52660	-1.90794	3.13649e-31	RVE6
AT4G19420	2.31311	3.75959e-31	-
AT1G25250	-1.95528	4.15283e-31	AtIDD16
AT1G30820	-2.31263	4.86134e-31	-
AT1G51940	2.13561	5.28476e-31	LYK3
AT5G35750	2.0642	5.40859e-31	AHK2
AT1G27460	1.97956	6.4287e-31	NPGR1
AT4G37980	-2.19082	6.5935e-31	CAD7
AT5G53450	-1.26061	1.11893e-30	PAP14
AT5G49330	-1.9296	2.6127e-30	MYB111
AT4G30270	1.95501	2.93102e-30	XTH24
AT4G11600	-1.31624	3.30225e-30	GPX6
AT4G02920	-1.43807	3.70275e-30	-
AT3G55980	3.16279	3.71818e-30	SZF1
AT3G02170	2.86566	5.00727e-30	LNG2
AT2G45820	-1.456	5.04123e-30	DBP
AT2G46270	-2.91595	5.3146e-30	GBF3
AT5G12010	-1.63689	6.59536e-30	-
AT1G56300	-1.93817	6.9564e-30	-
AT5G14200	1.38449	7.34037e-30	IMDH3
AT3G15430	-1.19948	7.83143e-30	-
AT1G63260	2.89674	1.20316e-29	TET10
AT1G29660	1.37288	1.32881e-29	-
AT3G06770	3.19582	1.3339e-29	-
AT5G06710	-2.68368	1.60415e-29	HAT14
AT2G28720	-1.45466	1.60415e-29	-
AT4G22690	2.01353	1.96638e-29	CYP706A1
AT2G48020	1.66178	2.06884e-29	-
AT5G50720	-2.89424	2.43286e-29	HVA22E
AT4G37470	-1.44825	2.48166e-29	KAI2
AT2G41640	3.74956	3.03611e-29	-
AT2G36750	-2.3511	3.73088e-29	UGT73C1
AT3G49210	-1.79099	4.29641e-29	-
AT5G19190	3.72215	4.6134e-29	-
AT3G47960	1.9802	8.39269e-29	NPF2.10
AT1G02270	-1.59361	1.11005e-28	-
AT1G29400	-1.45201	1.34552e-28	ML5
AT1G62710	-1.62836	1.60897e-28	bVPE
AT4G01950	2.57526	2.43079e-28	ATGPAT3
AT1G18740	2.57364	3.70746e-28	-
AT1G19380	2.66291	4.4497e-28	-
AT3G03440	-2.3011	5.10194e-28	-
AT4G05150	-1.39358	9.09158e-28	-
AT1G54130	-1.48891	1.0612e-27	RSH3
AT4G27820	-1.79554	1.14063e-27	BGLU9
AT4G37320	-1.72579	1.32539e-27	CYP81D5
AT2G23100	3.12206	1.37131e-27	-
AT1G65010	1.48908	1.6425e-27	-
AT5G17040	-2.33327	1.75466e-27	UGT78D4
AT2G04240	-2.48686	1.81237e-27	XERICO
AT4G34120	-1.12714	1.8249e-27	CBSX2
AT3G22370	-1.97361	1.91094e-27	AOX1A
AT5G43630	-1.09769	2.26982e-27	TZP
AT1G57610	-1.49526	2.64993e-27	-
AT1G08890	-1.55964	2.98657e-27	SUGTL4
AT4G03420	-1.91382	3.17101e-27	-
AT4G13340	3.20602	4.42555e-27	LRX3
AT3G57020	-1.47121	4.4788e-27	SSL9
AT2G21620	-2.01682	4.6275e-27	RD2
AT4G01330	2.82253	5.41903e-27	-
AT4G16740	-3.91926	6.21499e-27	TPS03
AT4G33070	-2.51541	7.6192e-27	PDC1
AT1G18460	-2.25756	8.70356e-27	-
AT2G30100	-1.35214	8.8247e-27	-
AT4G01250	2.86205	8.84261e-27	WRKY22
AT1G73870	-1.19769	9.90587e-27	COL7
AT5G20230	-1.66852	1.19393e-26	BCB
AT5G48930	-1.43525	1.20615e-26	HST
AT4G15480	-2.92739	1.5493e-26	UGT84A1
AT4G35300	-1.21612	1.56107e-26	TMT2
AT2G17230	2.67433	1.63792e-26	EXL5
AT1G72416	2.21091	1.65092e-26	-
AT1G20693	-1.42901	1.74097e-26	HMGB2
AT1G04990	-1.29453	1.94955e-26	-
AT2G35880	1.67051	2.05483e-26	WDL4
AT3G18890	-1.29957	2.39614e-26	TIC62
AT3G06070	3.10206	2.49397e-26	-
AT1G22190	2.64899	2.79171e-26	RAP2-13
AT3G27960	2.05675	3.22316e-26	KLCR2
AT4G17140	-1.21998	4.26751e-26	-
AT3G56290	-1.35976	4.78406e-26	-
AT1G01500	-1.38132	7.70458e-26	-
AT3G28200	1.95574	8.05996e-26	PER31
AT4G23820	1.54694	9.09459e-26	-
AT3G07470	1.67668	9.5972e-26	-
AT1G49720	-1.37785	1.60435e-25	ABF1
AT2G16070	-1.40179	1.78531e-25	PDV2
AT5G51180	-1.49832	1.88934e-25	-
AT4G10340	-1.3816	1.91763e-25	LHCB5
AT1G69250	-1.32163	2.34181e-25	-
AT5G51570	-1.70512	2.46969e-25	HIR4
AT3G54810	2.35177	2.62253e-25	GATA8
AT1G69252	-1.66096	3.12331e-25	-
AT2G16700	-2.12258	3.41531e-25	ADF5
AT5G55970	-2.3356	4.74458e-25	-
AT5G52060	-1.30157	5.60011e-25	BAG1
AT5G52300	-3.10829	6.6062e-25	LTI65
AT5G65010	1.27755	6.71448e-25	ASN2
AT1G68050	-1.5263	6.74338e-25	ADO3
AT5G46780	2.06252	8.18315e-25	-
AT4G31000	2.1437	9.97364e-25	CBP60F
AT3G46600	1.48437	1.10204e-24	SCL30
AT5G37770	2.69003	1.12557e-24	CML24
AT4G35090	-1.55036	1.29249e-24	CAT2
AT1G62050	-1.8374	1.42792e-24	-
AT5G18400	-1.12379	1.53987e-24	-
AT2G46830	-1.22989	1.86233e-24	CCA1
AT1G19835	1.38372	1.90523e-24	FPP4
AT1G63750	1.77776	1.91816e-24	-
AT3G08730	-1.12234	2.00685e-24	ATPK1
AT1G53035	-2.36506	2.26448e-24	-
AT5G23870	2.24451	2.56402e-24	PAE9
AT2G40100	-2.16857	2.6174e-24	LHCB4.3
AT3G24840	-1.81001	3.098e-24	-
AT2G23840	-1.76916	3.92287e-24	-
AT3G09390	-1.53737	3.94279e-24	MT2A
AT1G78070	-1.19461	4.54532e-24	-
AT2G27420	-2.31031	5.00382e-24	-
AT5G52050	3.18045	5.61578e-24	DTX50
AT4G39100	-1.2432	5.83155e-24	SHL
AT5G23210	1.43173	6.69136e-24	SCPL34
AT3G24180	-1.38803	8.00357e-24	-
AT2G25480	1.75721	1.09603e-23	-
AT1G06570	-1.84696	1.17069e-23	HPD
AT2G32430	-1.72167	1.3907e-23	B3GALT3
AT4G28150	-2.24123	1.44947e-23	-
AT4G01120	-1.8248	1.44956e-23	GBF2
AT3G22380	-1.12504	1.5062e-23	TIC
AT3G21560	-1.36229	1.64676e-23	UGT84A2
AT1G20823	2.33689	2.12081e-23	ATL80
AT3G27690	-2.37225	2.51399e-23	LHCB2.4
AT1G64780	-1.52394	3.0935e-23	AMT1-2
AT5G07920	-1.89179	3.33777e-23	DGK1
AT1G72150	1.87522	3.36755e-23	PATL1
AT5G61600	3.33542	4.39797e-23	ERF104
AT5G47560	-1.46697	4.662e-23	TDT
AT4G29110	-1.95356	5.16634e-23	-
AT2G33330	2.32447	5.32852e-23	CRRSP11
AT3G44260	4.03878	6.18024e-23	CAF1-9
AT1G72430	2.73105	6.79036e-23	SAUR78
AT1G68585	2.76695	7.472e-23	-
AT3G54920	2.26725	8.0489e-23	PMR6
AT5G01260	-1.26731	8.74019e-23	-
AT1G30320	-1.8784	9.22966e-23	-
AT3G27880	-2.20374	1.05171e-22	-
AT3G57930	2.06478	1.63653e-22	-
AT5G15350	2.66153	1.89944e-22	ENODL17
AT3G27210	-1.42829	2.16691e-22	Y-2
AT1G77760	-1.70137	2.20792e-22	NIA1
AT4G12420	1.73083	2.2387e-22	SKU5
AT1G10020	2.09235	2.34952e-22	-
AT1G33110	-1.37917	2.95709e-22	DTX21
AT4G29190	-1.54406	3.39904e-22	-
AT3G01795	-1.894	4.01023e-22	-
AT5G22690	1.98422	4.49493e-22	-
AT2G40900	-1.92604	4.5309e-22	-
AT3G07340	3.28363	4.80545e-22	BHLH62
AT4G25700	-1.40061	6.65147e-22	BETA-OHASE 1
AT2G35710	2.60877	6.68325e-22	PGSIP8
AT5G52580	-1.10802	6.83111e-22	-
AT4G14220	-1.58824	6.83111e-22	RHF1A
AT2G16280	1.29877	7.7238e-22	KCS9
AT5G19855	-1.13747	8.64261e-22	RBCX2
AT1G73540	2.79291	9.48414e-22	NUDT21
AT3G27380	-1.59428	9.95785e-22	SDH2-1
AT1G20696	-1.31056	1.15926e-21	HMGB3
AT3G56800	-1.39189	1.26481e-21	CAM5
AT5G04170	-1.60759	1.27473e-21	CML50
AT4G20070	-1.33857	1.36131e-21	AAH
AT3G17510	-1.46889	1.82232e-21	CIPK1
AT1G27200	-1.22545	1.84725e-21	-
AT2G19190	-3.17595	1.90728e-21	SIRK
AT2G39800	-1.11449	1.92911e-21	P5CSA
AT4G27830	-1.57627	1.96773e-21	BGLU10
AT4G26080	-1.76227	1.97917e-21	ABI1
AT1G64950	-1.49831	2.13504e-21	CYP89A5
AT4G36040	-1.17465	2.88876e-21	ATJ11
AT1G13360	-1.27613	3.35708e-21	-
AT3G49220	-1.19905	4.28394e-21	-
AT3G17810	-1.18178	4.5205e-21	PYD1
AT2G44670	-1.46223	4.66843e-21	FLZ3
AT3G14890	-1.55633	5.38433e-21	ZDP
AT5G03555	-1.28815	5.68946e-21	NCS1
AT1G33610	1.76407	6.6103e-21	-
AT2G30490	-1.09808	6.64002e-21	CYP73A5
AT4G22570	1.75126	7.56769e-21	APT3
AT3G26290	-1.45194	8.82496e-21	CYP71B26
AT1G73920	-1.8136	8.94604e-21	-
AT2G19450	-1.15162	9.79664e-21	DGAT1
AT1G80130	-1.08828	9.86071e-21	-
AT2G21320	-1.47148	1.03062e-20	BBX18
AT5G65470	1.34035	1.06899e-20	OFUT39
AT1G75400	-1.39275	1.12054e-20	-
AT3G10420	-1.18851	1.26845e-20	SPD1
AT2G21130	-1.54932	1.2713e-20	CYP19-2			At4g32400
AT1G04040	2.05151	1.46661e-20	-
AT4G22010	1.64471	1.53652e-20	sks4
AT5G08130	-1.22504	1.70749e-20	BIM1
AT1G69450	-1.50831	1.73747e-20	-
AT4G27520	-1.44423	1.87654e-20	ENODL2
AT1G01120	1.53981	1.96199e-20	KCS1
AT3G55120	-1.05709	2.04977e-20	CHI1
AT1G52290	2.02814	2.23435e-20	PERK15
AT3G20720	-1.26533	2.26481e-20	-
AT3G14870	2.03726	2.52138e-20	-
AT2G40330	3.29917	3.16494e-20	PYL6
AT5G17760	-2.0706	3.20955e-20	-
AT5G63800	-1.22886	3.23005e-20	BGAL6
AT5G53880	1.74159	3.54791e-20	-
AT2G47180	-1.53385	3.98143e-20	GOLS1
AT1G76090	2.10715	4.43209e-20	SMT3
AT1G78060	1.27306	5.0029e-20	BXL7
AT3G14595	-1.61467	5.48511e-20	-
AT1G76580	-1.31635	6.28136e-20	-
AT3G52450	1.84139	6.28136e-20	PUB22
AT1G77280	-1.44985	6.57462e-20	-
AT3G10720	1.90398	6.63768e-20	PME25
AT4G34990	-1.69456	7.2388e-20	MYB32
AT1G58602	-1.12979	7.27519e-20	-
AT5G43310	1.29353	8.42168e-20	-
AT1G61210	-1.40453	8.48785e-20	-
AT2G43410	-1.56348	9.81503e-20	FPA
AT3G24460	-1.86521	1.08947e-19	-
AT4G39730	-1.30103	1.1655e-19	PLAT1
AT2G45660	-1.61498	1.20729e-19	SOC1
AT3G46780	-1.3965	1.31787e-19	PTAC16
AT1G53580	-1.30049	1.34488e-19	GLY3
AT3G17609	-1.13236	1.69324e-19	HYH
AT4G33980	-1.1489	1.69439e-19	-
AT4G33905	-3.34905	1.80787e-19	-
AT2G34720	-1.55623	2.0132e-19	NFYA4
AT3G14067	-1.3095	2.21804e-19	SBT1.4
AT5G03120	2.75446	2.25629e-19	-
AT2G29340	1.72865	2.32919e-19	-
AT1G64140	-1.14027	2.47836e-19	-
AT3G05500	-1.08794	2.58309e-19	-
AT2G36830	-0.977635	2.59973e-19	TIP1-1
AT2G42580	1.34444	2.6675e-19	TTL3
AT1G08920	-1.24711	2.99449e-19	ESL1
AT2G42530	-1.0639	3.27314e-19	COR15B
AT5G48250	-1.07801	3.2949e-19	COL10
AT2G25625	-3.4526	3.55068e-19	-
AT4G26690	1.15712	3.77394e-19	GDPDL3
AT1G55500	-1.09832	3.7764e-19	ECT4
AT1G23480	2.37079	3.92543e-19	CSLA3
AT5G50100	-1.30746	3.94358e-19	-
AT4G34650	-1.37325	4.24868e-19	SQS2
AT5G13980	1.16318	5.10421e-19	-
AT5G04830	-0.97808	5.15214e-19	-
AT1G24580	-2.62294	5.24169e-19	-
AT5G65390	2.68415	5.40163e-19	AGP7
AT5G64170	-1.00221	5.607e-19	LNK1
AT1G19860	-1.38183	5.81047e-19	-
AT1G70090	1.90962	6.11609e-19	GATL9
AT1G50020	-1.28622	6.97274e-19	-
AT4G34550	-1.91829	7.10186e-19	-
AT5G52510	-1.29083	7.97539e-19	SCL8
AT1G76600	3.26799	8.541e-19	-
AT2G30620	-1.11688	8.80007e-19	-
AT1G03457	3.10627	8.85023e-19	-
AT1G65060	-1.863	8.86145e-19	4CL3
AT1G14580	-1.46329	9.06924e-19	-
AT2G43290	1.5592	9.06924e-19	CML5
AT1G29395	-1.41079	9.06924e-19	COR413IM1
AT1G58520	-1.7722	9.56724e-19	RXW8
AT5G19875	-1.61806	9.5756e-19	-
AT2G45670	-1.26156	1.05124e-18	LPEAT2
AT1G78570	-0.994772	1.0547e-18	RHM1
AT1G16850	-1.67621	1.10713e-18	-
AT1G74330	2.28732	1.13489e-18	-
AT5G59050	-1.71932	1.28676e-18	-
AT5G52780	2.054	1.29021e-18	-
AT2G36470	-1.67405	1.44453e-18	-
AT1G72180	1.70099	1.48663e-18	CEPR2
AT1G61100	1.87528	1.51485e-18	-
AT4G14130	5.76422	1.52173e-18	XTH15
AT5G24150	-1.24868	1.60724e-18	SQE5
AT4G27310	-1.19314	1.70153e-18	-
AT4G10040	-1.44074	1.82579e-18	CYTC-2
AT2G36630	-1.38592	1.83326e-18	-
AT1G20190	2.62461	1.87074e-18	EXPA11
AT5G18670	-1.17211	1.95312e-18	BAM9
AT4G39330	-1.17398	2.01719e-18	CAD9
AT5G11260	-1.11007	2.22325e-18	HY5
AT3G45600	-0.972213	2.32009e-18	TET3
AT1G50420	-1.49619	2.47977e-18	SCL3
AT5G12440	1.36637	2.64395e-18	-
AT3G04140	-1.20505	2.6649e-18	-
AT4G29310	3.41569	2.76929e-18	-
AT4G22920	-1.35233	2.80926e-18	SGR1
AT2G40010	1.70487	2.94508e-18	RPP0A
AT5G14570	-1.23835	3.18613e-18	NRT2.7
AT5G20070	-1.06548	3.51692e-18	NUDT19
AT5G08330	2.25341	3.52158e-18	TCP21
AT1G16730	-1.54347	4.1571e-18	UP6
AT3G18590	-4.36943	4.72626e-18	ENODL5
AT1G71000	-6.8902	4.97904e-18	-
AT5G56630	-1.44284	5.08189e-18	PFK7
AT1G15410	1.82992	5.15845e-18	-
AT1G50040	3.7781	5.5988e-18	-
AT1G71710	-1.42196	6.39515e-18	IP5P3
AT1G69830	-1.07107	6.40002e-18	AMY3
AT3G61260	-1.21137	6.54372e-18	-
AT3G53260	-1.41692	6.89351e-18	PAL2
AT1G13990	-2.16036	7.26025e-18	-
AT5G64410	2.21731	7.33304e-18	OPT4
AT5G38980	1.06673	7.39601e-18	-
AT4G18197	2.80301	7.43728e-18	PUP7
AT1G22330	3.91204	8.05633e-18	-
AT2G28950	1.64328	9.23014e-18	EXPA6
AT4G04770	-0.914339	9.47015e-18	ABCI8
AT1G12440	1.26862	9.88026e-18	SAP1
AT5G61820	-1.6637	1.20789e-17	-
AT4G17490	3.66297	1.21327e-17	ERF6
AT5G17600	-2.45856	1.31833e-17	ATL52
AT4G18270	-1.44697	1.41694e-17	TRANS11
AT2G37040	-1.39183	1.4776e-17	PAL1
AT1G61380	-0.91646	1.55293e-17	SD129
AT3G29575	-1.82586	1.68828e-17	AFP3
AT1G06040	-0.965453	1.84247e-17	BBX24
AT2G42200	-1.45552	1.85638e-17	SPL9
AT4G19110	-0.975885	1.86039e-17	-
AT5G59030	-1.09197	1.88229e-17	COPT1
AT5G59480	-1.01733	1.91316e-17	-
AT2G40000	2.047	2.25099e-17	HSPRO2
AT4G37240	2.89846	2.40443e-17	-
AT3G14810	-1.57435	2.54147e-17	MSL5
AT2G15020	-1.35061	2.61535e-17	-
AT5G67450	2.92203	2.65033e-17	AZF1
AT1G73390	-1.91604	2.73965e-17	-
AT3G28910	1.61521	2.79001e-17	MYB30
AT5G42150	-1.09492	2.87075e-17	-
AT3G25500	1.68559	3.19416e-17	FH1
AT1G27930	-1.0235	3.64692e-17	-
AT3G03790	-0.968454	3.85154e-17	-
AT3G14720	-1.33504	3.89424e-17	MPK19
AT5G64840	-1.06094	3.93628e-17	ABCF5
AT1G01580	-3.04339	4.61672e-17	FRO2
AT3G48990	-0.998973	4.89131e-17	AAE3
AT2G42150	-1.85601	4.92126e-17	-
AT1G35140	6.46747	5.71704e-17	EXL1
AT3G23750	1.36861	5.84203e-17	TMK4
AT5G63130	-1.09148	5.85383e-17	-
AT3G46010	-1.04526	5.98121e-17	ADF1
AT2G25970	-1.07309	6.11101e-17	-
AT4G24275	3.09822	6.38496e-17	-
AT3G45970	2.41645	6.3937e-17	EXLA1
AT5G19730	-1.54239	6.51148e-17	PME53
AT5G64570	2.67904	6.51148e-17	BXL4
AT4G16760	-1.67524	7.13721e-17	ACX1
AT5G22290	-1.65405	7.53783e-17	NAC089
AT1G76180	-1.59742	8.26086e-17	ERD14
AT4G24220	-1.30147	8.43341e-17	VEP1
AT2G24500	-0.940391	8.4456e-17	REIL2
AT3G48240	-2.95073	8.7256e-17	-
AT5G22060	-1.65083	9.90159e-17	ATJ2
AT1G07510	-1.30479	1.04871e-16	FTSH10
AT3G22270	-1.13258	1.10758e-16	PAT1H1
AT2G37520	-0.983414	1.13877e-16	-
AT3G51660	-1.83762	1.19613e-16	-
AT1G04400	-0.931907	1.23314e-16	CRY2
AT4G37680	-1.15004	1.32487e-16	HHP4
AT5G24030	1.23886	1.3868e-16	SLAH3
AT1G25280	-1.05214	1.43138e-16	TULP10
AT4G39260	-2.22136	1.45622e-16	RBG8
AT1G76890	1.4818	1.53388e-16	GT-2
AT1G09570	1.01803	1.73091e-16	PHYA
AT4G02880	-1.39149	1.75255e-16	-
AT3G11660	-1.58387	1.75255e-16	NHL1
AT5G11150	-1.17596	1.87502e-16	ATVAMP713
AT5G54130	-1.70846	2.00083e-16	-
AT4G27680	-1.08625	2.205e-16	-
AT5G60270	2.34973	2.30427e-16	LECRK17
AT4G04745	4.15526	2.36372e-16	-
AT1G26380	-3.29094	2.44224e-16	FOX1
AT5G63320	-1.19633	2.79894e-16	GTE10
AT5G37300	-2.7487	2.87516e-16	WSD1
AT1G72160	1.24047	3.21148e-16	PATL3
AT1G32870	-1.77197	3.38018e-16	ANAC13
AT4G05520	-1.49614	3.5273e-16	EHD2
AT1G34220	-1.17329	3.5407e-16	-
AT4G03390	1.30218	3.55412e-16	SRF3
AT1G68490	-1.03948	3.74477e-16	-
AT4G32020	-1.0249	3.79422e-16	-
AT1G66070	-0.945028	4.022e-16	-
AT1G66540	-1.43026	4.23335e-16	-
AT3G10930	3.82643	4.43515e-16	-
AT2G26190	1.73795	4.9564e-16	IQM4
AT5G66920	2.00827	4.99834e-16	sks17
AT1G21120	-2.16128	5.06355e-16	-
AT5G64550	-1.68052	5.41223e-16	-
AT1G67360	-1.52503	5.6698e-16	-
AT3G62720	2.57073	5.6698e-16	XXT1
AT1G12610	4.63251	5.74336e-16	DREB1F
AT3G14770	-1.40152	6.59844e-16	SWEET2
AT5G25890	-1.56682	7.08722e-16	IAA28
AT4G20840	1.53995	7.60738e-16	-
AT5G61590	2.77333	8.02699e-16	ERF107
AT1G18330	-1.68632	8.07684e-16	RVE7
AT2G42540	-1.0976	8.19283e-16	COR15A
AT2G44940	-1.2294	8.27888e-16	ERF034
AT3G49430	-1.19066	8.3333e-16	SR34A
AT2G31380	-1.0663	8.85892e-16	BBX25
AT1G01650	-1.01	8.91703e-16	SPPL4
AT3G13784	4.2596	9.01739e-16	CWINV5
AT1G01420	-1.5698	9.61903e-16	UGT72B3
AT3G48460	-1.28368	9.84539e-16	-
AT5G28830	-1.32601	9.88174e-16	-
AT5G13750	-1.61187	1.04986e-15	ZIFL1
AT2G26640	1.77587	1.06523e-15	KCS11
AT5G46600	-1.70659	1.08819e-15	ALMT13
AT2G41040	-1.30412	1.08819e-15	-
AT4G02130	1.13288	1.09548e-15	GATL6
AT5G04410	-1.17783	1.09801e-15	NAC078
AT5G63160	-1.33143	1.09923e-15	BT1
AT1G61740	-1.22711	1.1319e-15	-
AT1G80760	-1.4485	1.15542e-15	NIP6-1
AT4G15800	2.23075	1.17516e-15	RALFL33
AT5G64040	-1.06373	1.24233e-15	PSAN
AT2G37025	2.78064	1.27795e-15	TRFL8
AT3G30775	2.68651	1.3619e-15	POX1
AT3G01500	-1.11489	1.36931e-15	BCA1
AT1G79080	1.14533	1.40434e-15	-
AT4G25650	-0.960132	1.48257e-15	PTC52
AT1G69260	-2.63878	1.73101e-15	AFP1
AT1G76570	-1.29603	1.87162e-15	LHCB7
AT2G25735	3.55267	1.92388e-15	-
AT3G52990	-0.88096	1.93422e-15	-
AT1G01140	-0.927998	2.13469e-15	CIPK9
AT2G45900	-2.39715	2.18491e-15	-
AT5G07340	1.10027	2.24581e-15	-
AT3G16850	1.17796	2.28076e-15	-
AT5G58330	0.846298	2.34667e-15	-
AT2G40460	-1.37384	2.35596e-15	NPF5.1
AT4G23920	-1.39129	2.40198e-15	UGE2
AT2G23340	-1.80806	2.5463e-15	ERF008
AT1G05870	-1.17001	2.60623e-15	-
AT5G41990	-0.985925	2.7315e-15	WNK8
AT2G36895	-1.11101	2.74372e-15	-
AT4G29070	-1.23165	2.7912e-15	-
AT4G16280	-1.04115	3.05307e-15	FCA
AT5G66675	1.3967	3.09316e-15	-
AT4G17530	-0.99757	3.87069e-15	RABD2C
AT5G57660	-1.14609	3.87537e-15	COL5
AT4G30290	2.50767	4.01346e-15	XTH19
AT4G23400	1.31646	4.08598e-15	PIP1-5
AT2G42620	-1.49198	4.16784e-15	MAX2
AT1G13960	-1.10223	4.21966e-15	WRKY4
AT3G50380	-1.15896	4.26366e-15	-
AT1G43710	-0.9066	4.52315e-15	SDC
AT1G72790	2.75177	4.7037e-15	-
AT2G28900	-1.49424	5.57447e-15	OEP161
AT3G15840	-1.06719	5.95743e-15	PIFI
AT1G75840	1.27668	5.9946e-15	ARAC5
AT5G04250	-2.27202	6.00475e-15	-
AT4G25480	-1.81034	6.16633e-15	DREB1A
AT1G54410	-0.875776	6.3636e-15	HIRD11
AT1G06460	-1.08832	6.38391e-15	ACD32.1
AT4G30720	1.03076	6.6063e-15	-
AT3G48530	-1.04879	6.71141e-15	KING1
AT4G30440	1.39827	7.072e-15	GAE1
AT3G19290	-1.28944	7.072e-15	ABF4
AT3G52740	-1.42652	7.31031e-15	BIC1
AT1G16110	2.33742	7.43241e-15	WAKL6
AT4G12130	-1.40694	7.58819e-15	-
AT5G65440	1.08373	8.3611e-15	-
AT3G58070	-1.87453	8.45948e-15	GIS
AT3G23730	2.63259	8.46936e-15	XTH16
AT3G47640	-1.82918	9.41483e-15	BHLH47
AT5G55610	-1.00283	9.56674e-15	-
AT3G14310	1.51555	9.73005e-15	PME3
AT1G33760	8.82451	1.00478e-14	ERF022
AT5G06570	-2.77627	1.01811e-14	-
AT4G18070	-1.08048	1.04226e-14	-
AT2G23420	-1.14938	1.0961e-14	NAPRT2
AT5G11110	-1.59198	1.13608e-14	SPS2
AT1G15800	-1.70597	1.25131e-14	-
AT2G28570	2.16663	1.35439e-14	-
AT2G42040	2.12908	1.40511e-14	-
AT4G18700	-1.19455	1.47798e-14	CIPK12
AT3G51730	-0.805894	1.566e-14	-
AT1G14000	-1.00896	1.68497e-14	VIK
AT5G09620	-1.33461	1.68497e-14	-
AT2G36870	-1.28706	1.70049e-14	XTH32
AT4G01280	-1.34732	1.89081e-14	RVE5
AT4G23730	-1.10018	1.92579e-14	-
AT1G65390	2.17957	2.09356e-14	PP2A5
AT4G18390	-1.32319	2.12892e-14	TCP2
AT1G79160	-1.49045	2.16009e-14	-
AT1G19700	-1.43624	2.23548e-14	BLH10
AT2G03890	-0.87664	2.2587e-14	PI4KG7
AT3G09540	-1.53532	2.26492e-14	-
AT3G19960	-0.889393	2.26818e-14	ATM1
AT1G06360	1.20101	2.27659e-14	-
AT2G24260	-1.77706	2.34417e-14	BHLH66
AT1G74450	2.05492	2.40388e-14	-
AT3G25690	1.3289	2.41769e-14	CHUP1
AT1G18660	-1.17439	2.69115e-14	-
AT4G34260	0.99294	2.73825e-14	FUC95A
AT1G72930	2.39643	2.82596e-14	TIR
AT4G37260	1.54897	2.90305e-14	MYB73
AT1G19400	-1.25188	2.94796e-14	-
AT5G23950	-2.9937	3.02275e-14	-
AT3G24320	1.39533	3.02852e-14	MSH1
AT3G56160	-1.22308	3.27747e-14	BASS4
AT5G54110	-1.07857	3.29401e-14	PVA41
AT2G18915	-1.08975	3.3232e-14	ADO2
AT4G22820	-1.66274	3.42396e-14	SAP9
AT2G23290	2.52816	3.47056e-14	AtMYB70
AT5G57345	-1.25191	3.50262e-14	-
AT3G01210	-1.54217	3.6262e-14	-
AT4G34030	1.64865	3.79641e-14	MCCB
AT3G24550	1.26978	4.03743e-14	PERK1
AT1G65960	-0.92443	4.31301e-14	GAD2
AT5G58380	-1.09353	4.54685e-14	CIPK10
AT5G66760	-0.936019	4.54685e-14	SDH1-1
AT5G62640	-1.04288	4.69535e-14	ELF5
AT1G33240	2.41986	4.69541e-14	AT-GTL1
AT3G17170	1.02403	4.80409e-14	RFC3
AT3G50240	1.70607	4.85281e-14	KIN4B
AT3G54470	0.87065	5.02584e-14	PYRE-F
AT5G16180	1.24752	5.20579e-14	CRS1
AT1G18300	3.11007	5.53916e-14	NUDT4
AT4G11900	1.35132	5.58133e-14	-
AT5G27930	-1.21229	5.83239e-14	PPC6-7
AT1G43860	-0.917654	6.31745e-14	-
AT1G21660	-0.88749	6.68082e-14	-
AT3G19270	-1.85476	6.95863e-14	CYP707A4
AT2G33830	-1.09757	7.24516e-14	DRMH1
AT3G01440	1.78223	7.30222e-14	PNSL3
AT3G53190	1.73117	7.75337e-14	-
AT2G02100	-0.980191	8.33692e-14	PDF2.2
AT1G77450	-3.11043	8.74375e-14	NAC032
AT2G26920	-1.20021	9.7602e-14	-
AT3G62240	-0.9681	1.02013e-13	-
AT3G04060	-1.85921	1.09152e-13	anac046
AT1G08880	-0.853603	1.10751e-13	HTA5
AT3G09820	0.80738	1.24711e-13	ADK1
AT1G10760	-1.18253	1.24711e-13	GWD1
AT5G24470	-1.09182	1.3029e-13	APRR5
AT3G52940	1.30603	1.39048e-13	FK
AT1G75310	1.09177	1.44259e-13	AUL1
AT1G27020	-1.4717	1.51857e-13	-
AT1G23040	-1.81677	1.56417e-13	-
AT3G23070	1.13171	1.61963e-13	CFM3A
AT3G61220	-0.840205	1.71632e-13	-
AT1G71950	-1.29854	1.73109e-13	-
AT3G18500	-1.34466	2.05616e-13	-
AT3G05490	2.07442	2.07679e-13	RALFL22
AT5G64080	-1.86245	2.10222e-13	-
AT2G35290	2.12208	2.10222e-13	-
AT2G03350	1.39336	2.11544e-13	-
AT5G41900	-1.25777	2.22076e-13	BDG2
AT1G07200	-1.19625	2.23281e-13	SMXL6
AT4G24990	-1.32675	2.25359e-13	MUB3
AT5G63140	2.33505	2.35441e-13	PAP29
AT5G44130	1.53501	2.39685e-13	FLA13
AT5G16590	2.07194	2.59184e-13	LRR1
AT5G56010	-0.984431	2.63987e-13	HSP90-3
AT3G12610	2.2258	2.64013e-13	DRT100
AT1G23080	1.97734	2.67561e-13	PIN7
AT5G23850	-1.43722	2.67561e-13	-
AT4G30470	-0.994789	2.86372e-13	-
AT1G62180	-1.16029	3.04109e-13	2002-04-01
AT3G18000	1.12677	3.1192e-13	NMT1
AT3G12320	-0.76219	3.33527e-13	LNK3
AT1G06680	-0.851875	3.53488e-13	PSBP1
AT5G63990	-1.26583	3.95761e-13	SAL3
AT3G06410	-1.02861	4.08922e-13	-
AT5G59310	2.93467	4.24655e-13	LTP4
AT1G15100	-1.24101	4.39306e-13	RHA2A
AT2G22330	1.59812	4.5151e-13	CYP79B3
AT5G24850	-1.01192	4.58543e-13	CRYD
AT1G18850	-0.902024	4.95525e-13	-
AT1G50660	-0.863122	5.23088e-13	-
AT2G42190	1.05773	5.31372e-13	-
AT5G55620	-1.42887	5.55769e-13	-
AT1G19110	-0.805642	5.74751e-13	-
AT3G19930	1.01317	6.0341e-13	STP4
AT3G23590	1.12101	6.41989e-13	MED33A
AT1G77460	1.58261	7.247e-13	CSI3
AT5G01240	1.38199	7.29545e-13	LAX1
AT1G53840	1.24925	7.38958e-13	PME1
AT1G62320	-3.99705	7.64401e-13	-
AT5G20410	2.40819	7.66599e-13	MGD2
AT4G16340	1.06815	7.91935e-13	SPK1
AT1G66330	-1.35132	8.0745e-13	AAF
AT1G54270	-0.864958	8.12971e-13	TIF4A-2
AT1G73030	-1.24873	8.35895e-13	CHMP1B
AT2G19620	1.40552	8.65853e-13	NDL3
AT5G11890	-1.33313	9.01209e-13	-
AT5G11070	2.28127	9.61202e-13	-
AT5G59540	-1.31306	1.00142e-12	-
AT1G49670	0.848715	1.03381e-12	NQR
AT5G59300	-1.07166	1.05779e-12	UBC7
AT3G22845	-0.944983	1.12891e-12	-
AT5G11720	0.945021	1.13564e-12	-
AT4G02570	-0.785509	1.18181e-12	CUL1
AT2G28360	-1.2439	1.18711e-12	-
AT4G11220	-1.23652	1.18832e-12	RTNLB2
AT2G27820	-1.42378	1.22706e-12	ADT3
AT4G11890	-2.25401	1.25099e-12	-
AT3G27350	-1.31538	1.27074e-12	-
AT1G61620	-1.10532	1.31351e-12	CSU1
AT3G08505	-1.24526	1.33245e-12	MKRN
AT3G61690	-0.814118	1.34719e-12	-
AT1G62600	-1.08728	1.37857e-12	-
AT2G32870	-1.65982	1.3969e-12	-
AT1G60890	-0.822391	1.39814e-12	-
AT1G51110	-1.09783	1.41326e-12	PAP12
AT5G63770	-0.856486	1.56815e-12	DGK2
AT4G13250	-0.85177	1.69424e-12	NYC1
AT5G10560	1.07252	1.70854e-12	BXL6
AT5G42940	-0.927261	1.71691e-12	RHG1A
AT3G16260	1.18743	1.73112e-12	TRZ4
AT5G27520	-1.48606	1.84316e-12	PNC2
AT1G72770	-2.10073	1.88485e-12	HAB1
AT1G21500	-1.50418	1.92713e-12	-
AT4G32600	-0.98277	1.93915e-12	-
AT1G65590	2.36059	1.9545e-12	HEXO3
AT4G36640	-1.31141	2.00186e-12	-
AT2G24100	-1.06373	2.02561e-12	-
AT1G01060	-1.12851	2.03432e-12	LHY
AT2G43500	-1.08055	2.21284e-12	-
AT2G43560	-1.00945	2.23582e-12	FKBP16-3
AT5G15190	-2.29876	2.31516e-12	-
AT4G09750	-0.875168	2.40893e-12	-
AT1G76790	-1.33447	2.40893e-12	IGMT5
AT5G01880	-2.34639	2.45017e-12	ATL74
AT4G24972	-1.52271	2.53224e-12	TPD1
AT5G55230	1.08333	2.62472e-12	ATMAP65-1
AT4G11330	-0.930772	2.7457e-12	MPK5
AT1G64640	1.7166	2.80507e-12	ENODL8
AT5G40910	0.908771	2.82941e-12	-
AT2G40830	-1.15114	2.84843e-12	RHC1A
AT3G08030	1.24061	2.85509e-12	-
AT5G11090	-0.854361	2.89283e-12	-
AT1G77680	-1.08336	3.12263e-12	SOV
AT4G38740	-1.05783	3.21216e-12	CYP18-3
AT1G52855	-1.53954	3.31524e-12	-
AT1G70280	1.45287	3.35845e-12	-
AT4G00500	-1.2967	3.43273e-12	-
AT5G06760	-4.42196	3.58114e-12	LEA46
AT3G27260	-0.869131	3.58985e-12	GTE8
AT2G39940	-0.852004	3.65916e-12	COI1
AT5G17190	-0.903075	3.79551e-12	-
AT3G51130	-1.07259	3.80421e-12	-
AT5G17860	-1.5186	3.81468e-12	CCX1
AT4G25620	1.28793	3.8267e-12	-
AT4G17840	-0.93953	3.8267e-12	-
AT2G41870	-2.4915	3.87698e-12	REM4.2
AT5G17490	-1.70347	3.92782e-12	RGL3
AT1G74440	1.45407	3.97471e-12	-
AT5G59160	-0.841278	4.01702e-12	TOPP2
AT2G18790	-0.775057	4.29377e-12	PHYB
AT3G18830	-0.93941	4.40547e-12	PLT5
AT4G14740	-1.0779	4.43612e-12	-
AT3G23210	-1.33277	4.49679e-12	BHLH34
AT3G28080	1.56089	4.6966e-12	-
AT1G22930	-0.967467	4.89306e-12	-
AT5G13610	1.40422	4.93536e-12	-
AT3G54000	2.72134	5.23096e-12	-
AT5G65380	-0.853035	6.06807e-12	DTX27
AT1G50640	-0.859832	6.19687e-12	ERF3
AT5G37500	-1.52309	6.26905e-12	GORK
AT4G03210	1.17107	6.27298e-12	XTH9
AT2G45980	-1.04218	6.28597e-12	ATI1
AT1G10650	-1.47222	6.35614e-12	-
AT5G42110	1.65947	6.39715e-12	-
AT1G06760	-1.30099	6.63821e-12	-
AT5G45430	-0.887591	6.65896e-12	-
AT5G10930	-1.95966	7.07638e-12	CIPK5
AT3G07890	-0.962185	7.23286e-12	-
AT5G51550	1.15932	7.23286e-12	EXL3
AT4G37800	1.26056	7.2482e-12	XTH7
AT3G05880	-1.5511	7.26427e-12	RCI2A
AT2G34585	-1.16029	7.76565e-12	-
AT1G80380	-0.915161	7.85072e-12	GLYK
AT2G41430	1.37973	7.94493e-12	ERD15
AT4G14510	1.14212	8.24794e-12	CFM3B
AT5G20010	-1.13406	8.40232e-12	RAN1
AT3G13030	1.63925	8.50641e-12	-
AT5G48070	2.15006	8.68087e-12	XTH20
AT2G27950	-0.927524	8.77771e-12	-
AT4G37450	1.80955	8.92431e-12	AGP18
AT4G35510	-1.19723	9.12925e-12	-
AT3G16720	1.80797	9.15341e-12	ATL2
AT1G07477	-3.92708	9.2897e-12	-
AT1G60790	-1.28009	9.53292e-12	TBL2
AT1G54310	1.14095	9.97239e-12	-
AT4G34630	-1.07826	1.0802e-11	-
AT1G29430	2.53479	1.15584e-11	SAUR62
AT4G30650	-0.900616	1.16446e-11	-
AT4G30600	-0.85261	1.19897e-11	-
AT3G10270	1.031	1.21474e-11	GYRB1
AT1G25400	2.6215	1.21718e-11	-
AT4G31140	-0.901167	1.24468e-11	-
AT4G36550	1.1244	1.28152e-11	PUB5
AT3G57830	-1.59119	1.3523e-11	-
AT5G67030	-0.686139	1.37443e-11	ZEP
AT1G55930	1.0156	1.43195e-11	CBSDUFCH2
AT1G31330	-0.87764	1.4891e-11	PSAF
AT5G64930	-0.965708	1.54017e-11	CPR5
AT1G15180	1.23756	1.56758e-11	DTX13
AT2G30500	1.14233	1.57126e-11	NET4B
AT3G51895	-1.55101	1.6304e-11	SULTR3;1
AT4G18760	1.77149	1.63299e-11	RLP51
AT5G44575	-1.90221	1.63299e-11	-
AT3G19820	1.09532	1.6586e-11	DIM
AT3G09450	-0.928375	1.71089e-11	-
AT1G76130	-1.09758	1.7768e-11	AMY2
AT1G22550	2.33263	1.8025e-11	NPF5.16
AT1G09100	1.03177	1.82216e-11	RPT5B
AT3G46540	1.11747	1.85919e-11	-
AT5G06390	1.13463	1.88873e-11	FLA17
AT2G42380	2.81171	1.9217e-11	BZIP34
AT1G53500	-1.01384	1.93035e-11	RHM2
AT3G16340	1.20897	1.96668e-11	ABCG29
AT5G62130	-1.11906	1.97667e-11	-
AT1G16510	-1.50675	1.98846e-11	SAUR41
AT3G14270	-0.828345	2.05051e-11	FAB1B
AT1G18590	1.0695	2.11352e-11	SOT17
AT1G23550	-1.67667	2.12432e-11	SRO2
AT5G56030	-0.875556	2.16324e-11	HSP81-2
AT1G75950	-0.836217	2.18903e-11	SKP1A
AT1G79520	-1.10768	2.23611e-11	-
AT5G35460	-0.845099	2.27516e-11	-
AT1G01130	2.9665	2.30469e-11	-
AT3G21870	-1.17035	2.33542e-11	CYCU1-1
AT1G54730	1.77316	2.37054e-11	-
AT2G16990	-1.44909	2.4287e-11	-
AT2G05380	1.50472	2.44402e-11	GRP3S
AT1G33265	1.30211	2.61204e-11	FAX4
AT1G47395	-3.31147	2.62063e-11	-
AT3G18100	-1.02515	2.63731e-11	MYB4R1
AT1G51610	-1.17144	2.6422e-11	MTPC4
AT5G56860	-1.2236	2.6422e-11	GATA21
AT3G08600	1.98056	2.67214e-11	-
AT5G49215	1.58132	2.69209e-11	-
AT1G30410	0.952846	2.74896e-11	ATMRP13
AT4G33150	1.72213	2.75154e-11	-
AT5G24930	-0.758808	2.77289e-11	COL4
AT3G19950	-0.941968	2.92363e-11	-
AT5G50420	1.4659	2.94146e-11	OFUT36
AT5G22350	-0.815282	2.94861e-11	ELM1
AT1G53400	-1.21649	2.95706e-11	-
AT3G06430	0.980955	3.07021e-11	EMB2750
AT5G48880	-1.00248	3.074e-11	KAT5
AT2G35940	-0.868004	3.0942e-11	BLH1
AT5G60170	-0.927884	3.22837e-11	-
AT3G53400	-1.06067	3.2797e-11	-
AT1G64500	-1.31288	3.40354e-11	-
AT2G28840	-0.765607	3.42402e-11	XBAT31
AT5G53020	1.47029	3.70737e-11	-
AT4G24510	-1.17473	3.71795e-11	CER2
AT2G42600	-0.793954	3.801e-11	PPC2
AT4G29780	4.31938	3.84645e-11	-
AT1G80300	-0.97268	3.92158e-11	AATP1
AT4G17870	1.6528	3.92801e-11	PYR1
AT3G15470	-0.935636	3.97455e-11	-
AT2G34430	-2.03027	3.9996e-11	LHB1B1
AT1G73630	-1.11681	4.33389e-11	CML26
AT5G17300	-1.25099	4.33389e-11	RVE1
AT3G18130	0.753289	4.37828e-11	RACK1C
AT5G55400	-1.33519	4.43758e-11	FIM3
AT4G29905	-1.07986	4.47402e-11	-
AT1G27770	0.900538	4.63474e-11	ACA1
AT4G30610	1.85046	4.6775e-11	SCPL24
AT4G01000	-0.912236	4.70335e-11	-
AT2G19810	-1.21445	4.78982e-11	-
AT4G22590	-0.988506	4.80838e-11	TPPG
AT2G29290	1.75603	4.8191e-11	-
AT5G22940	1.82815	4.839e-11	F8H
AT1G17620	1.52635	4.87557e-11	-
AT1G71050	-1.30593	4.87922e-11	HIPP20
AT5G58670	-1.17559	4.96858e-11	PLC1
AT5G59010	1.10758	5.04623e-11	BSK5
AT5G05270	-1.28476	5.12088e-11	CHI3
AT5G13360	-1.11722	5.23364e-11	-
AT3G18040	0.977111	5.46844e-11	MPK9
AT5G08560	-0.981794	5.49267e-11	WDR26
AT1G66160	2.04918	5.49267e-11	PUB20
AT5G36910	1.36019	5.50745e-11	THI2.2
AT3G19980	-0.87062	5.56044e-11	FYPP3
AT5G66210	1.52716	5.64436e-11	CPK28
AT2G39180	3.05372	5.71957e-11	CCR2
AT3G12080	0.728367	5.74649e-11	emb2738
AT1G30640	-1.06268	5.75264e-11	-
AT2G47460	-2.69167	5.81926e-11	MYB12
AT2G27810	1.59706	5.82136e-11	ATNAT12
AT3G10480	-0.954721	5.96418e-11	ANAC050
AT2G33380	-1.91551	5.96418e-11	PXG3
AT5G64270	-0.831376	6.05273e-11	-
AT3G01820	-0.804598	6.25743e-11	-
AT4G12730	1.40603	6.29222e-11	FLA2
AT4G01550	-1.77958	6.51648e-11	NAC69
AT5G47200	-0.887657	6.53073e-11	RABD2B
AT5G17000	-0.936321	6.55647e-11	-
AT2G46070	-1.63659	7.42819e-11	ATMPK12
AT5G54930	-1.01308	7.59855e-11	-
AT2G17480	1.35599	7.59855e-11	MLO8
AT1G55690	-1.19079	7.67271e-11	SFH13
AT1G77800	-0.747219	7.71186e-11	-
AT3G25600	1.94593	7.71568e-11	CML16
AT3G19850	2.53358	7.75182e-11	-
AT5G01800	-0.822352	7.75655e-11	-
AT3G18440	-0.856028	7.86968e-11	ALMT9
AT2G46170	-0.840265	7.97036e-11	RTNLB5
AT2G37340	-1.1573	8.05925e-11	RS2Z33
AT4G32770	-1.08234	8.08935e-11	VTE1
AT2G25620	-1.4738	8.31677e-11	AtDBP1
AT2G29450	-1.28516	8.36694e-11	GSTU5
AT1G52890	-1.83693	8.3887e-11	NAC019
AT2G38230	-0.869122	8.39498e-11	PDX11
AT4G30810	0.958948	8.45169e-11	SCPL29
AT4G22755	1.39649	8.75311e-11	SMO1-3
AT1G78370	1.10583	8.77107e-11	GSTU20
AT3G19340	-0.816908	9.05665e-11	-
AT3G06590	-1.27927	9.17144e-11	BHLH148
AT5G14090	2.07373	9.47764e-11	LA1
AT5G45820	-1.6531	9.52911e-11	CIPK20
AT1G26790	-1.37546	9.90796e-11	-
AT1G07250	-0.939002	9.92079e-11	UGT71C4
AT3G62110	1.0549	9.98273e-11	-
AT5G20910	-1.19926	1.00134e-10	AIP2
AT3G09350	-2.17275	1.00906e-10	Fes1A
AT3G21890	-1.35462	1.01275e-10	MIP1B
AT1G11960	-1.04226	1.01432e-10	-
AT1G20090	0.942985	1.07784e-10	ARAC4
AT4G39400	1.17658	1.07784e-10	BRI1
AT1G08733	-2.54528	1.11253e-10	-
AT1G79670	1.84841	1.12405e-10	WAKL22
AT1G20330	1.13653	1.13277e-10	SMT2
AT3G57230	-0.964762	1.1429e-10	AGL16
AT2G17550	1.22522	1.15329e-10	-
AT5G24810	-1.09683	1.16975e-10	-
AT3G14980	1.16944	1.21341e-10	IDM1
AT2G46780	1.71344	1.22686e-10	-
AT5G10920	0.805649	1.23582e-10	-
AT5G03240	-1.10034	1.23628e-10	UBQ3
ATCG00770	-1.54833	1.23646e-10	RPS8
AT1G76980	-1.61768	1.30603e-10	-
AT2G33120	-1.0251	1.31729e-10	SAR1
AT1G49730	1.30525	1.33503e-10	-
AT5G63880	-1.53812	1.34378e-10	VPS20.1
AT2G27510	-1.2818	1.34708e-10	FD3
AT1G31230	0.895057	1.34859e-10	AKHSDH1
AT3G48980	-1.13656	1.35392e-10	-
AT1G09920	-0.992177	1.38354e-10	-
AT2G41000	-1.17442	1.39044e-10	-
AT5G24530	-1.65176	1.39044e-10	DMR6
AT5G66740	-2.59011	1.39609e-10	-
AT3G47730	-0.888795	1.42437e-10	ABCA2
AT5G44580	-1.23008	1.42437e-10	-
AT5G50000	1.02182	1.46659e-10	-
AT4G23130	1.52787	1.48144e-10	CRK5
AT1G09750	1.71417	1.4895e-10	AED3
AT5G49480	-1.0121	1.51158e-10	ATCP1
AT5G63630	0.990575	1.51158e-10	RH31
AT5G43380	-1.21625	1.55577e-10	TOPP7
AT4G36110	-2.14862	1.56613e-10	-
AT4G17410	-0.960127	1.5753e-10	-
AT5G14920	1.44858	1.58077e-10	GASA14
AT1G64900	-1.15588	1.61029e-10	CYP89A2
AT5G01850	-1.13257	1.62553e-10	-
AT5G07580	1.42452	1.65092e-10	ERF106
AT1G16860	-0.971019	1.65923e-10	-
AT5G56190	-1.21602	1.72078e-10	-
AT4G01660	-0.85989	1.72078e-10	ABC1
AT4G09500	-1.60339	1.72078e-10	UGT79B7
AT3G48690	-1.21377	1.72078e-10	CXE12
AT5G52882	1.45342	1.73339e-10	-
AT5G66570	-0.834148	1.73614e-10	PSBO1
AT5G25360	-0.950437	1.79897e-10	-
AT5G61810	-1.34326	1.94785e-10	-
AT2G38310	1.74957	1.94847e-10	PYL4
AT5G50915	1.85149	1.95608e-10	BHLH137
AT2G22190	-1.30087	1.96642e-10	TPPE
AT5G13710	0.997628	2.05271e-10	SMT1
AT4G34590	-1.70611	2.09411e-10	BZIP11
AT3G14200	-1.21144	2.16296e-10	-
AT3G19515	0.971152	2.16872e-10	-
AT2G41140	-0.987321	2.17157e-10	CRK1
AT5G24580	-1.98335	2.20086e-10	HIPP09
AT3G45900	-1.05015	2.23592e-10	-
AT1G78170	-1.93814	2.29517e-10	-
AT5G67140	-1.24239	2.38593e-10	-
AT3G60320	1.10278	2.4445e-10	NRG2
AT3G23920	-1.10693	2.45227e-10	BAM1
AT1G78600	-0.836966	2.50128e-10	LZF1
AT5G01770	1.03008	2.51301e-10	RAPTOR2
AT2G35780	1.07957	2.58848e-10	SCPL26
AT1G55360	1.29162	2.69886e-10	-
AT1G16500	-1.3029	2.85318e-10	-
AT5G08380	0.89552	2.89479e-10	AGAL1
AT2G30930	2.27504	2.96492e-10	-
AT2G39280	1.25786	2.97963e-10	-
AT4G31600	1.33044	2.97963e-10	UTR7
AT5G66600	-1.31775	2.99963e-10	-
AT5G48480	-0.828687	3.01003e-10	-
AT5G18130	-1.57396	3.05747e-10	-
AT4G27720	0.891053	3.0957e-10	-
AT2G02180	-1.01663	3.09823e-10	TOM3
AT2G24150	1.33959	3.16097e-10	HHP3
AT1G12370	-0.972056	3.16809e-10	PHR1
AT2G27080	4.40926	3.21817e-10	NHL13
AT3G23280	-0.753642	3.24919e-10	XBAT35
AT1G06180	-1.40384	3.25129e-10	ATMYB13
AT5G56760	-0.766214	3.36926e-10	SAT5
AT2G41190	-1.79039	3.37984e-10	AVT1A
AT4G09010	-0.900047	3.4618e-10	APX4
AT1G21380	-0.84923	3.61258e-10	TOL3
AT2G03820	-0.794964	3.62576e-10	-
AT5G11250	1.36213	3.71593e-10	-
AT1G79600	-0.720078	3.76009e-10	ABC1K3
AT5G52040	-0.953496	3.77798e-10	ATRSP41
AT1G70420	-1.35847	4.31991e-10	-
AT4G02600	1.06687	4.34907e-10	MLO1
AT2G34930	1.5623	4.42754e-10	-
AT5G27280	-1.09704	4.45675e-10	-
AT4G29750	1.00198	4.48474e-10	-
AT2G01130	0.909455	4.63033e-10	-
AT3G23080	1.47254	4.74608e-10	-
AT1G64580	2.04685	4.85065e-10	-
AT1G49450	-1.65846	4.8567e-10	-
AT5G47650	-0.879957	4.91014e-10	ATNUDT2
AT1G21080	-0.842368	4.99125e-10	-
AT5G01820	-1.14446	4.99194e-10	CIPK14
AT3G15357	-2.5337	4.99194e-10	-
AT1G53090	-0.789849	5.05309e-10	SPA4
AT3G04010	-1.34865	5.11845e-10	-
AT4G32570	1.00963	5.1878e-10	TIFY8
AT2G39250	-1.04677	5.26298e-10	SNZ
AT5G56180	-1.08076	5.28933e-10	ARP8
AT5G28630	3.76125	5.36963e-10	-
AT1G02640	2.00845	5.62167e-10	BXL2
AT1G10270	-0.796247	5.7467e-10	GRP23
AT4G25660	-1.00866	5.87622e-10	-
AT5G51440	-4.8232	6.04681e-10	HSP23.5
AT1G04300	-0.751927	6.05476e-10	TRAF1B
AT2G45910	-0.919763	6.18099e-10	PUB33
AT4G32060	0.783253	6.26743e-10	MICU
AT5G39410	-0.930451	6.75018e-10	-
AT3G21865	-0.865225	6.88829e-10	PEX22
AT1G28130	1.8523	6.92191e-10	GH3.17
AT2G26660	-1.01524	6.9274e-10	SPX2
AT1G70100	1.32909	7.00338e-10	-
AT3G50410	-1.62485	7.00338e-10	DOF3.4
AT5G47780	1.02937	7.05311e-10	GAUT4
AT1G12770	0.684094	7.08368e-10	RH47
AT1G03020	-2.50905	7.14305e-10	GRXS1
AT4G34410	6.23985	7.2685e-10	ERF109
AT4G21705	1.70334	7.72692e-10	-
AT1G66940	1.87093	7.91642e-10	-
AT1G53510	-0.89353	8.20442e-10	MPK18
AT4G35860	-0.823683	8.22223e-10	RABB1B
AT3G16530	-4.72871	8.37999e-10	-
AT2G45180	1.67741	8.3947e-10	-
AT1G11545	1.28341	8.70478e-10	XTH8
AT3G05160	1.21832	8.80292e-10	-
AT4G03110	1.72302	8.99423e-10	BRN1
AT4G00360	-0.844312	9.06114e-10	CYP86A2
AT1G28580	1.14881	9.0876e-10	-
AT5G60450	0.937347	9.19091e-10	ARF4
AT2G31360	-0.727528	9.36624e-10	ADS2
AT5G42100	1.19283	9.44842e-10	ATBG_PPAP
AT1G21460	-1.38985	9.55936e-10	SWEET1
AT5G24870	-1.40898	9.61569e-10	-
AT4G09570	-0.837834	9.6206e-10	CPK4
AT2G46340	-0.740131	9.75413e-10	SPA1
AT5G09440	1.31184	9.76204e-10	EXL4
AT4G35050	0.972513	9.82155e-10	MSI3
AT4G09020	0.775531	9.8384e-10	ISA3
AT1G64710	-1.21158	9.93155e-10	-
AT4G38730	-1.83677	1.00503e-09	-
AT1G21650	0.866811	1.00613e-09	SECA2
AT5G25630	0.834889	1.02616e-09	-
AT3G55620	-0.974271	1.03762e-09	EIF6-2
AT3G57180	0.815929	1.04439e-09	BPG2
AT1G45249	-1.56746	1.0492e-09	ABF2
AT1G54710	-0.898014	1.08667e-09	ATG18H
AT2G16890	-0.662152	1.13498e-09	UGT90A1
AT5G44565	-0.810019	1.15158e-09	-
AT3G29375	1.14837	1.16701e-09	-
AT5G23240	-1.38895	1.19946e-09	DJC76
AT3G43240	-0.799187	1.2199e-09	ARID4
AT3G49500	1.15519	1.25264e-09	RDR6
AT3G10300	-1.2112	1.28701e-09	-
AT1G08650	-1.08497	1.36271e-09	PPCK1
AT3G48420	-0.994628	1.36629e-09	CBBY
AT4G15450	-0.980274	1.38141e-09	-
AT5G13200	-1.17058	1.42612e-09	-
AT5G53486	-1.31018	1.4452e-09	-
AT4G34000	-1.63785	1.4471e-09	ABF3
AT5G51830	-1.92785	1.4471e-09	-
AT3G51890	-1.4872	1.48969e-09	-
AT1G66880	-1.20704	1.51174e-09	-
AT4G02340	-0.904429	1.5151e-09	-
AT5G01720	-1.04285	1.53002e-09	FBL3
AT4G34230	-1.45159	1.53992e-09	CAD5
AT1G11390	-0.948955	1.55887e-09	-
AT1G22770	-0.981942	1.59799e-09	GI
AT3G56480	1.10562	1.61063e-09	SCAB3
AT3G59210	-1.1016	1.61271e-09	-
AT3G17040	-0.845755	1.70053e-09	HCF107
AT3G62260	-1.55351	1.7808e-09	-
AT1G48480	1.28093	1.80227e-09	RKL1
AT4G37330	-1.15773	1.81629e-09	CYP81D4
AT3G59060	0.774397	1.82104e-09	PIF5
AT2G42270	-1.06154	1.84586e-09	BRR2B
AT2G04570	-0.899004	1.8526e-09	-
AT4G14690	-0.735877	1.85309e-09	ELIP2
AT5G58900	1.47903	2.05028e-09	-
AT3G50010	3.60238	2.05245e-09	-
AT1G79110	-0.983771	2.05245e-09	BRG2
AT1G11260	1.01496	2.07171e-09	STP1
AT5G27350	0.991796	2.17051e-09	SFP1
AT1G53340	3.17613	2.17521e-09	-
AT3G12670	-0.823233	2.20956e-09	emb2742
AT5G53920	1.26814	2.21025e-09	-
AT4G16120	1.2024	2.23481e-09	COBL7
AT1G55680	-0.844647	2.25584e-09	-
AT3G17310	0.957616	2.33252e-09	DRM3
AT2G35960	-1.05948	2.35381e-09	NHL12
AT1G24090	0.976842	2.38404e-09	-
AT5G01710	1.26672	2.38404e-09	-
AT5G46510	0.859901	2.38477e-09	-
AT3G58570	-1.18236	2.40094e-09	RH52
AT1G55130	1.21926	2.40626e-09	TMN6
AT1G51500	-0.694619	2.4396e-09	ABCG12
AT1G77060	1.01511	2.49358e-09	-
AT3G49010	0.595879	2.51165e-09	RPL13B
AT4G28590	0.971777	2.52601e-09	MRL7
AT1G47490	0.738949	2.54046e-09	RBP47C
AT1G45207	1.41524	2.54255e-09	-
AT1G17430	2.08907	2.54255e-09	-
AT2G26820	-3.59092	2.58512e-09	ATPP2-A3
AT5G11530	-1.01685	2.63093e-09	EMF1
AT1G59990	0.895429	2.64187e-09	RH22
AT2G30230	2.09687	2.65933e-09	-
AT5G50240	-1.39997	2.68415e-09	PIMT2
AT1G53730	1.21224	2.73011e-09	SRF6
AT1G07530	-0.787456	2.80407e-09	SCL14
AT5G27950	1.09649	2.83672e-09	KIN14U
AT3G03990	-1.38282	2.83685e-09	D14
AT1G70290	1.01486	2.86878e-09	TPS8
AT4G12020	-0.910876	2.8691e-09	WRKY19
AT2G34630	-0.744997	2.88277e-09	SPS3
AT3G43670	1.16916	2.91279e-09	-
AT3G20350	1.4898	2.94617e-09	-
AT3G52470	-0.870287	2.94617e-09	-
AT3G22190	0.892329	2.94891e-09	IQD5
AT5G60790	-1.01063	2.98165e-09	ABCF1
AT3G01310	-0.84239	3.05513e-09	-
AT5G46580	0.743302	3.14953e-09	-
AT3G47560	1.59718	3.15069e-09	-
AT2G39450	-1.02934	3.3083e-09	MTP11
AT3G15353	-1.27963	3.3083e-09	MT3
AT4G10960	-1.77435	3.38317e-09	UGE5
AT1G61660	-1.03344	3.42581e-09	BHLH112
AT5G11670	-1.56229	3.44013e-09	NADP-ME2
AT3G59080	2.34791	3.63656e-09	-
AT2G32950	-0.810486	3.63656e-09	COP1
AT3G25870	-1.65023	3.65629e-09	-
AT3G25540	1.04614	3.68086e-09	LAG1
AT2G01670	-1.37045	3.75755e-09	NUDT17
AT5G06600	-0.699524	3.8873e-09	UBP12
AT1G24530	1.40925	3.96408e-09	-
AT5G26780	0.828506	4.11992e-09	SHM2
AT4G39620	1.08107	4.19398e-09	EMB2453
AT1G23780	-0.793406	4.28372e-09	SKIP22
AT5G64230	-1.52311	4.42948e-09	-
AT2G25520	-1.02234	4.44876e-09	-
AT4G11100	0.903006	4.55343e-09	-
AT5G59950	-0.80953	4.58615e-09	-
AT5G61130	0.886907	4.61904e-09	PDCB1
AT1G61667	1.70244	4.70289e-09	-
AT1G64380	1.55313	4.84701e-09	ERF061
AT2G01850	0.86374	4.84701e-09	XTH27
AT4G30935	-0.846603	4.89528e-09	WRKY32
AT1G65220	-0.649448	4.9154e-09	-
AT1G68500	-2.1422	5.23303e-09	-
AT5G08400	1.0501	5.33205e-09	-
AT5G39050	-1.80161	5.35429e-09	PMAT1
AT1G16840	-0.953442	5.49123e-09	-
AT3G56260	-1.2277	5.66077e-09	-
AT5G26910	0.984095	5.66609e-09	-
AT3G58160	0.998389	5.7327e-09	XI-J
AT5G16030	1.45467	5.87982e-09	-
AT4G09630	0.89451	5.97487e-09	-
AT1G32230	-0.59022	6.17467e-09	RCD1
AT5G35630	-0.89889	6.17467e-09	GLN2
AT1G03905	-1.29027	6.20239e-09	ABCI19
AT1G70890	1.05686	6.39866e-09	MLP43
AT4G29510	-0.952686	6.42263e-09	PRMT11
AT5G03040	0.798092	6.44883e-09	iqd2
AT3G55500	-1.9995	6.49517e-09	EXPA16
AT1G17130	-0.762746	6.50207e-09	-
AT3G55880	-1.56096	6.54943e-09	SUE4
AT4G23140	-1.18086	6.58888e-09	CRK6
AT5G54470	-1.40159	6.89976e-09	-
AT3G15356	-3.30491	7.03663e-09	LEC
AT5G51260	-1.08017	7.05924e-09	-
AT3G51970	3.39741	7.06293e-09	ASAT1
AT5G62670	1.02478	7.08517e-09	AHA11
AT3G23830	0.789686	7.23482e-09	RBG4
AT5G22300	-1.09253	7.26926e-09	NIT4
AT5G59430	-0.813468	7.28697e-09	TRP1
AT2G41170	-1.27871	7.33024e-09	-
AT3G22780	0.978696	7.33091e-09	TSO1
AT3G13350	-1.00365	7.33091e-09	HMGB10
AT2G43000	-3.09896	7.38403e-09	JUB1
AT2G05100	-0.898077	7.40126e-09	LHCB2.1
AT2G31190	1.21463	7.53856e-09	RUS2
AT2G46225	1.1234	7.56598e-09	ABIL1
AT5G11640	0.964664	7.81277e-09	-
AT5G22390	-1.12229	7.97923e-09	-
AT3G59820	-0.622847	8.01468e-09	-
AT1G76520	0.788559	8.22586e-09	PILS3
AT5G02870	0.561109	8.25024e-09	RPL4D
AT2G26530	2.08847	8.32084e-09	AR781
AT4G37790	-1.19393	8.3302e-09	HAT22
AT1G73600	-0.927427	8.57763e-09	-
AT3G59910	-0.719195	8.6336e-09	SKIP35
AT5G27320	-1.41058	8.68076e-09	GID1C
AT5G54910	-0.738364	8.68414e-09	RH32
AT5G47050	-1.36912	8.91778e-09	-
AT1G77990	1.83709	9.15591e-09	SULTR2;2
AT1G10120	1.35565	9.74239e-09	BHLH74
AT1G03530	-0.739496	9.74239e-09	ATNAF1
AT5G62070	-0.892611	9.83119e-09	IQD23
AT4G06746	-1.34375	1.00514e-08	RAP2-9
AT4G32920	-0.981131	1.01034e-08	-
AT3G09200	0.594284	1.02572e-08	RPP0B
AT1G75810	-1.45785	1.0614e-08	-
AT1G07370	0.998252	1.09448e-08	PCNA
AT1G17360	1.05815	1.10268e-08	-
AT5G58290	-0.622581	1.13725e-08	RPT3
AT3G45260	-0.903975	1.13773e-08	BIB
AT3G09650	-0.696189	1.15446e-08	HCF152
AT3G11900	-0.889422	1.16009e-08	ANT1
AT2G40950	-0.918155	1.1913e-08	BZIP17
AT5G42760	-1.00646	1.19438e-08	-
AT5G41180	1.32122	1.20724e-08	-
AT5G62520	1.92942	1.2175e-08	SRO5
AT4G28360	0.897594	1.23077e-08	-
AT2G22540	-0.98547	1.23912e-08	SVP
AT5G64660	1.42349	1.24105e-08	PUB27
AT1G80180	1.60196	1.25001e-08	-
AT1G47530	-0.625201	1.27877e-08	DTX33
AT1G48040	-1.02425	1.28396e-08	-
AT3G62660	-0.878325	1.29602e-08	GATL7
AT3G55630	1.10829	1.3028e-08	FPGS3
AT2G47910	0.943982	1.32796e-08	CRR6
AT4G24570	4.04039	1.37639e-08	PUMP4
AT5G49990	1.15091	1.42148e-08	NAT5
AT5G41410	-1.00181	1.4531e-08	BEL1
AT1G60140	-1.05135	1.45359e-08	TPS10
AT3G52950	-0.753997	1.48769e-08	CBSCBSPB3
AT4G16490	-0.914613	1.49084e-08	-
AT2G21560	-1.36601	1.49307e-08	-
AT1G29980	1.10875	1.50861e-08	-
AT5G13700	2.6167	1.52206e-08	PAO1
AT2G46680	-1.86258	1.55983e-08	ATHB-7
AT3G43800	1.00777	1.61187e-08	GSTU27
AT3G50800	2.84662	1.61187e-08	-
AT2G01600	-0.768829	1.70118e-08	-
AT1G20920	-0.764264	1.71112e-08	RH42
AT1G18620	1.27338	1.71903e-08	-
AT3G04640	2.38778	1.72788e-08	-
AT5G49740	2.10197	1.74362e-08	FRO7
AT3G17790	-0.859523	1.75507e-08	PAP17
AT2G17280	-1.50499	1.75701e-08	PGM
AT5G49390	1.98639	1.76071e-08	-
AT5G08610	0.754436	1.78173e-08	RH26
AT5G17880	0.89912	1.78173e-08	CSA1
AT5G10790	-0.925675	1.81253e-08	UBP22
AT4G18422	-1.0258	1.81532e-08	-
AT1G54820	1.41159	1.8332e-08	-
AT5G40670	-0.79126	1.87008e-08	-
AT5G50360	-2.13573	1.89745e-08	-
AT4G27654	6.97883	1.91489e-08	-
AT2G44500	3.70737	1.93454e-08	OFUT20
AT3G47600	1.21123	1.93992e-08	MYB94
AT5G59350	-1.34518	1.94705e-08	-
AT1G17420	1.67973	1.95506e-08	LOX3
AT3G05410	1.22687	1.97833e-08	PPD7
AT3G13600	1.97174	1.98277e-08	IQM2
AT1G47400	-2.82938	2.03734e-08	-
AT3G01690	0.953317	2.03734e-08	-
AT1G30380	-1.10835	2.06551e-08	PSAK
AT1G79720	1.3052	2.07644e-08	-
AT3G16940	-0.671376	2.08231e-08	-
AT1G15350	-0.848083	2.09949e-08	-
AT4G35100	0.795222	2.122e-08	PIP2-7
AT2G16250	1.31558	2.13418e-08	-
AT4G01810	-0.742614	2.13659e-08	-
AT5G52640	-5.61071	2.13804e-08	HSP90-1
AT3G47500	-0.876766	2.16844e-08	CDF3
AT4G24010	-1.51816	2.19533e-08	CSLG1
AT3G62410	1.22302	2.22479e-08	CP12-2
AT4G23850	-0.698692	2.22579e-08	LACS4
AT1G18270	0.835615	2.23118e-08	-
AT5G41810	-1.01358	2.23376e-08	-
AT1G34760	1.81677	2.25856e-08	GRF11
AT4G38770	-0.651121	2.27237e-08	PRP4
AT3G44110	-1.05259	2.36776e-08	ATJ3
AT2G38000	-1.1837	2.3922e-08	-
AT1G23150	-1.42433	2.43567e-08	-
AT4G09760	-0.951354	2.48731e-08	-
AT4G12460	-1.02149	2.49822e-08	ORP2B
AT1G46554	-1.88325	2.59158e-08	-
AT3G63220	-1.35099	2.75324e-08	SKIP30
AT1G68570	-0.723932	2.76151e-08	NPF3.1
AT2G46330	1.70328	2.76591e-08	AGP16
AT1G57980	3.32081	2.80381e-08	PUP23
AT5G15580	1.22406	2.84113e-08	LNG1
AT1G77630	1.34194	2.84134e-08	LYM3
AT1G61800	-1.64501	2.85298e-08	GPT2
AT5G58620	-1.28579	2.89313e-08	-
AT1G19220	1.26587	2.89329e-08	ARF19
AT4G30210	-0.74111	2.9242e-08	ATR2
AT3G44320	1.93888	2.94651e-08	NIT3
AT3G02040	-0.869979	2.96396e-08	GDPD1
AT2G28310	0.940252	3.0206e-08	-
AT1G11480	-0.871757	3.08538e-08	-
AT1G02460	-1.16657	3.12807e-08	-
AT2G31040	-0.937924	3.13678e-08	CGL160
AT3G45850	1.26296	3.14079e-08	-
AT3G55480	0.815463	3.14683e-08	PAT2
AT1G18710	1.95502	3.18168e-08	AtMYB47
AT1G71030	-1.79615	3.20053e-08	ATMYBL2
AT1G53670	-0.788891	3.22169e-08	MSRB1
AT2G15280	1.0805	3.25299e-08	RTNLB10
AT4G13345	-1.03354	3.27874e-08	MEE55
AT4G10590	-0.990057	3.29698e-08	UBP9
AT2G42520	-1.09691	3.31157e-08	RH37
AT1G70920	-2.34879	3.32162e-08	ATHB-X
AT3G23410	-0.824645	3.33219e-08	FAO3
AT1G65580	-0.80858	3.33777e-08	IP5P15
AT1G02920	-2.91762	3.37656e-08	GSTF7
AT3G09920	-0.935144	3.38911e-08	PIP5K9
AT2G36410	1.11622	3.38964e-08	-
AT1G52880	-1.37253	3.38964e-08	NAC018
AT2G31751	-1.6956	3.43886e-08	-
AT2G41010	1.31582	3.507e-08	CAMBP25
AT4G31550	1.12453	3.51734e-08	WRKY11
AT5G14220	1.0754	3.52774e-08	HEMG2
AT4G38690	1.19988	3.52852e-08	-
AT5G03520	0.68136	3.66773e-08	RABE1D
AT4G34900	1.30788	3.72842e-08	XDH2
AT4G01870	-2.61949	3.74065e-08	-
AT5G03050	1.72609	3.8842e-08	-
AT5G54270	-0.953982	3.90893e-08	LHCB3
AT5G27030	-0.911415	3.90923e-08	TPR3
AT1G37130	-0.618538	3.90923e-08	NIA2
AT1G50570	-0.877863	4.00238e-08	-
AT1G56560	-0.988552	4.00423e-08	INVA
AT1G49240	-0.577127	4.02443e-08	ACT8
AT2G01910	1.1883	4.06841e-08	MAP65-6
AT2G37600	0.968576	4.06841e-08	RPL36A
AT4G18650	-3.14457	4.07812e-08	DOGL4
AT1G55820	-0.8617	4.15997e-08	GIP1L
AT1G27470	-0.616657	4.16553e-08	-
AT1G53590	-0.834608	4.21924e-08	NTMC2T6.1
AT4G27960	-0.770569	4.23414e-08	UBC9
AT4G16500	-1.10755	4.26232e-08	CYS4
AT1G29450	2.92049	4.30452e-08	SAUR64
ATCG00740	-1.81707	4.31874e-08	RPOA
AT1G06770	-1.23381	4.31874e-08	DRIP1
AT2G46790	-1.05185	4.31874e-08	APRR9
AT1G51805	0.679893	4.36926e-08	-
AT1G07150	-1.27567	4.43574e-08	MAPKKK13
AT3G23910	1.18824	4.52602e-08	-
AT2G31570	-0.754688	4.58695e-08	GPX2
AT5G39760	-1.38113	4.66488e-08	ZHD10
AT1G11220	-1.74008	4.66817e-08	-
AT3G14440	-1.51793	4.69047e-08	NCED3
AT5G08580	0.97083	4.70238e-08	-
AT2G15695	-0.845541	4.71841e-08	-
AT4G29400	1.01607	4.76852e-08	-
AT4G19530	1.06784	4.82295e-08	-
AT2G20835	3.08916	4.82339e-08	-
AT1G43170	0.537064	4.83826e-08	ARP1
AT1G58590	-1.2491	4.91319e-08	-
AT3G44450	-1.26572	4.95436e-08	BIC2
AT2G20800	-2.92764	4.97038e-08	NDB4
AT4G14720	1.35143	4.99736e-08	PPD2
AT3G62310	-0.784001	5.02675e-08	-
AT1G56220	0.708521	5.11671e-08	-
AT1G28520	-0.906623	5.21579e-08	VOZ1
AT4G31450	-1.31875	5.21608e-08	-
AT2G27402	1.58057	5.21974e-08	-
AT5G03080	-0.989577	5.30763e-08	LPPG
AT3G53920	-0.666322	5.39093e-08	SIGC
AT5G41700	-0.8389	5.42638e-08	UBC8
AT5G10730	-0.964419	5.44283e-08	-
AT5G58690	-1.32697	5.66418e-08	PLC5
AT5G16980	1.48893	5.75255e-08	-
AT5G24140	-1.81438	5.78721e-08	SQP2
AT5G56950	-0.690237	5.80527e-08	NAP1;3
AT5G60850	-0.830101	5.98371e-08	DOF5.4
AT5G48960	0.854383	6.10654e-08	-
AT2G15790	1.06599	6.11552e-08	CYP40
AT5G58970	1.71444	6.13376e-08	PUMP2
AT5G53590	-1.2575	6.16665e-08	-
AT3G09405	-2.03121	6.23394e-08	PAE4
AT1G74640	-0.807785	6.24527e-08	-
AT3G55646	-2.67379	6.33983e-08	-
AT3G06880	1.60392	6.42694e-08	-
AT5G20935	1.46445	6.4895e-08	-
AT5G17210	-1.24924	6.51368e-08	-
AT2G43620	-1.41623	6.56443e-08	-
AT1G15930	0.642008	6.59411e-08	RPS12A
AT1G64080	-1.08419	6.69384e-08	MAKR2
ATCG00790	-1.0907	6.76319e-08	RPL16
AT4G21160	-0.676181	6.8221e-08	AGD12
AT5G20360	-0.708034	6.92089e-08	Phox3
AT4G23190	-1.29363	6.92089e-08	CRK11
AT2G30870	-0.869728	6.9913e-08	GSTF10
AT1G67365	-1.72884	7.06082e-08	-
AT3G48500	0.764967	7.07561e-08	PDE312
AT4G23940	0.766815	7.09381e-08	FTSHI1
AT3G11410	-1.79792	7.4869e-08	PP2CA
AT1G63830	-0.802575	7.57878e-08	-
AT1G55910	-1.09047	7.59019e-08	ZIP11
AT3G59900	-1.99763	7.65952e-08	ARGOS
AT5G47550	0.982724	7.67658e-08	CYS5
AT3G18290	-0.604787	7.74339e-08	BTS
AT1G16350	0.924252	7.91015e-08	-
AT5G10290	0.843067	8.02458e-08	-
AT4G27290	-2.61997	8.1098e-08	-
AT5G47630	1.00353	8.27556e-08	MTACP2
AT2G18900	-0.74288	8.35317e-08	-
AT5G41140	0.982545	8.37465e-08	-
AT1G07360	-0.701474	8.39422e-08	-
AT1G72410	0.916687	8.50316e-08	-
AT3G66658	1.0462	8.63644e-08	ALDH22A1
AT1G49740	1.40197	8.75575e-08	-
AT1G69640	-0.879955	8.8744e-08	SBH1
AT2G27150	-1.07219	8.99816e-08	AAO3
AT2G46110	1.34902	9.13035e-08	KPHMT1
AT1G59910	1.17356	9.16774e-08	FH7
AT4G01090	0.921183	9.48077e-08	-
AT3G59570	1.3232	9.52937e-08	-
AT3G47000	0.817271	9.53424e-08	-
AT2G37980	-2.25961	9.62404e-08	OFUT19
AT5G11650	-1.04557	9.66301e-08	-
AT1G77490	-0.860397	9.82378e-08	APXT
AT3G44200	1.27265	9.86277e-08	NEK5
AT5G62460	-0.817439	9.88056e-08	-
AT3G02060	1.05535	9.88086e-08	-
AT2G22360	-0.737903	9.98349e-08	DJA6
AT4G04840	-1.51538	9.99403e-08	MSRB6
AT3G57530	1.22619	1.00142e-07	CPK32
AT5G24490	0.752007	1.00199e-07	-
AT2G23980	0.680225	1.016e-07	ATCNGC6
AT5G54310	-0.753242	1.03275e-07	AGD5
AT2G47970	-0.815248	1.07385e-07	-
AT4G04570	1.24723	1.09405e-07	CRK40
AT3G55940	-1.38269	1.09405e-07	PLC7
AT4G03260	-0.620349	1.10337e-07	-
AT5G07590	1.24818	1.12969e-07	-
ATCG00670	-1.80769	1.12969e-07	CLPP1
AT4G32400	-0.720878	1.14579e-07	BT1
AT5G41550	2.17798	1.15184e-07	-
AT5G63700	0.948325	1.15398e-07	-
AT3G55580	-1.16976	1.15467e-07	-
AT5G20840	-0.735006	1.16603e-07	SAC4
AT4G22540	0.89517	1.16603e-07	ORP2A
AT2G41620	0.877406	1.16701e-07	NUP93A
AT3G17390	0.971546	1.17887e-07	METK4
AT5G41460	-1.09573	1.18571e-07	-
AT5G44190	-0.860833	1.19593e-07	GLK2
AT5G04230	2.07656	1.20702e-07	PAL3
AT1G13670	1.79045	1.23833e-07	-
AT1G58360	-0.78928	1.25393e-07	AAP1
AT5G11430	-0.810142	1.25813e-07	-
AT1G58350	0.835596	1.27528e-07	ZW18
AT5G44680	1.33523	1.27999e-07	-
AT5G56360	0.789191	1.30598e-07	PSL4
AT4G23600	-0.979923	1.30598e-07	CORI3
AT1G06560	0.923007	1.31894e-07	-
AT3G52520	1.87066	1.32197e-07	-
AT3G06150	0.991499	1.34698e-07	-
AT4G27950	-1.23305	1.3556e-07	CRF4
AT2G17270	-0.997797	1.36974e-07	MPT1
AT3G19910	-1.12639	1.37344e-07	BBR
AT4G07395	-1.57709	1.39694e-07	-
AT2G01890	-2.14098	1.4037e-07	PAP8
ATCG00780	-1.19791	1.41537e-07	RPL14
AT2G17980	-0.837024	1.4169e-07	SLY1
AT1G28010	-0.820715	1.43081e-07	ABCB14
AT4G22758	-1.20597	1.43279e-07	-
AT1G27630	-0.72291	1.43337e-07	CYCT1-3
AT1G12500	1.19789	1.43909e-07	-
AT3G17070	-1.76026	1.4454e-07	PER29
AT2G44760	0.834515	1.46981e-07	-
AT1G04430	0.724044	1.4815e-07	-
AT1G78210	-1.57075	1.48682e-07	-
AT1G74800	-0.79101	1.49653e-07	GALT5
AT5G14370	-0.794463	1.59016e-07	-
AT5G27760	-1.10335	1.59295e-07	-
AT4G21940	-1.13526	1.60987e-07	CPK15
AT3G14240	1.25241	1.6111e-07	SBT1.5
AT2G26140	-0.610149	1.61415e-07	FTSH4
AT2G18240	-1.31617	1.62128e-07	-
AT1G53710	1.35785	1.62197e-07	-
AT3G01560	-0.710826	1.62683e-07	-
AT4G37640	-1.37727	1.62683e-07	ACA2
AT1G05385	1.00558	1.64326e-07	PSB27-2
AT1G10060	-1.28843	1.6475e-07	ATBCAT-1
AT2G20260	-0.864275	1.66427e-07	PSAE2
AT1G07430	-2.92619	1.67113e-07	AIP1
AT4G08850	0.690529	1.68048e-07	MIK2
AT1G13380	1.10331	1.69786e-07	-
AT2G01760	1.92074	1.71492e-07	ARR14
AT3G55640	-0.839974	1.72952e-07	-
AT1G69610	-1.14907	1.77984e-07	-
AT5G56980	1.50471	1.7901e-07	A70
AT2G26990	-0.646197	1.80071e-07	CSN2
AT2G19170	1.09247	1.82732e-07	SBT2.5
AT4G24410	-2.5078	1.82732e-07	-
AT5G03030	-0.957033	1.82921e-07	-
AT1G55530	-0.955909	1.83861e-07	-
AT3G23170	1.1921	1.84848e-07	-
AT1G15340	-0.901491	1.8504e-07	MBD10
AT3G11070	0.766267	1.85792e-07	-
AT1G29820	0.798779	1.86252e-07	-
AT4G33240	-0.720324	1.87048e-07	FAB1A
AT5G23050	-0.958812	1.89076e-07	AAE17
AT2G21390	-0.560933	1.90423e-07	-
AT5G20700	-0.621735	1.91014e-07	FLZ14
AT4G05410	-0.611605	1.9455e-07	YAO
AT5G52250	-1.22681	1.94695e-07	RUP1
AT4G31860	-1.43488	1.95836e-07	-
AT3G50750	1.33401	1.97004e-07	BEH1
AT5G67470	0.637707	1.99027e-07	FH6
AT2G32560	1.1729	2.00146e-07	-
AT2G25800	0.909961	2.00342e-07	-
AT5G39110	3.03765	2.02259e-07	-
AT4G39140	-0.775552	2.0307e-07	-
AT5G17900	-0.807008	2.03887e-07	-
AT1G12880	-1.51322	2.04446e-07	NUDT12
AT2G47160	0.987761	2.05086e-07	BOR1
AT1G56340	0.623142	2.06876e-07	CRT1
AT2G42070	0.710617	2.0923e-07	NUDT23
AT1G24300	-0.626969	2.09254e-07	-
AT2G15128	1.49365	2.14171e-07	-
AT4G20325	1.24065	2.16388e-07	-
AT2G30210	2.16781	2.17746e-07	LAC3
AT1G55670	-1.3691	2.19415e-07	PSAG
AT3G15750	-1.26969	2.19577e-07	-
AT2G42320	1.26586	2.2179e-07	-
AT3G51630	-0.689415	2.22829e-07	WNK5
AT1G02830	-3.55573	2.23313e-07	RPL22A
AT4G18030	0.719796	2.23953e-07	-
AT5G48470	0.658457	2.29136e-07	PRDA1
AT2G30970	0.622432	2.33192e-07	ASP1
AT2G39900	-0.948984	2.33332e-07	WLIN2A
AT3G59040	0.811067	2.37446e-07	-
AT5G14590	0.780341	2.38792e-07	-
AT1G21600	0.709443	2.38792e-07	PTAC6
AT1G54830	-0.972812	2.38792e-07	NFYC3
AT4G27880	-0.874666	2.38792e-07	SINAT4
AT3G15530	1.27929	2.38792e-07	-
AT3G62820	-1.41124	2.38792e-07	-
AT2G29980	-1.15565	2.38792e-07	FAD3
AT4G14580	-0.969462	2.39644e-07	CIPK4
AT1G63110	0.982098	2.39644e-07	-
AT1G14890	-1.20478	2.39855e-07	-
AT1G70580	-0.734021	2.40962e-07	GGAT2
AT2G27200	-1.16461	2.41707e-07	LSG1-1
AT4G39780	-1.50539	2.45038e-07	ERF060
AT1G25510	1.40389	2.4545e-07	-
AT1G16320	-0.953764	2.49821e-07	-
AT1G53680	-2.74575	2.49908e-07	GSTU28
AT4G27360	-1.56633	2.57845e-07	-
AT1G21440	1.13094	2.58522e-07	-
AT1G22360	1.89937	2.58522e-07	UGT85A2
AT1G35160	-0.582169	2.58724e-07	GF14 PHI
AT3G53030	-0.856169	2.60551e-07	SRPK4
AT2G44410	-0.841765	2.64063e-07	-
AT2G15292	0.983701	2.69283e-07	-
AT5G11580	0.713075	2.73522e-07	-
AT3G11420	-1.02884	2.75367e-07	-
AT5G42990	-0.886879	2.75367e-07	UBC18
AT4G08785	-3.9742	2.82412e-07	-
AT1G68790	0.886132	2.85935e-07	CRWN3
AT5G58680	2.00529	2.88295e-07	-
AT3G48310	-1.05592	2.91105e-07	CYP71A22
AT2G29630	0.71416	2.93626e-07	THIC
AT5G03140	1.1461	2.94387e-07	LECRK82
AT4G00520	1.14297	2.94743e-07	-
AT1G78670	0.818064	2.96908e-07	GGH3
AT1G07700	-0.580944	3.0038e-07	-
AT1G12760	-1.0397	3.00749e-07	-
AT4G12390	1.48372	3.01456e-07	PME1
AT3G23030	1.1254	3.04079e-07	IAA2
AT2G27860	-0.548392	3.06814e-07	AXS1
AT1G10740	-0.64957	3.07531e-07	-
AT1G32940	-1.68034	3.09955e-07	SBT3.5
AT3G22425	1.1448	3.10005e-07	HISN5A
AT2G28200	-0.984174	3.10737e-07	ZAT5
AT1G28370	2.30626	3.12528e-07	ERF11
AT5G01750	-0.950679	3.23603e-07	-
AT4G11350	-1.18578	3.23936e-07	-
AT4G35880	1.06004	3.24618e-07	-
AT1G49660	-1.17908	3.26824e-07	CXE5
AT3G26180	1.20303	3.36502e-07	CYP71B20
AT5G13650	0.575905	3.37458e-07	-
AT3G50910	-1.02994	3.44355e-07	-
AT3G24480	1.31094	3.44355e-07	LRX4
AT2G15620	-0.908514	3.44573e-07	NIR1
AT4G34020	0.931521	3.46683e-07	DJ1C
AT3G54680	-1.06193	3.46852e-07	-
AT1G63690	0.987765	3.4984e-07	SPPL2
AT3G57890	-0.608599	3.54534e-07	-
AT5G02430	-1.68152	3.57621e-07	-
AT4G13940	-0.509162	3.5838e-07	SAHH1
AT4G32790	1.2392	3.59678e-07	-
AT3G50840	-1.62192	3.64087e-07	-
AT5G62530	0.653745	3.67066e-07	ALDH12A1
AT1G31420	0.709567	3.67139e-07	FEI1
AT3G43610	0.861281	3.67968e-07	-
AT3G11250	0.661441	3.72839e-07	RPP0C
AT3G02510	1.35503	3.72917e-07	-
AT5G04480	0.808053	3.81021e-07	-
AT4G26910	-1.09913	3.83158e-07	-
AT2G39670	0.710815	3.92157e-07	-
AT5G20730	-0.644288	3.94821e-07	NPH4
AT1G78460	-1.35349	3.97356e-07	-
AT2G17300	-1.09372	4.03272e-07	-
AT1G14410	0.779567	4.05228e-07	WHY1
AT5G12930	-2.4465	4.06092e-07	-
AT1G20020	-0.65586	4.06421e-07	LFNR2
AT3G21520	-4.80558	4.08836e-07	DMP1
AT1G21110	-2.03135	4.11062e-07	IGMT3
AT1G18900	-0.634058	4.11792e-07	-
AT2G24280	1.20683	4.12329e-07	-
AT1G24148	2.12866	4.17827e-07	-
AT4G14150	-1.34376	4.19431e-07	KIN12A
AT1G60590	-1.23833	4.22184e-07	-
AT3G05640	-1.19703	4.24025e-07	-
AT3G54420	-1.69695	4.26273e-07	EP3
AT5G15490	-0.689557	4.29647e-07	UGD3
AT1G18810	-1.22436	4.30658e-07	PKS3
AT4G23810	1.27768	4.40776e-07	WRKY53
AT1G43900	0.854253	4.42555e-07	-
AT2G46080	-0.755199	4.45448e-07	-
AT4G15880	-0.742597	4.51257e-07	ESD4
AT4G20970	-2.57569	4.51635e-07	BHLH162
AT1G07990	-0.667685	4.52411e-07	-
AT1G35350	1.15641	4.53085e-07	PHO1-H8
AT5G63610	-0.899772	4.53222e-07	CDKE-1
AT5G08680	-0.583472	4.54843e-07	-
AT4G32800	0.999818	4.5557e-07	ERF043
AT2G02450	-1.33002	4.75534e-07	NAC035
AT4G13630	1.1697	4.76497e-07	-
AT2G15090	1.30746	4.77224e-07	KCS8
AT1G20950	0.707989	4.803e-07	PFP-ALPHA1
AT2G40890	-0.81102	4.803e-07	CYP98A3
AT1G72510	1.1711	4.9411e-07	-
AT4G02170	7.40403	4.96337e-07	-
AT1G30570	1.0274	4.98161e-07	HERK2
AT1G30440	0.767642	4.99415e-07	-
AT1G13170	1.02147	5.08186e-07	ORP1D
AT2G23360	1.10531	5.25273e-07	FPP7
AT5G42720	-0.892423	5.25394e-07	-
AT5G08370	0.945714	5.26215e-07	AGAL2
AT4G32290	-1.05302	5.30104e-07	-
AT2G42120	1.09349	5.32669e-07	POLD2
AT2G26980	-0.795253	5.37487e-07	CIPK3
AT2G15320	-0.920265	5.41032e-07	-
AT5G56090	-0.771171	5.44917e-07	COX15
AT3G15360	-0.685876	5.47366e-07	ATHM4
AT4G31820	0.988591	5.48758e-07	NPY1
AT3G23760	1.15679	5.51975e-07	-
AT1G18500	0.649855	5.53762e-07	IPMS1
AT3G47450	0.77134	5.53807e-07	ATNOS1
AT3G50440	1.30047	5.57413e-07	MES10
AT5G03905	-0.780638	5.58171e-07	-
AT5G25120	-1.13956	5.64044e-07	CYP71B11
AT2G41820	1.00143	5.64751e-07	PXC3
AT1G28110	1.42596	5.67396e-07	SCPL45
AT4G00950	1.3971	5.69273e-07	MEE47
AT5G03420	0.765382	5.74028e-07	PTST
AT4G39270	-1.1171	5.77365e-07	-
AT5G60670	0.621269	5.81402e-07	RPL12C
AT1G21450	-0.941932	5.82558e-07	SCL1
AT3G57470	0.894789	5.82901e-07	-
AT2G41560	0.759103	5.89984e-07	ACA4
AT4G36280	1.67888	5.89984e-07	MORC2
AT1G48630	0.590251	5.90734e-07	RACK1B
AT1G16410	0.640702	5.94336e-07	CYP79F1
AT3G04910	-0.739985	5.96746e-07	WNK1
AT5G63380	-0.639313	6.05253e-07	4CLL9
AT5G09420	-0.9866	6.09102e-07	OM64
AT2G06025	-0.979253	6.0975e-07	-
AT5G21280	-2.17902	6.10798e-07	-
AT1G03090	1.15159	6.15016e-07	MCCA
AT2G41950	1.07303	6.15016e-07	-
AT1G48090	-0.714677	6.27874e-07	-
AT5G57040	-0.649365	6.31853e-07	-
AT4G24415	-2.4458	6.31853e-07	MIR824A
AT3G04940	0.789947	6.32113e-07	CYSD1
AT2G25140	0.772242	6.3951e-07	CLPB4
AT1G20720	0.993551	6.4506e-07	-
AT3G20860	-1.24226	6.55903e-07	NEK6
AT3G23820	-0.577313	6.57334e-07	GAE6
AT3G21700	-1.33312	6.69999e-07	SGP2
AT2G34070	-0.799785	6.83961e-07	TBL37
AT4G04970	0.73303	6.98982e-07	CALS11
AT4G21190	1.07423	6.9914e-07	EMB1417
AT2G46100	-0.722558	7.00493e-07	-
AT2G16720	-1.12943	7.02658e-07	MYB7
AT5G62680	1.21657	7.03992e-07	NPF2.11
AT2G31955	-0.892149	7.05962e-07	CNX2
AT3G54820	-0.844913	7.07856e-07	PIP2-5
AT3G27090	-0.649588	7.1908e-07	-
AT5G61520	1.06557	7.1908e-07	STP3
AT3G02150	-1.42357	7.24206e-07	TCP13
AT3G66654	-0.74023	7.28644e-07	CYP21-4
AT1G01550	-0.622408	7.34408e-07	BPS1
AT2G01300	3.4802	7.34648e-07	-
AT5G13400	0.899757	7.35266e-07	NPF6.1
AT5G60940	0.98576	7.37719e-07	CSTF50
AT1G47960	1.17273	7.37719e-07	C/VIF1
AT1G53920	-1.21015	7.37719e-07	GLIP5
AT2G43790	-0.816881	7.38473e-07	MPK6
AT3G23250	2.71018	7.38885e-07	MYB15
AT4G39120	1.05077	7.41335e-07	IMPL2
AT1G77840	-0.749955	7.47978e-07	-
AT1G29750	0.895218	7.5294e-07	RKF1
AT3G10380	-0.565593	7.53969e-07	SEC8
AT1G52190	2.00192	7.55374e-07	NPF1.2
AT2G42300	1.17909	7.56347e-07	BHLH48
AT1G09160	0.89745	7.56902e-07	-
AT1G16010	-0.652387	7.60701e-07	MRS2-1
AT1G01390	-1.06024	7.64113e-07	-
AT3G60120	-4.26242	7.64113e-07	BGLU27
AT4G30630	-1.10584	7.74202e-07	-
AT1G34030	0.546708	7.77472e-07	RPS18C
AT5G06110	-0.756021	7.8331e-07	-
AT1G79380	0.635497	7.86966e-07	RGLG4
AT5G22100	-0.715031	7.87037e-07	-
AT5G13590	-0.646418	7.89305e-07	-
AT4G15560	-0.815049	7.89305e-07	DXS
AT3G21770	1.74055	7.91197e-07	PER30
AT3G18780	0.530597	7.95404e-07	ACT2
AT3G47430	-0.930337	8.02673e-07	PEX11B
AT5G48790	-0.962128	8.09124e-07	-
AT3G26840	-1.29675	8.11394e-07	-
AT5G65760	0.964355	8.12603e-07	-
AT3G09600	-0.962219	8.13713e-07	RVE8
AT4G19380	1.25489	8.22349e-07	-
AT1G76620	0.852467	8.26793e-07	-
AT5G37370	-0.713643	8.3111e-07	SRL1
AT3G20100	1.17286	8.38421e-07	CYP705A19
AT5G23250	0.633875	8.40999e-07	-
AT1G12460	1.41155	8.42904e-07	-
AT2G26800	-0.694485	8.47858e-07	HMGCL
AT1G18150	-0.645774	8.53021e-07	MPK8
AT5G58020	-0.801596	8.56894e-07	-
AT1G22070	-0.896929	8.59845e-07	TGA3
AT5G47880	-0.923118	8.59845e-07	ERF1-1
AT3G12120	-0.631767	8.72068e-07	FAD2
AT4G01410	1.82815	8.74498e-07	-
AT2G31350	-0.810553	8.8007e-07	GLX2-5
AT5G41060	1.0216	8.81162e-07	PAT06
AT3G47090	-1.52377	8.82194e-07	-
AT1G17840	-0.663411	8.83596e-07	ABCG11
AT1G18400	-1.28865	9.44066e-07	BEE1
AT2G32240	-0.852807	9.50475e-07	-
AT3G57050	0.69701	9.50857e-07	CBL
AT5G10170	-1.22861	9.52891e-07	IPS3
AT5G18360	0.977813	9.60525e-07	-
AT3G56080	-0.804941	9.7597e-07	-
AT2G28120	1.62075	9.81586e-07	-
AT2G18700	-1.20842	9.83195e-07	TPS11
AT5G12840	-1.05749	9.90002e-07	NFYA1
AT1G04600	-1.27557	1.00449e-06	XI-A
AT5G41100	1.00034	1.01111e-06	-
AT4G16130	0.758852	1.01807e-06	ARA1
AT5G05100	-0.878175	1.01807e-06	-
AT1G76100	1.03172	1.04073e-06	PETE1
AT1G56280	-0.669025	1.04761e-06	ATDI19
AT3G52050	0.780368	1.05453e-06	-
AT3G05545	-0.698374	1.05527e-06	-
AT1G69890	1.64942	1.05533e-06	-
AT1G68550	-0.628997	1.0606e-06	ERF118
AT3G52120	-0.593539	1.06849e-06	-
AT5G36970	-4.07651	1.07122e-06	NHL25
AT5G25540	-0.855515	1.07579e-06	CID6
AT5G43450	-1.1802	1.08077e-06	-
AT5G66140	0.603355	1.08413e-06	PAD2
AT3G10690	0.612857	1.09752e-06	GYRA
AT3G09410	0.91291	1.12512e-06	PAE5
AT1G06515	1.70178	1.1364e-06	-
AT2G46810	1.39085	1.14105e-06	BHLH70
AT3G46640	-0.80859	1.16554e-06	PCL1
AT5G66810	-0.626648	1.18315e-06	-
AT5G60890	1.37971	1.187e-06	MYB34
AT1G01620	0.734233	1.19395e-06	PIP1-3
AT2G16710	-0.872996	1.20683e-06	-
AT4G03205	1.45102	1.20907e-06	hemf2
AT5G01340	-1.16435	1.22238e-06	SFC1
AT2G47170	-0.729335	1.24195e-06	ARF1
AT3G26700	1.18819	1.25163e-06	-
AT5G13110	-1.09203	1.28968e-06	G6PD2
AT2G04780	0.884841	1.30198e-06	FLA7
AT3G15160	0.829802	1.34632e-06	-
AT5G02490	-1.50018	1.34632e-06	MED37D
AT5G13440	-0.635329	1.35816e-06	UCR1-2
AT3G13110	-0.64169	1.35816e-06	SAT3
AT3G49250	1.25436	1.36152e-06	DMS3
AT3G18010	-1.44669	1.38325e-06	WOX1
AT2G32920	0.664107	1.38965e-06	PDIL2-3
AT3G06670	-0.619723	1.40295e-06	-
AT1G67800	-0.933834	1.40549e-06	-
AT2G37430	2.57215	1.4119e-06	ZAT11
AT4G27730	1.37713	1.42569e-06	OPT6
AT4G20880	-1.10523	1.4296e-06	-
AT4G33040	-1.47542	1.43212e-06	GRXC6
AT5G04980	-0.759971	1.43212e-06	IP5P10
AT3G23110	-1.2562	1.43857e-06	AtRLP37
AT3G15040	-1.02717	1.45227e-06	-
AT1G47128	-0.771491	1.46514e-06	RD21A
AT3G23550	-3.79292	1.46874e-06	DTX18
AT2G21470	-0.8005	1.49418e-06	SAE2
AT2G35040	0.608996	1.49819e-06	-
AT4G12610	-0.629925	1.49952e-06	RAP74
AT2G47760	0.80013	1.51087e-06	ALG3
AT3G54140	-0.861222	1.51906e-06	NPF8.1
AT3G07205	-2.47009	1.51906e-06	-
AT5G25350	-0.639631	1.53427e-06	EBF2
AT1G20110	-0.574004	1.54034e-06	FREE1
AT1G76050	0.820903	1.54064e-06	-
AT1G47510	-2.34088	1.55574e-06	IP5P11
AT3G48040	1.38086	1.5581e-06	ARAC8
AT4G24740	-0.798657	1.5611e-06	AFC2
AT2G43020	-0.720051	1.56548e-06	PAO2
AT1G25520	0.769545	1.61302e-06	-
AT4G16800	1.26847	1.61439e-06	-
AT1G45976	-0.861188	1.6254e-06	SBP1
AT2G34600	4.73651	1.63696e-06	TIFY 5B
AT5G16130	0.632269	1.64002e-06	RPS7C
AT5G06290	-0.793635	1.65065e-06	2-Cys Prx B
AT3G26240	1.77798	1.65486e-06	-
AT1G69060	-0.875455	1.66114e-06	-
AT3G47295	-1.20677	1.66299e-06	PSY2
AT5G36925	2.95208	1.68157e-06	-
AT1G21000	-0.963041	1.68282e-06	-
AT2G37860	0.756596	1.6913e-06	RE
AT1G57990	2.95805	1.69202e-06	PUP18
AT5G50340	0.749221	1.69657e-06	-
AT5G18760	-0.92368	1.69869e-06	-
AT4G14020	1.09092	1.70299e-06	-
AT2G24790	-0.552406	1.70651e-06	COL3
AT5G54280	-0.946798	1.70828e-06	VIII-2
AT1G79920	-0.566255	1.70982e-06	-
AT1G58225	-1.49333	1.7152e-06	-
AT5G22440	0.643048	1.73545e-06	RPL10AC
AT3G59068	2.07015	1.75877e-06	-
AT4G34540	-1.15129	1.76145e-06	PLR3
AT3G13330	-0.61783	1.76713e-06	PA200
AT2G36380	0.92387	1.78054e-06	ABCG34
AT1G70480	-0.781718	1.79752e-06	-
AT4G38130	0.627974	1.80792e-06	HDA19
AT1G08757	2.79266	1.82451e-06	-
AT1G58080	0.614146	1.83348e-06	HISN1A
AT1G27960	1.18521	1.85277e-06	ECT9
AT3G04840	0.554017	1.87711e-06	RPS3AA
AT1G67400	1.8655	1.87844e-06	-
AT5G57550	3.66651	1.88154e-06	XTH25
AT5G06980	-0.627951	1.89906e-06	-
AT3G02880	0.870256	1.93683e-06	-
AT2G28550	-0.595936	1.93821e-06	RAP2.7
AT2G19490	-0.87272	1.95433e-06	-
AT5G51410	-0.751354	1.98404e-06	-
AT2G01420	0.991491	2.00035e-06	PIN4
AT1G72480	0.960152	2.01513e-06	-
AT1G53910	-0.534275	2.02972e-06	RAP2-12
AT1G05575	2.69726	2.05004e-06	-
AT1G52827	-1.3405	2.05254e-06	CDT1
AT1G67070	-1.4373	2.05978e-06	PMI2
AT3G07010	1.00441	2.05978e-06	-
AT1G42550	-0.629458	2.08806e-06	PMI1
AT3G11620	1.3027	2.11706e-06	-
AT4G19670	-0.83664	2.1177e-06	-
AT1G24440	-1.31857	2.1177e-06	-
ATCG00580	-1.53472	2.14096e-06	PSBE
AT4G14716	-0.926628	2.14271e-06	ARD2
AT5G37380	-0.730685	2.14869e-06	-
AT2G39240	-1.68816	2.1531e-06	-
AT2G13840	0.993889	2.16162e-06	-
AT1G67470	0.972905	2.17017e-06	-
AT1G05960	-0.615249	2.1718e-06	-
[truncated: 5,605 more rows]
