# Supplementary material for: Nucleotide Imbalance, Provoked by Downregulation of Aspartate Transcarbamoylase Impairs Cold Acclimation in Arabidopsis
Source: Molecules. 2023 Feb 7;28(4):1585. doi: 10.3390/molecules28041585 (PMC9959217; doi:10.3390/molecules28041585)
Supplement: Supplementary file 1 [file molecules-28-01585-s001.zip › Supplement Data S4.xlsx]

## Sheet: fpkm_genename
We analyzed a knockdown mutant für ATCase (aspartate transcarbamoylase, atc#1) the gene product catalyzed the first committed step in Pyrimidine de novo synthesis . Control plants (Col-0) and atc#1 were grown for six weeks and then trnsferred to cold for one or three days f cold (4°C). Subsequently overground material was harvested, RNA isolated and used for next generation sequencing to (transcr…
gene_id	ATC1_1d4	ATC2_1d4	ATC3_1d4	WT1_3d4	WT2_3d4	WT3_3d4	ATC1_0d22	ATC2_0d22	ATC3_0d22	WT1_0d22	WT2_0d22	WT3_0d22	ATC1_3d4	ATC2_3d4	ATC3_3d4	WT1_1d4	WT2_1d4	WT3_1d4	gene_name	gene_chr	gene_start	gene_end	gene_strand	gene_length	gene_biotype	gene_description	tf_family
AT1G67090	10252.8	11334.2	11767.4	7699.89	7685.41	5935.36	13780.1	11951.1	11475.6	14630.9	14959.6	15553.3	9301.05	11459.8	12274.9	12538.7	14806.6	12955.8	RBCS-1A	1	25048158	25049667	-	1268	protein_coding	Ribulose bisphosphate carboxylase small chain [Source:UniProtKB/TrEMBL;Acc:A0A178WD57]	-
AT1G29930	8028.83	6132.41	7187.21	7419.57	4754.43	3109.63	9151.74	9599.84	10358.2	10499.8	11898.1	12965.1	5052.75	7350.33	9217.94	10837.2	12523.5	10827.3	LHCB1.3	1	10477885	10479114	+	1230	protein_coding	Chlorophyll a-b binding protein 1, chloroplastic [Source:UniProtKB/Swiss-Prot;Acc:P04778]	-
AT1G29920	4024.15	2707.25	3783.96	3514.08	2527.15	1655.93	4437.76	4452.11	4321.32	5177.26	5593.34	6126.63	2109.87	3322.1	4672.44	5930.27	6815.61	6213.41	LHCB1.1	1	10474656	10475969	-	1314	protein_coding	Chlorophyll a-b binding protein 3, chloroplastic [Source:UniProtKB/Swiss-Prot;Acc:Q8VZ87]	-
AT4G10340	2262.9	2307.62	2649.51	680.067	650.67	514.588	4998.73	4141.97	4578.4	6342.73	6417.56	7629.64	838.669	910.696	1021.05	3245.95	3965.45	3222.3	LHCB5	4	6408007	6409849	+	1389	protein_coding	Chlorophyll a-b binding protein, chloroplastic [Source:UniProtKB/TrEMBL;Acc:A0A178UW55]	-
AT1G79040	2942.52	2263.72	2589.83	1547.92	1192.84	1160.91	3737.05	4325.25	4901.9	3847.56	3851.61	4396.78	1583.18	1998.72	2471.14	3830.66	4276.52	3889.5	PSBR	1	29735952	29737009	+	784	protein_coding	Photosystem II 10 kDa polypeptide, chloroplastic [Source:UniProtKB/Swiss-Prot;Acc:P27202]	-
AT5G38410	2549.06	2313.24	3027.07	528.765	530.415	369.388	5370.84	3860.49	3767.87	5579.55	5964.11	5497.35	325.215	348.703	403.173	3364.2	4392.01	3759.76	-	5	15376988	15378642	-	1410	protein_coding	Ribulose bisphosphate carboxylase small chain [Source:UniProtKB/TrEMBL;Acc:B3H5S2]	-
AT2G42540	3684.41	4304.18	4579.02	5902.81	5550.27	5552.85	15.2823	17.8657	7.57399	38.5095	16.8425	35.6939	1826.16	1920.46	2125.06	5028.55	4932.68	4787.25	COR15A	2	17710441	17712330	-	1584	protein_coding	Protein COLD-REGULATED 15A, chloroplastic [Source:UniProtKB/Swiss-Prot;Acc:Q42512]	-
AT2G39730	1560.43	1717.66	1714.39	797.261	935.427	875.338	5049.29	4112.47	4005.96	5299.24	4890.65	5655.06	1275.19	1295.74	1292.28	2001.5	2696.02	2201.36	RCA	2	16570746	16573692	-	2101	protein_coding	Ribulose bisphosphate carboxylase/oxygenase activase, chloroplastic [Source:UniProtKB/Swiss-Prot;Acc:P10896]	AAA
AT5G54270	1440.8	1364.8	1522.97	532.081	520.155	366.873	3893.4	3255.52	3678.32	6034.29	5998.57	6876.06	597.737	739.071	897.043	2386.93	3072.13	2453.21	LHCB3	5	22038165	22039568	+	1242	protein_coding	Chlorophyll a-b binding protein 3, chloroplastic [Source:UniProtKB/Swiss-Prot;Acc:Q9S7M0]	-
AT3G47470	923.748	1047.17	1052.5	472.05	441.825	348.623	4055.57	4438.75	4667.09	6388.63	6560.49	7339.54	606.848	728.823	777.532	1390.14	1773.73	1366.65	LHCA4	3	17493343	17495033	-	1295	protein_coding	Chlorophyll a-b binding protein, chloroplastic [Source:UniProtKB/TrEMBL;Acc:A0A178VEE6]	-
AT5G66570	1906.46	1964.11	2028.41	817.188	782.832	659.227	3174.25	2917.57	3390.86	3433.84	3397.5	3765.95	973.66	1102.71	1231.25	2458.6	2978.17	2484.89	PSBO1	5	26568572	26570461	+	1508	protein_coding	Oxygen-evolving enhancer protein 1-1, chloroplastic [Source:UniProtKB/Swiss-Prot;Acc:P23321]	-
AT1G29910	1783.22	1205.12	1544.79	735.233	577.522	410.553	2737.6	3278.67	3475.51	3534.89	3981.98	4233.69	584.526	978.21	1259.19	2700.45	3382.52	2788.71	LHCB1.1	1	10472280	10473502	-	1223	protein_coding	Chlorophyll a-b binding protein 3, chloroplastic [Source:UniProtKB/Swiss-Prot;Acc:Q8VZ87]	-
AT3G54890	1490.43	1090.8	1381.38	698.832	535.914	463.913	3247.54	3425.8	3920.72	3648.85	3844.21	4255.53	678.603	902.351	1163.63	2177.45	2741.69	2274.84	LHCA1	3	20339504	20341176	-	1273	protein_coding	Chlorophyll a-b binding protein, chloroplastic [Source:UniProtKB/TrEMBL;Acc:A0A178VBT7]	-
AT5G01530	1723.68	1822.86	1837.59	725.736	664.665	523.906	2864.97	2925	3322.77	3744.97	3438.01	4021.31	727.325	1061.41	1205.98	2256.46	2708.38	2227.19	LHCB4.1	5	208866	210548	+	1396	protein_coding	Chlorophyll a-b binding protein CP29.1, chloroplastic [Source:UniProtKB/Swiss-Prot;Acc:Q07473]	-
AT5G52310	4643.72	4051.18	4639.78	1362.19	1318.29	1454.55	16.6556	14.9636	15.9157	33.2833	11.0468	28.1844	796.903	846.58	837.155	5590.97	5741.45	4996.15	RD29A	5	21240717	21243644	+	2663	protein_coding	Low-temperature-induced 78 kDa protein [Source:UniProtKB/Swiss-Prot;Acc:Q06738]	-
AT1G60950	1782	2155.76	2107.95	1349.59	1457.02	1112.38	2214.83	1615.63	1710.78	2485.66	2306.16	2749.11	1852.77	1947.62	2091.77	2039.88	2424.27	2126.11	FD2	1	22444307	22445291	+	985	protein_coding	Ferredoxin [Source:UniProtKB/TrEMBL;Acc:A0A178W2W5]	Fer2
AT1G31330	1364.55	1511.11	1628.43	417.866	511.965	389.679	2645.8	2387.3	2851.43	3452.58	2937.07	3588.97	755.381	814.084	881.362	1954.08	2429.67	1923.25	PSAF	1	11214676	11216141	-	1203	protein_coding	Photosystem I reaction center subunit III, chloroplastic [Source:UniProtKB/Swiss-Prot;Acc:Q9SHE8]	-
AT2G05100	1112.78	1460.63	1197.53	657.203	775.55	670.316	2666.09	2050.29	2197.91	3759.66	3719.96	4166.45	604.706	686.455	731.434	1632.45	1826.01	1539.58	LHCB2.1	2	1822990	1824480	-	1406	protein_coding	photosystem II light harvesting complex gene 2.1 [Source:TAIR;Acc:AT2G05100]	-
AT5G54770	1114.13	1325.12	1280.79	1889.12	1984.14	1904.72	1808.11	1807.5	1621.19	1801.03	1525.46	1998.04	1564.43	1728.94	1976.25	1751.75	1984.57	1765.85	THI1	5	22246519	22248332	+	1606	protein_coding	Thiamine thiazole synthase, chloroplastic [Source:UniProtKB/TrEMBL;Acc:A0A178UNL2]	-
AT5G15970	3493.73	2537.43	2828.17	2192.22	1232.73	1088.39	45.6032	72.6013	66.0829	68.7646	46.2356	68.9198	1757.51	2016.39	2271.55	3512.32	3349.07	3741.29	KIN2	5	5211719	5212743	+	750	protein_coding	KIN2 [Source:UniProtKB/TrEMBL;Acc:A0A384KRF8]	-
AT1G06680	1165.46	1191.74	1297.87	389.09	397.631	321.15	2413.4	2145.24	2445.52	3268.75	3106.25	3630.23	626.281	677.331	720.868	1950.61	2403.9	1920.2	PSBP1	1	2047634	2049439	+	1355	protein_coding	Oxygen-evolving enhancer protein 2-1, chloroplastic [Source:UniProtKB/Swiss-Prot;Acc:Q42029]	-
AT4G12800	1481.66	1338.69	1435.87	676.021	656.985	479.993	2005.03	2612.24	3028.11	2224.08	1857.48	2403.56	671.912	988.247	1172.95	1874.19	2203.68	1831.73	PSAL	4	7521257	7522761	+	1140	protein_coding	photosystem I subunit l [Source:TAIR;Acc:AT4G12800]	-
AT2G21660	3364.9	2002.22	2384.05	2087.34	1393.48	1270.14	90.5772	126.085	116.359	90.9745	104.437	125.87	965.934	1249.19	1529	4062.62	3884.96	4004.25	RBG7	2	9265084	9266557	-	1165	protein_coding	Glycine-rich RNA-binding protein 7 [Source:UniProtKB/Swiss-Prot;Acc:Q03250]	RRM_1
AT5G02380	1392.87	1352.82	1506.96	1684.33	1545.21	1442.32	1470.31	1685.9	1707.3	1360.45	1431.51	1620.19	1201.83	1392.87	1232.38	1900.64	2121.78	2034.14	MT2B	5	506498	507244	-	571	protein_coding	Metallothionein-like protein 2B [Source:UniProtKB/Swiss-Prot;Acc:Q38805]	-
AT2G25510	1306	1600.08	1276.75	1663.58	1335.47	2663.52	1515.58	1513.3	1710.75	1646.96	838.949	1352.14	2208.31	1741.09	1310.14	1528.59	1027.77	1475.78	-	2	10856271	10857217	+	760	protein_coding	Expressed protein [Source:UniProtKB/TrEMBL;Acc:Q8S8H2]	-
AT3G61470	923.199	894.127	920.656	345.838	304.466	185.387	2646.29	2375.13	2868.21	3082.11	3176.59	3298.05	438.142	556.005	716.815	1399.27	1774.18	1417.9	LHCA2	3	22745514	22747444	+	1408	protein_coding	Photosystem I chlorophyll a/b-binding protein 2, chloroplastic [Source:UniProtKB/Swiss-Prot;Acc:Q9SYW8]	-
AT5G26000	1105.54	1369.44	1415.7	652.075	1324.27	1478.51	1598.52	1153.95	1233.79	1846.05	2885.24	2308.91	1068.59	1062.97	1018.28	1918.29	1899.66	1583.18	TGG1	5	9079452	9082384	-	1893	protein_coding	TGG1 [Source:UniProtKB/TrEMBL;Acc:A0A178U7L7]	Glyco_hydro_1
AT1G20340	999.78	1194.2	1157.58	423.328	447.352	359.602	2497.3	1860.78	2026.22	2692.34	2616.86	3143.89	831.78	813.545	876.886	1287.02	1591.72	1347.95	DRT112	1	7042046	7043392	-	1347	protein_coding	Plastocyanin major isoform, chloroplastic [Source:UniProtKB/Swiss-Prot;Acc:P42699]	-
AT1G61520	815.179	793.329	888.901	344.572	302.69	210.124	2420.06	2360	2735.79	2939.76	2854.84	3357.86	455.071	546.888	592.656	1187.69	1553.95	1201.17	LHCA3	1	22699715	22701412	+	1625	protein_coding	Chlorophyll a-b binding protein, chloroplastic [Source:UniProtKB/TrEMBL;Acc:A0A178W5Y6]	-
AT4G17090	2589.88	2334.3	2436.51	1152.24	1126.73	1274.09	118.771	126.783	105.492	66.0078	66.8162	74.0517	577.699	662.355	725.309	4075.88	4118.84	3825.21	BAM3	4	9604962	9607402	-	2103	protein_coding	Beta-amylase 3, chloroplastic [Source:UniProtKB/Swiss-Prot;Acc:O23553]	-
AT4G38970	1115.09	1023.69	1091.95	845.392	888.044	690.673	1771.22	1901.11	1990.25	1622.79	1560.9	1744.8	810.247	1133.76	1178.18	1416.44	1721.94	1432.63	FBA2	4	18163496	18166008	-	1768	protein_coding	Fructose-bisphosphate aldolase [Source:UniProtKB/TrEMBL;Acc:A0A178UW98]	-
AT2G06520	1201.51	1105.7	1197.62	687.432	642.403	512.877	1378.39	1988.49	2266.27	1808.74	1567.13	1757.97	726.438	1037.04	1182.34	1449.99	1789.49	1474.64	PSBX	2	2587729	2588448	-	720	protein_coding	PSBX [Source:UniProtKB/TrEMBL;Acc:A0A178W0Y5]	-
AT1G30380	1068.47	809.613	1087.04	395.721	358.334	291.374	1941.12	1719.3	1950.71	2458.72	2649.46	2774.31	374.433	439.946	560.567	1499.03	1810.91	1577.45	PSAK	1	10722183	10723247	+	769	protein_coding	Photosystem I reaction center subunit psaK, chloroplastic [Source:UniProtKB/Swiss-Prot;Acc:Q9SUI5]	-
AT2G30570	978.961	954.555	1069.04	540.941	466.418	428.729	1667.01	1768.71	1923.38	2330.09	2060.42	2573.84	595.633	683.093	789.66	1488.39	1756.9	1501.82	PSBW	2	13019028	13020311	-	958	protein_coding	PSBW [Source:UniProtKB/TrEMBL;Acc:A0A178VQ32]	-
AT1G15820	619.814	408.158	486.683	237.547	176.003	118.715	2245.56	2500.7	2953.15	2819.51	2684.75	3279.11	240.115	327.34	427.666	957.676	1315.01	1030.98	LHCB6	1	5446462	5447880	-	1204	protein_coding	Chlorophyll a-b binding protein, chloroplastic [Source:UniProtKB/TrEMBL;Acc:Q9LMQ2]	-
AT4G37930	1097.03	1366.02	1396.14	703.671	802.758	747.12	1826.94	1387.83	1466.34	1762.52	1544.32	1878.61	841.556	818.614	842.208	1236.31	1459.47	1235.91	SHM1	4	17831731	17835017	-	1989	protein_coding	Serine hydroxymethyltransferase 1, mitochondrial [Source:UniProtKB/Swiss-Prot;Acc:Q9SZJ5]	SHMT
AT1G08380	1083.25	628.332	892.102	330.417	247.751	191.72	1688.75	2171.5	2452.8	1877.3	1932.67	2187.17	276.544	422.214	562.782	1670.27	2069.44	1717.14	PSAO	1	2640803	2641934	-	819	protein_coding	PSAO [Source:UniProtKB/TrEMBL;Acc:A0A178W5Y5]	-
AT4G12470	1964.13	3043.81	2076.68	1493.46	2186.93	2330.69	5.23593	12.5788	6.99164	1.36209	5.8898	2.48457	1947.31	2021.32	1614.14	1406.83	919.915	1226.53	AZI1	4	7401087	7401951	-	865	protein_coding	pEARLI1-like lipid transfer protein 1 [Source:UniProtKB/Swiss-Prot;Acc:Q9SU35]	-
AT3G22840	1915.09	1994.21	2172.78	2120.4	2021.82	1607.72	25.5514	12.2187	7.07841	20.4388	10.6916	18.9012	1637.76	1872.72	1714.54	1519.96	1600.5	1845.24	ELIP1	3	8084405	8085669	-	1035	protein_coding	ELIP1 [Source:UniProtKB/TrEMBL;Acc:A0A178VCA8]	-
AT1G20450	2571.13	1742.76	2482.51	562.727	505.343	536.5	31.5748	33.6759	34.8481	51.2466	25.4005	58.4657	273.738	314.275	362.841	4072.03	4161.34	3564.33	ERD10	1	7087903	7089606	-	1624	protein_coding	Dehydrin ERD10 [Source:UniProtKB/Swiss-Prot;Acc:P42759]	-
AT4G14690	2158.24	2529.38	2422.44	1619.32	1937.11	1781.7	9.96498	6.14246	3.57002	4.83114	3.79674	4.84985	1400.3	1510.12	1356.88	1428.03	1519.13	1626.54	ELIP2	4	8418242	8419325	+	909	protein_coding	Early light-induced protein 2, chloroplastic [Source:UniProtKB/Swiss-Prot;Acc:Q94K66]	-
AT1G20440	2525.22	2083.25	2766.57	366.171	382.934	467.125	41.9609	38.9388	40.1404	58.7258	40.3305	72.8735	299.025	306.347	361.372	3782.88	3877.55	3367.67	COR47	1	7084409	7086873	-	2320	protein_coding	RD17 [Source:UniProtKB/TrEMBL;Acc:A0A384KK16]	-
AT3G50970	2531.52	2039.69	2805.26	492.543	566.669	747.789	2.84736	2.95493	3.7549	5.47156	1.52642	7.56363	444.184	450.209	432.871	3736.95	3588.04	3018.46	XERO2	3	18940643	18941611	+	969	protein_coding	Dehydrin Xero 2 [Source:UniProtKB/Swiss-Prot;Acc:P42758]	-
AT2G05070	313.335	376.638	347.999	184.252	193.023	110.739	2330.1	1959.32	2128.5	3292.39	3182.74	3757.6	195.579	228.388	274.66	592.196	809.857	587.64	LHCB2.2	2	1799234	1800472	-	1143	protein_coding	Chlorophyll a-b binding protein 2.2, chloroplastic [Source:UniProtKB/Swiss-Prot;Acc:Q9S7J7]	-
AT5G64040	799.45	854.638	998.208	282.18	286.663	259.93	1676.66	1264.45	1423.82	2336.16	2650.71	2669.14	423.461	402.489	442.655	1234.87	1493.78	1329.75	PSAN	5	25628521	25629708	-	1018	protein_coding	Photosystem I reaction center subunit PSI-N, chloroplast, putative / PSI-N, putative (PSAN) [Source:UniProtKB/TrEMBL;Acc:F4KC80]	-
AT1G31580	1235.92	1088.62	1112.01	855.691	704.75	1112.25	1221.57	1220.87	1435.53	1517.37	874.358	1164.79	973.244	939.48	851.368	1429.66	1058.24	1418.99	ECS1	1	11310997	11311989	+	868	protein_coding	Protein ECS1 [Source:UniProtKB/Swiss-Prot;Acc:Q39066]	-
AT5G60390	1088.56	1062.26	1085.12	1561.18	1725.38	1446.33	816.522	652.203	692.192	791.945	852.682	765.162	1260.72	1289.63	1292.25	1144.78	1111.19	1151.25	A1	5	24288596	24291020	+	2325	protein_coding	Elongation factor 1-alpha 4 [Source:UniProtKB/Swiss-Prot;Acc:Q8GTY0]	GTP_EFTU
AT1G54410	1808.23	1617.96	1885.01	1153.44	863.4	947.891	428.815	514.439	575.713	369.688	334.546	451.496	947.518	959.477	986.05	1954.65	1984.89	1875.13	HIRD11	1	20309473	20310850	-	1113	protein_coding	HIRD11 [Source:UniProtKB/TrEMBL;Acc:A0A178WR56]	-
AT2G38540	999.365	862.21	852.032	1086.89	1387.96	1330.66	953.945	949.74	880.607	1022.11	962.034	935.617	1118.48	1227.05	1241.36	1261.68	1040.76	1183.04	LTP1	2	16130290	16131240	+	832	protein_coding	Non-specific lipid-transfer protein [Source:UniProtKB/TrEMBL;Acc:A0A178VZQ3]	-
AT5G02500	1499.95	1362.14	1328.47	707.073	842.095	793.012	664.392	734.529	650.164	569.359	575.967	544.615	559.642	602.722	582.995	2189.47	2435.06	2323.26	MED37E	5	553745	556623	-	2555	protein_coding	Probable mediator of RNA polymerase II transcription subunit 37e [Source:UniProtKB/Swiss-Prot;Acc:P22953]	HSP70
AT5G42530	607.351	648.012	539.561	571.591	413.067	952.27	1730.29	1748.56	1949.98	2053.36	1136.85	1642.69	1316.7	854.676	580.752	765.865	471.594	623.067	-	5	17004738	17005510	-	598	protein_coding	Uncharacterized protein At5g42530; MDH9.23 [Source:UniProtKB/TrEMBL;Acc:Q8W483]	-
AT4G05180	956.82	1089.54	1139.07	265.621	314.937	260.068	1262.8	1152.28	1352.12	1714.01	1742.06	2020.99	267.77	294.951	327.069	1313.11	1554.65	1320.58	PSBQ2	4	2671523	2673243	-	1271	protein_coding	Oxygen-evolving enhancer protein 3-2, chloroplastic [Source:UniProtKB/Swiss-Prot;Acc:Q41932]	-
AT3G26650	731.768	1003.02	866.112	547.004	624.689	579.29	1473.98	1273.65	1264.25	1490.12	1355.31	1595.95	1052.12	1039.68	992.776	733.225	891.974	740.593	GAPA1	3	9794862	9797045	+	1752	protein_coding	Glyceraldehyde-3-phosphate dehydrogenase GAPA1, chloroplastic [Source:UniProtKB/Swiss-Prot;Acc:P25856]	-
AT1G13930	2129.83	2196.02	2156.65	634.672	535.482	565.596	491.175	560.319	506.363	336.12	259.31	428.997	643.708	747.786	805.168	1778.86	1807	1662.97	-	1	4760957	4762666	+	1032	protein_coding	At1g13930/F16A14.27 [Source:UniProtKB/TrEMBL;Acc:Q9XI93]	-
AT1G42970	778.459	801.151	820.031	785.081	859.365	752.776	1357.14	1153.13	1113.46	1374.69	1281.57	1465.52	703.487	775.811	859.365	1010.99	1206.2	1061.28	GAPB	1	16127353	16129895	+	1854	protein_coding	Glyceraldehyde-3-phosphate dehydrogenase GAPB, chloroplastic [Source:UniProtKB/Swiss-Prot;Acc:P25857]	-
AT4G03280	905.856	926.033	983.016	628.073	644.647	535.452	1316.96	1161.81	1249.97	1358.83	1326.41	1518.12	634.203	655.369	734.667	1088.25	1254.83	1108.43	PETC	4	1440146	1441863	+	1095	protein_coding	Cytochrome b6-f complex iron-sulfur subunit, chloroplastic [Source:UniProtKB/Swiss-Prot;Acc:Q9ZR03]	-
AT2G15970	2004.23	1839.9	2074.33	562.236	644.335	613.298	131.344	134.949	117.172	142.567	108.504	156.541	518.818	530.596	534.64	2492.25	2503.48	2306.54	COR413PM1	2	6949851	6951192	+	1086	protein_coding	WCOR413-like protein [Source:UniProtKB/TrEMBL;Acc:A0A178VY40]	-
AT2G42530	2044.28	2258.91	2224.45	883.389	830.701	697.337	5.02837	7.23063	5.308	8.65535	6.29433	13.6027	948.875	1050.1	1122.24	1391.41	1443.23	1362.68	COR15B	2	17708593	17710433	-	1584	protein_coding	Protein COLD-REGULATED 15B, chloroplastic [Source:UniProtKB/Swiss-Prot;Acc:Q9SIN5]	-
AT4G02770	569.401	567.668	635.388	325.573	325.663	223.368	1394.01	1487.64	1673.69	1658.36	1392.72	1759.37	425.76	486.683	538.661	792.222	1029.92	790.68	PSAD1	4	1229031	1230164	-	1134	protein_coding	Photosystem I reaction center subunit II-1, chloroplastic [Source:UniProtKB/Swiss-Prot;Acc:Q9S7H1]	-
AT2G28900	1736.75	1719.17	1679.46	943.68	830.514	717.363	44.4441	66.8804	60.492	58.6105	53.3608	66.9394	453.751	604.265	764.222	1983.44	1968.66	1900.31	OEP161	2	12414108	12415661	-	964	protein_coding	Outer envelope pore protein 16-1, chloroplastic [Source:UniProtKB/Swiss-Prot;Acc:Q9ZV24]	-
AT1G44575	861.292	819.15	870.107	767.061	787.461	634.817	885.022	739.958	798.532	865.47	829.297	905.842	845.275	924.924	1018.05	828.7	968.236	889.561	PSBS	1	16870221	16873427	+	1808	protein_coding	Photosystem II 22 kDa protein, chloroplastic [Source:UniProtKB/Swiss-Prot;Acc:Q9XF91]	-
AT3G09390	1591.17	1210.16	1400.31	792.003	639.753	927.611	137.957	272.606	240.381	190.807	124.922	182.086	426.716	485.645	534.25	1912.26	1976.3	1806.54	MT2A	3	2889406	2890574	-	963	protein_coding	Metallothionein-like protein 2A [Source:UniProtKB/Swiss-Prot;Acc:P25860]	-
AT3G56940	594.938	884.732	716.811	368.233	448.656	353.756	1260.14	1098.22	1184.96	1283.85	1144.47	1452.33	681.922	671.933	663.135	523.547	626.593	513.658	CRD1	3	21076505	21078443	+	1493	protein_coding	Magnesium-protoporphyrin IX monomethyl ester [oxidative] cyclase, chloroplastic [Source:UniProtKB/Swiss-Prot;Acc:Q9M591]	-
AT1G23310	732.793	772.335	800.146	447.677	567.605	642.632	1114.69	1027.96	1028.13	1019.56	849.324	1156.61	567.195	538.978	521.626	876.757	911.438	833.889	GGAT1	1	8268385	8272021	-	2205	protein_coding	Glutamate--glyoxylate aminotransferase 1 [Source:UniProtKB/Swiss-Prot;Acc:Q9LR30]	Aminotran_1_2
AT2G37220	854.449	961.178	864.628	806.097	827.343	688.615	635.791	664.422	610.877	499.522	502.679	575.21	1051.27	1161.65	1258.22	723.312	821.484	741.568	CP29B	2	15634466	15636522	-	1488	protein_coding	RNA-binding protein CP29B, chloroplastic [Source:UniProtKB/Swiss-Prot;Acc:Q9ZUU4]	RRM_1
AT1G12900	536.231	462.799	607.144	305.511	318.623	281.261	1223.81	1075.06	1084.27	1498.31	1335.18	1663.01	393.977	442.331	469.54	749.302	958.962	765.783	GAPA-2	1	4392438	4394454	-	1617	protein_coding	glyceraldehyde 3-phosphate dehydrogenase A subunit 2 [Source:TAIR;Acc:AT1G12900]	-
AT2G34430	218.325	130.077	158.637	62.9999	54.6241	27.4376	1091.8	1422.39	1931.75	2389.03	2225.79	2899.3	24.336	40.0986	59.6304	401.727	593.175	380.849	LHB1B1	2	14524607	14525918	+	1312	protein_coding	Chlorophyll a-b binding protein, chloroplastic [Source:UniProtKB/TrEMBL;Acc:Q39142]	-
AT2G30860	762.431	699.898	663.229	858.48	881.211	1075.24	609.417	522.041	439.808	667.244	729.087	649.255	786.586	730.217	751.062	973.089	910.681	1218.15	GSTF9	2	13138882	13140392	+	1233	protein_coding	GSTF9 [Source:UniProtKB/TrEMBL;Acc:A0A178VP05]	GST_C
AT5G38420	284.545	261.079	267.873	90.1729	80.6093	99.7886	967.897	478.651	638.038	2474.75	2491.59	2795.16	192.3	169.106	149.334	731.448	798.653	755.61	RBCS-2B	5	15380907	15382071	-	935	protein_coding	Ribulose bisphosphate carboxylase small chain 2B, chloroplastic [Source:UniProtKB/Swiss-Prot;Acc:P10797]	-
AT4G13940	1043.09	1073.97	1005.83	1035.91	1206.26	907.402	340.946	297.356	302.651	356.269	391.141	350.19	704.759	741.957	746.137	1033.09	1073.8	1051.63	SAHH1	4	8054673	8057181	+	2221	protein_coding	Adenosylhomocysteinase 1 [Source:UniProtKB/Swiss-Prot;Acc:O23255]	-
AT4G09320	799.919	623.621	674.559	1296.8	1030.76	919.111	505.545	570.651	603.029	530.075	532.111	511.755	770.87	891.476	969.966	796.5	779.715	820.328	NDK1	4	5923484	5924366	+	450	protein_coding	Nucleoside diphosphate kinase [Source:UniProtKB/TrEMBL;Acc:A0A178UXQ6]	NDK
AT1G67740	553.417	733.595	673.458	433.894	517.05	430.745	1110.14	766.569	932.998	1166.17	970.068	1288.33	670.363	578.392	560.96	659.463	833.246	675.189	PSBY	1	25394031	25395249	-	1219	protein_coding	Putative uncharacterized protein [Source:UniProtKB/TrEMBL;Acc:Q549N8]	-
AT1G12090	636.818	788.81	657.579	1053.57	1020.23	678.209	782.271	844.331	684.658	700.386	592.273	749.106	655.455	813.601	874.733	600.862	581.268	570.945	ELP	1	4089664	4090857	-	1194	protein_coding	ELP [Source:UniProtKB/TrEMBL;Acc:A0A178W1A4]	-
AT4G04640	586.734	877.236	734.238	350.455	495.558	431.562	1104.64	819.522	962.847	1125.6	959.679	1194.78	580.793	477.816	492.635	651.966	758.787	647.139	ATPC1	4	2350498	2352025	-	1528	protein_coding	ATP synthase gamma chain 1, chloroplastic [Source:UniProtKB/Swiss-Prot;Acc:Q01908]	-
AT2G02100	1445.2	1564.14	1589.82	611.365	594.767	583.13	37.0562	79.537	76.5937	35.7033	42.5593	30.0048	682.106	797.488	851.03	1319.42	1440.71	1439.08	PDF2.2	2	528179	529186	+	753	protein_coding	PDF2.2 [Source:UniProtKB/TrEMBL;Acc:A0A178VVN9]	-
AT3G12780	612.088	667.572	666.034	423.478	488.945	416.036	1010.46	804.403	772.294	1017.63	1000.64	1160.51	545.956	574.464	593.376	766.724	874.868	807.107	PGK1	3	4060920	4063306	-	1819	protein_coding	Phosphoglycerate kinase [Source:UniProtKB/TrEMBL;Acc:A0A178V5M8]	-
AT4G01150	618.072	723.406	775.458	516.341	493.982	416.848	836.175	766.223	811.545	1027.09	885.923	1080.45	486.622	505.784	574.983	804.825	924.559	843.586	CURT1A	4	493546	494885	+	948	protein_coding	Protein CURVATURE THYLAKOID 1A, chloroplastic [Source:UniProtKB/Swiss-Prot;Acc:O04616]	-
AT3G08940	94.1946	121.477	88.4773	98.2764	81.0912	56.767	1543.47	1691.43	2030.63	1871.99	2001.51	2311.04	119.394	176.475	209.385	139.468	212.865	150.987	LHCB4.2	3	2717557	2718923	+	1367	protein_coding	Chlorophyll a-b binding protein CP29.2, chloroplastic [Source:UniProtKB/Swiss-Prot;Acc:Q9XF88]	-
AT3G02470	850.064	720.374	703.955	746.628	724.124	818.316	689.73	636.798	624.428	633.542	682.345	667.813	733.476	710.352	666.598	766.303	782.584	779.054	SAMDC1	3	508886	511561	+	2091	protein_coding	S-adenosylmethionine decarboxylase proenzyme 1 [Source:UniProtKB/Swiss-Prot;Acc:Q96286]	SAM_decarbox
AT3G04120	997.468	801.556	735.83	844.549	1012.93	1106.58	345.21	323.289	310.445	358.296	349.628	373.957	711.982	698.822	660.639	1154.95	1023.01	1064.76	GAPC1	3	1080942	1083690	+	1711	protein_coding	Glyceraldehyde-3-phosphate dehydrogenase GAPC1, cytosolic [Source:UniProtKB/Swiss-Prot;Acc:P25858]	-
AT1G75750	683.196	700.332	836.456	953.794	785.965	861.622	551.751	488.901	350.846	299.978	239.885	335.062	874.675	1002.63	1014.8	942.842	951.945	978.124	GASA1	1	28441501	28442435	-	760	protein_coding	GASA1 [Source:UniProtKB/TrEMBL;Acc:A0A178W4S5]	-
AT4G21280	572.31	481.45	607.939	316.222	266.468	176.532	1062.21	1037.97	1157.91	1072.33	1035.9	1165.03	313.808	390.433	452.169	797.952	1026.45	896.297	PSBQ1	4	11334352	11335815	+	997	protein_coding	Oxygen-evolving enhancer protein 3-1, chloroplastic [Source:UniProtKB/Swiss-Prot;Acc:Q9XFT3]	-
AT3G08580	746.261	737.492	765.258	802.756	875.653	808.455	573.576	426.85	447.354	681.687	648.95	584.37	637.641	705.37	674.698	891.649	916.064	894.366	AAC1	3	2605435	2607895	-	1729	protein_coding	AAC1 [Source:UniProtKB/TrEMBL;Acc:A0A384KYV2]	Mito_carr
AT3G62030	663.138	701.874	826.537	467.225	546.592	432.237	896.906	626.036	575.268	1002.9	963.055	1031.22	516.702	525.243	556.686	747.073	879.992	831.989	ROC4	3	22973004	22975378	+	1276	protein_coding	Rotamase CYP 4 [Source:UniProtKB/TrEMBL;Acc:F4IX26]	Pro_isomerase
AT3G50820	531.273	456.707	537.97	202.68	191.902	204.692	1068.32	917.043	1039.18	1243.15	1400.42	1377.66	322.201	392.507	417.128	761.687	947.698	776.14	PSBO2	3	18890874	18892508	-	1327	protein_coding	Oxygen-evolving enhancer protein 1-2, chloroplastic [Source:UniProtKB/Swiss-Prot;Acc:Q9S841]	-
AT5G25980	450.706	466.471	548.348	264.17	502.907	603.988	673.43	569.493	567.389	826.35	1977.92	1090.97	322.973	392.966	463.723	999.944	1026.44	859.251	TGG2	5	9072708	9075777	+	1970	protein_coding	Myrosinase 2 [Source:UniProtKB/Swiss-Prot;Acc:Q9C5C2]	Glyco_hydro_1
AT4G32260	623.157	782.385	756.778	427.923	509.546	405.85	803.014	819.864	904.143	847.194	687.588	851.214	478.63	551.461	613.756	755.207	863.755	756.817	-	4	15573553	15574737	-	1117	protein_coding	PDE334 [Source:UniProtKB/TrEMBL;Acc:A0A178V017]	-
AT3G11630	598.69	663.54	789.585	544.666	613.119	458.945	879.814	556.069	521.123	857.654	856.519	899.509	602.086	552.133	579.01	669.661	802.222	729.849	BAS1	3	3672036	3674159	+	1176	protein_coding	2-Cys peroxiredoxin BAS1, chloroplastic [Source:UniProtKB/Swiss-Prot;Acc:Q96291]	-
AT1G75040	1004.34	429.106	411.537	875.616	982.808	2619.9	53.3896	94.442	100.673	130.048	38.0218	120.53	749.819	942.944	692.205	1219.05	745.022	908.781	PR5	1	28177670	28179022	+	1095	protein_coding	Pathogenesis-related protein 5 [Source:UniProtKB/Swiss-Prot;Acc:P28493]	Thaumatin
AT1G02930	1749.71	1471.33	1532.06	262.169	413.744	517.271	83.9694	70.7383	56.341	165	92.7497	106.914	234.284	184.139	142.732	1968.05	1527.98	1524.62	GSTF6	1	661088	662475	-	1186	protein_coding	Glutathione S-transferase F6 [Source:UniProtKB/Swiss-Prot;Acc:P42760]	GST_N
AT4G27520	1569.94	1263.05	1324.36	436.945	496.114	554.715	97.4897	105.009	107.926	80.4485	57.6897	62.1813	433.855	580.35	512.4	1472.89	1488.38	1265.66	ENODL2	4	13750156	13752103	-	1846	protein_coding	Early nodulin-like protein 2 [Source:UniProtKB/Swiss-Prot;Acc:Q9T076]	Cu_bind_like
AT4G05320	718.058	493.667	549.823	339.073	515.543	604.031	871.316	888.931	937.6	813.386	750.002	863.019	648.589	605.237	505.497	598.296	649.535	511.308	UBQ10	4	2717977	2720308	+	2044	protein_coding	Polyubiquitin 10 [Source:UniProtKB/Swiss-Prot;Acc:Q8H159]	ubiquitin
AT1G52230	293.848	278.121	329.488	204.441	185.284	130.032	1161.97	890.542	980.085	1562.48	1716.25	1868.75	245.39	260.161	266.551	435.795	575.751	475.902	PSAH2	1	19454798	19455668	+	702	protein_coding	Photosystem I reaction center subunit VI-2, chloroplastic [Source:UniProtKB/Swiss-Prot;Acc:Q9SUI6]	-
AT2G46820	493.075	522.73	578.077	352.042	338.974	309.707	855.182	743.201	836.038	1118.47	970.102	1210.94	320.488	346.701	378.101	727.413	929.954	747.771	CURT1B	2	19243348	19245141	+	1177	protein_coding	Protein CURVATURE THYLAKOID 1B, chloroplastic [Source:UniProtKB/Swiss-Prot;Acc:Q8LCA1]	-
AT5G13630	620.088	847.794	689.405	303.119	394.739	315.082	914.935	760.154	802.723	896.137	785.7	928.109	650.92	657.586	657.154	455.202	548.897	463.293	CHLH	5	4387307	4392429	-	4757	protein_coding	Magnesium-chelatase subunit ChlH, chloroplastic [Source:UniProtKB/Swiss-Prot;Acc:Q9FNB0]	-
AT2G36530	829.044	668.671	683.218	725.693	919.699	926.136	299.501	204.696	213.747	305.326	296.246	290.529	591.325	618.008	614.798	1088.07	1154.01	1029.62	ENO2	2	15320756	15324129	-	2212	protein_coding	LOS2 [Source:UniProtKB/TrEMBL;Acc:A0A178VT47]	-
AT1G26630	589.003	701.839	660.985	762.449	880.658	843.7	539.007	432.684	444.111	556.939	583.874	573.798	764.67	653.498	633.514	591.646	589.454	568.928	ELF5A-2	1	9205800	9207417	+	989	protein_coding	Eukaryotic translation initiation factor 5A-2 [Source:UniProtKB/Swiss-Prot;Acc:Q93VP3]	-
AT3G21055	819.225	431.827	542.802	349.399	222.154	131.714	491.379	1048.21	1214.75	487.182	498.959	550.094	263.073	473.168	563.479	986.767	1201.15	1034.23	PSBTN	3	7376432	7377226	-	795	protein_coding	Photosystem II subunit T [Source:UniProtKB/TrEMBL;Acc:A0A1I9LS90]	-
AT5G11740	726.605	412.173	576.415	1043.91	1001.17	894.141	456.493	327.64	321.88	408.136	331.285	408.502	691.8	674.509	834.95	739.917	809.158	645.845	AGP15	5	3783930	3784963	+	1034	protein_coding	ATAGP15 [Source:UniProtKB/TrEMBL;Acc:C0SVP3]	-
AT5G17920	535.523	741.346	542.689	650.921	903.292	649.294	662.449	488.943	497.223	641.351	617.804	650.568	595.067	634.076	658.403	591.771	584.873	646.907	MS1	5	5935038	5939865	+	3314	protein_coding	5-methyltetrahydropteroyltriglutamate--homocysteine methyltransferase 1 [Source:UniProtKB/Swiss-Prot;Acc:O50008]	-
AT1G74470	354.729	462.368	398.096	341.565	376.479	281.52	928.67	815.736	877.17	1023.04	1010.64	1154.67	546.594	548.077	589.856	353.059	441.246	372.676	CHLP	1	27991165	27993445	+	2087	protein_coding	Geranylgeranyl diphosphate reductase, chloroplastic [Source:UniProtKB/Swiss-Prot;Acc:Q9CA67]	Pyr_redox_2
AT1G32060	357.033	498.882	458.996	236.378	293.506	279.582	1197.95	860.666	970.109	1065.94	921.778	1111.08	511.549	457.865	439.396	368.52	477.357	362.963	PRK	1	11532199	11534639	+	1890	protein_coding	Phosphoribulokinase [Source:UniProtKB/TrEMBL;Acc:A0A178WLP9]	-
AT4G09650	359.714	555.033	518.633	282.622	352.495	314.949	974.817	553.552	602.714	1215.8	1149.32	1350.42	461.508	381.337	390.64	385.322	466.53	397.721	ATPD	4	6100714	6101864	+	1151	protein_coding	PDE332 [Source:UniProtKB/TrEMBL;Acc:A0A178V1L3]	-
AT4G21960	266.6	330.783	243.23	500.609	521.765	496.491	822.773	683.713	629.625	1084.25	1162.3	1203	454.345	443.044	407.515	510.743	458.318	452.317	PER42	4	11646109	11648644	-	1829	protein_coding	Peroxidase 42 [Source:UniProtKB/Swiss-Prot;Acc:Q9SB81]	-
AT5G50920	576.4	645.914	618.691	390.275	486.321	522.22	720.917	657.607	679.446	589.089	509.77	602.154	656.875	645.816	631.456	529.564	563.557	508.321	CLPC1	5	20715453	20720681	-	3512	protein_coding	Chaperone protein ClpC1, chloroplastic [Source:UniProtKB/Swiss-Prot;Acc:Q9FI56]	Clp_N
AT3G53460	780.35	775.347	747.73	647.684	609.556	471.224	312.737	407.69	385.104	206.118	232.821	219.139	874.753	968.96	1109.82	557.827	625.567	593.848	CP29	3	19818975	19821519	-	1884	protein_coding	Chloroplast RNA-binding protein 29 [Source:UniProtKB/TrEMBL;Acc:F4JAF3]	RRM_1
AT4G33010	473.45	628.232	525.593	376.768	557.572	546.755	724.622	596.993	603.806	658.639	473.754	605.771	719.077	727.404	720.683	503.168	584.567	478.578	GLDP1	4	15926652	15931422	-	3586	protein_coding	Glycine cleavage system P protein [Source:UniProtKB/TrEMBL;Acc:A0A178UTF1]	-
AT4G35090	840.954	1172.67	1024.5	269.657	370.18	403.979	471.536	413.581	354.346	300.775	222.848	314.427	352.411	356.914	327.547	1063.66	1152.06	1060.43	CAT2	4	16700312	16703504	-	2767	protein_coding	catalase 2 [Source:TAIR;Acc:AT4G35090]	Catalase
AT1G01470	1386.88	1012.05	1315.03	233.285	241.487	348.661	36.8039	30.9061	32.7184	55.7003	35.5998	56.4146	208.742	224.807	251.404	1776.87	1673.97	1495.45	LEA14	1	171525	172948	-	1348	protein_coding	LSR3 [Source:UniProtKB/TrEMBL;Acc:A0A178W160]	-
AT2G13360	488.947	513.505	466.625	389.829	378.417	390.599	730.617	805.916	862.497	646.67	602.386	741.013	554.773	633.425	672.051	462.055	519.121	450.391	AGT1	2	5538740	5541479	-	2083	protein_coding	Serine--glyoxylate aminotransferase [Source:UniProtKB/Swiss-Prot;Acc:Q56YA5]	Aminotran_5
AT5G20290	549.13	489.642	528.914	952.52	769.502	637.364	443.732	414.974	415.008	411.179	521.871	411.201	615.164	677.796	764.583	530.33	548.088	600.777	RPS8A	5	6851341	6853106	-	1117	protein_coding	40S ribosomal protein S8 [Source:UniProtKB/TrEMBL;Acc:A0A178UCD3]	-
AT4G39800	1011.34	1122.27	1183.6	418.143	518.587	495.412	77.3297	63.0753	48.5821	89.4202	64.4826	99.0864	407.64	418.516	414.993	1217.79	1226.01	1104.93	IPS1	4	18469255	18472048	-	2095	protein_coding	Inositol-3-phosphate synthase isozyme 1 [Source:UniProtKB/Swiss-Prot;Acc:P42801]	-
AT3G14420	440.958	464.429	444.089	424.263	415.231	417.782	833.733	779.723	724.721	649.736	605.347	744.578	521.662	574.318	584.524	400.01	459.814	406.644	GLO1	3	4821391	4824178	+	1892	protein_coding	(S)-2-hydroxy-acid oxidase GLO1 [Source:UniProtKB/Swiss-Prot;Acc:Q9LRR9]	FMN_dh
AT5G13930	601.706	616.663	661.947	1092.06	1180.05	1039.62	99.6538	61.7894	30.6908	125.821	108.727	108.401	429.751	520.107	511.659	815.038	888.211	989.564	CHS	5	4488476	4490264	+	1703	protein_coding	Chalcone synthase family protein [Source:UniProtKB/TrEMBL;Acc:Q460R0]	Chal_sti_synt_N
AT2G26500	460.787	469.8	537.633	515.964	435.797	388.765	554.129	569.421	590.465	587.373	496.759	660.11	511.605	493.777	569.645	546.095	626.051	599.915	-	2	11270082	11271074	+	897	protein_coding	At2g26500/T9J22.17 [Source:UniProtKB/TrEMBL;Acc:O48717]	-
AT2G10940	377.089	520.262	391.108	658.298	844.174	424.847	678.399	552.717	449.807	560.495	486.074	550.436	499.314	624.258	724.873	435.988	402.871	403.372	-	2	4310321	4312162	-	1842	protein_coding	At2g10940/F15K19.1 [Source:UniProtKB/TrEMBL;Acc:Q9SKI0]	-
AT4G30650	782.4	807.651	878.886	945.127	843.299	847.805	21.8931	21.4379	22.3815	37.8788	35.8665	42.3997	392.656	443.168	486.343	1033.36	936.236	985.868	-	4	14954204	14955114	+	837	protein_coding	UPF0057 membrane protein At4g30650 [Source:UniProtKB/Swiss-Prot;Acc:Q9M095]	-
AT2G23120	1365.11	780.262	894.351	430.81	278.393	300.574	70.8336	150.809	164.062	70.7763	56.2322	72.9656	354.666	540.464	683.421	1129.23	1091.86	1076.02	-	2	9841842	9842634	+	793	protein_coding	Expressed protein [Source:UniProtKB/TrEMBL;Acc:Q8S8R1]	-
AT3G55800	391.102	485.64	468.094	332.165	399.228	352.089	657.927	500.823	517.441	703.694	628.309	736.287	557.812	567.889	587.034	486.803	595.413	501.89	SBPASE	3	20709294	20711640	+	1747	protein_coding	Sedoheptulose-1,7-bisphosphatase, chloroplastic [Source:UniProtKB/Swiss-Prot;Acc:P46283]	-
AT3G01500	431.181	345	443.08	89.9139	90.6005	85.4405	1066.08	822.221	770.744	949.363	814.342	984.407	178.442	188.692	195.587	595.479	758.615	639.181	BCA1	3	194426	198664	-	3266	protein_coding	Beta carbonic anhydrase 1, chloroplastic [Source:UniProtKB/Swiss-Prot;Acc:P27140]	-
AT5G42270	680.509	787.222	708.675	368.09	522.024	568.444	364.242	271.831	270.991	327.715	259.041	329.156	644.965	588.219	588.698	622.962	691.552	659.756	FTSH5	5	16902475	16905294	+	2491	protein_coding	VAR1 [Source:UniProtKB/TrEMBL;Acc:A0A178U8J6]	AAA
AT3G16640	423.059	439.781	427.278	475.948	453.85	445.863	613.744	597.989	633.753	604.716	873.364	733.754	317.661	325.086	345.563	506.577	517.867	480.964	TCTP1	3	5669317	5670842	-	1012	protein_coding	Translationally-controlled tumor protein 1 [Source:UniProtKB/Swiss-Prot;Acc:P31265]	-
AT2G20260	462.604	483.241	496.557	263.716	250.111	212.267	628.303	610.875	701.405	763.974	730.841	860.278	218.412	260.013	313.74	584.76	652.392	613.928	PSAE2	2	8736734	8737767	+	607	protein_coding	Photosystem I reaction center subunit IV B, chloroplastic [Source:UniProtKB/Swiss-Prot;Acc:Q9S714]	-
AT1G02780	526.17	378.993	439.758	866.539	653.795	557.875	364.784	414.998	423.012	355.568	422.642	342.216	520.162	606.526	712.045	497.07	482.1	523.666	RPL19A	1	607799	609534	-	1109	protein_coding	60S ribosomal protein L19-1 [Source:UniProtKB/Swiss-Prot;Acc:Q9SRX2]	-
AT4G04020	727.322	650.48	856.252	309.219	394.163	505.745	306.919	219.598	246.924	220.428	125.573	214.441	149.696	156.513	156.805	1274.07	1347.36	1218.21	PAP1	4	1931883	1933950	+	1639	protein_coding	Probable plastid-lipid-associated protein 1, chloroplastic [Source:UniProtKB/Swiss-Prot;Acc:O81439]	-
AT2G45180	220.355	342.571	150.385	698.722	639.775	564.688	503.732	973.04	1036.4	399.288	332.924	507.831	632.214	825.228	821.563	118.467	96.2038	151.64	-	2	18626188	18627157	+	970	protein_coding	At2g45180/T14P1.1 [Source:UniProtKB/TrEMBL;Acc:Q42044]	-
AT1G13440	381.164	407.299	404.474	513.228	608.52	618.22	533.039	481.543	423.446	573.837	539.914	609.405	386.559	418.832	424.901	536.572	544.951	532.518	GAPC2	1	4608077	4610878	-	1789	protein_coding	Glyceraldehyde-3-phosphate dehydrogenase GAPC2, cytosolic [Source:UniProtKB/Swiss-Prot;Acc:Q9FX54]	-
AT3G09200	440.449	465.211	482.308	777.786	738.069	642.757	362.483	354.942	337.413	323.604	371.989	317.806	683.377	710.273	700.903	391.207	391.009	404.314	RPP0B	3	2823088	2825241	-	1460	protein_coding	60S acidic ribosomal protein P0-2 [Source:UniProtKB/Swiss-Prot;Acc:Q42112]	-
AT3G55610	933.325	1140.21	1107.09	248.287	345.157	458.167	56.247	66.6122	57.5933	45.1485	42.6996	48.9703	221.429	213.015	191.974	1275.22	1265.57	1106.42	P5CSB	3	20624020	20629295	-	2784	protein_coding	Delta-1-pyrroline-5-carboxylate synthase [Source:UniProtKB/TrEMBL;Acc:A0A178VF78]	AA_kinase
AT5G61410	467.179	484.056	511.019	391.222	398.348	335.415	527.023	486.264	511.744	571.1	511.666	565.602	405.007	413.176	440.854	540.829	616.075	550.592	RPE	5	24683606	24686217	-	1520	protein_coding	RPE [Source:UniProtKB/TrEMBL;Acc:A0A178UPG9]	-
AT1G14320	499.239	456.576	467.988	727.308	611.333	562.715	406.591	361.632	372.129	360.66	399.58	341.268	608.796	591.384	610.996	448.364	419.337	440.831	RPL10A	1	4888114	4889704	+	1265	protein_coding	60S ribosomal protein L10-1 [Source:UniProtKB/Swiss-Prot;Acc:Q93VT9]	-
AT3G09440	983.25	612.56	778.047	130.546	181.93	180.501	104.682	87.6684	71.3269	69.6946	46.5523	60.2032	152.284	159.543	150.828	1532.77	1796.61	1561.81	HSP70-3	3	2902355	2905947	-	3222	protein_coding	Heat shock protein 70 (Hsp 70) family protein [Source:UniProtKB/TrEMBL;Acc:A0A178VI76]	HSP70
AT1G43170	462.059	431.262	437.102	807.812	781.509	655.42	318.955	259.924	265.913	310.17	353.312	292.52	631.909	649.517	647.765	441.064	434.163	468.59	ARP1	1	16266553	16268945	+	1742	protein_coding	60S ribosomal protein L3-1 [Source:UniProtKB/Swiss-Prot;Acc:P17094]	-
AT3G23810	801.45	812.008	892.266	407.025	529.296	367.869	214.997	121.109	106.024	242.633	246.828	239.878	249.51	235.932	251.045	927.189	1010.54	965.49	SAHH2	3	8587622	8589754	-	1932	protein_coding	Adenosylhomocysteinase [Source:UniProtKB/TrEMBL;Acc:A0A178VEP9]	-
AT5G46110	245.694	293.76	322.735	133.574	158.932	150.873	856.443	672.814	697.011	1123.31	1021.39	1152.33	225.755	238.093	242.247	339.03	405.72	332.236	APE2	5	18697235	18700900	+	2303	protein_coding	Glucose-6-phosphate/phosphate translocator-like protein [Source:UniProtKB/TrEMBL;Acc:A0A219I0W9]	-
AT3G60750	364.202	474.953	410.595	332.807	434.737	368.109	718.686	556.794	575.396	616.703	531.308	605.705	439.292	460.178	469.482	391.295	442.092	402.539	TKL-1	3	22453668	22457458	+	3196	protein_coding	Transketolase-1, chloroplastic [Source:UniProtKB/Swiss-Prot;Acc:Q8RWV0]	-
AT5G02960	430.061	384.237	428.805	787.362	651.26	584.019	395.755	329.085	339.849	372.811	447.979	384.053	536.013	539.922	586.05	425.174	418.316	445.958	RPS23B	5	693079	694515	-	749	protein_coding	40S ribosomal protein S23-2 [Source:UniProtKB/Swiss-Prot;Acc:P49201]	Ribosomal_S12
AT1G09350	956.925	1252.25	1341.08	144.009	241.605	175.141	0.774478	0.586495	0.922314	2.2863	2.44497	2.53076	95.5901	88.4147	82.4592	1435.54	1422.99	1215.23	GOLS3	1	3019639	3021443	+	1546	protein_coding	Hexosyltransferase (Fragment) [Source:UniProtKB/TrEMBL;Acc:W8PVD7]	Glyco_transf_8
AT5G35630	436.226	385.683	405.975	195.066	231.146	172.828	619.745	543.024	643.876	773.501	664.913	774.48	183.552	222.189	252.44	579.548	687.813	615.443	GLN2	5	13830429	13833542	+	2101	protein_coding	Glutamine synthetase, chloroplastic/mitochondrial [Source:UniProtKB/Swiss-Prot;Acc:Q43127]	-
AT1G72370	468.15	469.809	438.83	681.479	669.258	553.608	374.465	323.393	340.406	321.247	350.746	312.94	527.128	600.355	619.79	436.814	426.586	455.089	RPSAA	1	27242845	27244931	-	1289	protein_coding	40S ribosomal protein SA [Source:UniProtKB/TrEMBL;Acc:A0A178WNA1]	-
AT5G58070	1106.6	762.419	952.191	134.289	130.297	135.509	55.1688	88.9538	94.7428	41.6398	44.9191	51.7273	152.22	199.611	214.244	1259.36	1577.98	1359.37	TIL	5	23500061	23501416	-	1272	protein_coding	TIL [Source:UniProtKB/TrEMBL;Acc:A0A178US04]	Lipocalin_2
AT3G63160	381.817	297.366	365.839	990.723	628.42	469.398	419.496	350.863	283.881	357.286	368.311	424.562	450.21	526.183	630.572	396.77	458.362	430.23	-	3	23333399	23334034	-	636	protein_coding	OEP6 [Source:UniProtKB/TrEMBL;Acc:A0A384KZL8]	-
AT3G54050	434.937	422.496	423.527	280.509	295.871	233.218	493.578	471.213	509.398	514.737	495.918	550.998	422.962	508.986	539.489	466.276	563.751	497.815	CFBP1	3	20016837	20018822	+	1652	protein_coding	Fructose-1,6-bisphosphatase 1, chloroplastic [Source:UniProtKB/Swiss-Prot;Acc:P25851]	-
AT3G60245	446.718	337.515	398.201	1035.61	640.301	514.95	286.554	294.216	290.111	245.301	311.651	236.826	483.559	553.328	650.448	435.748	428.664	489.41	RPL37AC	3	22268688	22270028	+	672	protein_coding	60S ribosomal protein L37a-2 [Source:UniProtKB/Swiss-Prot;Acc:Q8RXU5]	-
AT3G63410	435.698	444.314	461.642	422.82	452.393	380.498	426.298	409.934	410.15	376.223	389.548	411.253	471.425	565.516	598.749	427.964	482.645	449.138	VTE3	3	23415589	23417119	-	1361	protein_coding	2-methyl-6-phytyl-1,4-hydroquinone methyltransferase, chloroplastic [Source:UniProtKB/Swiss-Prot;Acc:Q9LY74]	Methyltransf_11
AT5G66190	381.009	343.609	361.463	267.233	260.73	246.954	576.748	607.296	618.472	603.727	575.986	692.427	270.19	296.768	309.376	482.199	572.423	495.952	LFNR1	5	26450964	26453199	-	1509	protein_coding	Ferredoxin--NADP reductase, leaf isozyme 1, chloroplastic [Source:UniProtKB/Swiss-Prot;Acc:Q9FKW6]	NAD_binding_1
AT3G14210	191.912	401.602	251.377	596.219	739.785	452.402	456.759	370.55	326.616	671.455	650.611	793.126	349.867	375.123	362.845	323.447	242.867	349.198	ESM1	3	4729399	4731847	+	1951	protein_coding	GDSL esterase/lipase ESM1 [Source:UniProtKB/Swiss-Prot;Acc:Q9LJG3]	Lipase_GDSL
AT5G25610	402.607	260.505	320.509	294.991	473.005	507.748	311.476	334.387	323.427	395.29	264.581	367.78	257.851	350.75	328.344	986.432	832.994	870.757	RD22	5	8914122	8916856	-	1727	protein_coding	BURP domain protein RD22 [Source:UniProtKB/Swiss-Prot;Acc:Q08298]	-
AT4G11600	861.457	770.584	868.591	313.042	404.913	616.871	84.0437	84.1527	79.7617	88.337	70.6238	98.0326	357.658	328.265	317.648	847.334	894.082	770.689	GPX6	4	7009769	7011406	-	1027	protein_coding	Probable phospholipid hydroperoxide glutathione peroxidase 6, mitochondrial [Source:UniProtKB/Swiss-Prot;Acc:O48646]	GSHPx
AT5G42980	523.986	405.19	464.675	437.007	378.37	432.98	397.002	410.088	409.218	402.361	386.064	488.61	364.76	326.832	321.427	535.477	568.457	593.117	TRX3	5	17242607	17244231	+	1035	protein_coding	Thioredoxin H3 [Source:UniProtKB/Swiss-Prot;Acc:Q42403]	-
AT3G26520	225.511	298.951	210.329	125.408	148.827	136.827	905.453	845.274	910.843	775.592	822.953	853.21	285.881	341.428	336.595	188.32	182.858	203.818	TIP1-2	3	9722443	9723904	-	1290	protein_coding	Aquaporin TIP1-2 [Source:UniProtKB/Swiss-Prot;Acc:Q41963]	-
AT2G05520	528.264	295.988	334.875	548.363	339.765	412.202	294.704	527.767	401.153	319.268	302.97	312.218	302.481	454.466	464.728	725.859	569.732	642.656	GRP3	2	2025991	2027283	+	1065	protein_coding	Glycine-rich protein 3 [Source:UniProtKB/Swiss-Prot;Acc:Q9SL15]	-
AT5G20720	439.727	381.753	460.487	419.157	427.833	338.169	513.758	454.209	392.144	364.509	413.92	374.183	430.239	471.511	544.121	391.389	444.847	452.964	CPN20	5	7014662	7016698	+	1182	protein_coding	20 kDa chaperonin, chloroplastic [Source:UniProtKB/Swiss-Prot;Acc:O65282]	-
AT1G23130	531.708	284.131	382.882	312.466	220.658	287.753	415.974	504.895	458.987	476.291	405.124	465.046	226.133	256.645	262.374	738.144	750.707	729.485	-	1	8200321	8201246	+	845	protein_coding	At1g23130/T26J12_10 [Source:UniProtKB/TrEMBL;Acc:O49304]	-
AT3G04840	409.86	360.657	407.92	770.752	645.164	531.291	316.452	250.531	271.974	275.227	315.28	270.035	562.07	568.649	598.518	359.253	375.06	389.8	RPS3AA	3	1329571	1331642	+	1193	protein_coding	40S ribosomal protein S3a-1 [Source:UniProtKB/Swiss-Prot;Acc:Q9CAV0]	-
AT2G47400	390.08	277.897	338.069	308.898	221.883	193.658	552.8	612.339	655.944	575.144	618.317	631.038	219.987	276.379	371.133	433.265	494.888	466.568	CP12-1	2	19446730	19447642	+	913	protein_coding	Calvin cycle protein CP12-1, chloroplastic [Source:UniProtKB/Swiss-Prot;Acc:O22914]	-
AT1G56070	459.348	437.184	377.257	494.45	617.322	568.093	312.749	278.929	286.438	296.361	279.776	284.62	497.657	517.419	509.704	477.269	460.647	468.371	LOS1	1	20967652	20971742	-	3790	protein_coding	Elongation factor 2 [Source:UniProtKB/Swiss-Prot;Acc:Q9ASR1]	GTP_EFTU
AT1G16850	894.428	551.318	832.921	546.428	417.494	713.105	0.815232	0.960849	0.989977	3.11505	1.5932	3.26694	231.197	240.661	240.722	1032.84	1028.51	881.489	-	1	5764807	5765798	-	894	protein_coding	At1g16880 [Source:UniProtKB/TrEMBL;Acc:Q9FE54]	-
AT1G76180	586.701	391.264	595.512	327.571	313.826	300.281	154.898	133.719	150.252	294.099	260.93	370.733	155.963	169.335	194.512	1116.95	1152.46	939.481	ERD14	1	28586663	28587931	-	1182	protein_coding	Dehydrin ERD14 [Source:UniProtKB/Swiss-Prot;Acc:P42763]	-
AT1G09310	376.862	206.305	222.049	432.808	361.656	301.347	490.37	620.34	542.796	436.941	425.069	555.633	256.423	333.031	336.761	608.192	496.039	599.675	-	1	3008910	3009898	+	989	protein_coding	T31J12.3 protein [Source:UniProtKB/TrEMBL;Acc:Q9ZPZ4]	-
AT2G21330	320.341	359.312	313.098	326.052	295.569	259.336	552.054	600.907	583.384	568.422	496.036	608.248	309.359	408.358	414.525	353.149	425.146	369.753	FBA1	2	9128122	9130619	-	2043	protein_coding	Fructose-bisphosphate aldolase 1, chloroplastic [Source:UniProtKB/Swiss-Prot;Acc:Q9SJU4]	-
AT4G28750	362.118	285.172	329.479	142.778	123.464	84.0206	534.545	635.399	746.529	752.32	703.166	800.908	137.524	183.759	223.724	457.048	580.366	472.895	PSAE1	4	14202758	14204061	-	798	protein_coding	Photosystem I reaction center subunit IV A, chloroplastic [Source:UniProtKB/Swiss-Prot;Acc:Q9S831]	-
AT1G20020	430.325	522.944	506.988	234.786	283.147	237.163	477.694	413.289	405.951	508.188	494.557	584.507	307.752	299.888	318.863	462.447	516.032	491.07	LFNR2	1	6942625	6945091	+	1834	protein_coding	Ferredoxin--NADP reductase, leaf isozyme 2, chloroplastic [Source:UniProtKB/Swiss-Prot;Acc:Q8W493]	NAD_binding_1
AT4G27090	435.217	290.752	362.351	786.46	514.305	396.852	301.867	400.082	411.132	250.608	318.183	279.533	394.254	489.277	561.789	429.297	407.17	453.838	RPL14B	4	13593844	13595252	-	730	protein_coding	AT4G27090 protein [Source:UniProtKB/TrEMBL;Acc:B9DHP0]	-
AT1G77120	1211.17	919.631	1067.67	142.11	177.554	339.522	6.1034	6.55245	4.71651	3.59272	7.48737	4.94058	147.088	153.278	163.57	995.704	1102.87	961.733	ADH1	1	28975255	28977417	+	1595	protein_coding	Alcohol dehydrogenase class-P [Source:UniProtKB/Swiss-Prot;Acc:P06525]	ADH_zinc_N
AT2G28000	380.838	440.489	460.117	395.371	523.689	417.948	491.462	360.343	312.074	286.309	308.793	290.239	584.911	533.869	547.848	318.183	382.94	355.774	CPN60A1	2	11926446	11929488	+	2222	protein_coding	SLP [Source:UniProtKB/TrEMBL;Acc:A0A178VZW6]	-
AT1G04270	381.97	381.345	408.402	640.29	611.414	556.246	312.576	266.944	278.712	286.226	319.549	289.204	542.367	519.793	521.627	338.197	355.299	376.56	RPS15A	1	1141558	1143130	-	923	protein_coding	40S ribosomal protein S15-1 [Source:UniProtKB/Swiss-Prot;Acc:Q08112]	-
AT4G26850	854.344	1016.34	871.887	253.762	272.716	286.315	137.191	146.412	145.487	121.043	114.839	128.422	299.962	322.798	334.317	641.338	697.601	737.482	VTC2	4	13498956	13501701	-	2191	protein_coding	GDP-L-galactose phosphorylase 1 [Source:UniProtKB/Swiss-Prot;Acc:Q8RWE8]	-
AT1G04410	403.408	329.219	347.28	462.829	488.216	507.669	334.007	337.073	322.722	407.058	382.316	446.693	347.623	383.686	371.257	512.116	502.757	476.943	MDH1	1	1188995	1191458	-	1613	protein_coding	Malate dehydrogenase [Source:UniProtKB/TrEMBL;Acc:A0A178W4H0]	-
AT4G12480	714.271	979.849	509.405	414.312	763.253	1022.63	8.78836	13.3417	7.19028	1.55482	39.2306	5.5699	1093.69	831.03	436.127	249.072	107.274	159.592	EARLI1	4	7406065	7406994	-	930	protein_coding	PEARLI 1 [Source:UniProtKB/TrEMBL;Acc:A0A178V1J0]	-
AT4G24770	403.417	443.865	469.37	313.566	360.525	260.468	459.834	443.748	430.893	408.086	409.41	434.226	377.913	396.861	420.832	402.933	471.281	439.318	CP31A	4	12765761	12769419	-	1755	protein_coding	31 kDa ribonucleoprotein, chloroplastic [Source:UniProtKB/Swiss-Prot;Acc:Q04836]	RRM_1
AT5G09660	288.838	347.024	321.706	237.178	245.2	256.771	578.054	576.039	614.534	526.197	486.314	598.724	335.702	370.638	409.069	334.986	375.199	316.831	PMDH2	5	2993411	2995784	-	1924	protein_coding	Malate dehydrogenase [Source:UniProtKB/TrEMBL;Acc:B3H560]	-
AT3G04400	352.318	330.952	369.425	672.184	504.695	426.963	385.105	311.191	313.207	352.229	455.172	357.714	391.294	451.836	497.315	346.102	327.314	369.888	RPL23A	3	1167250	1168723	+	981	protein_coding	60S ribosomal protein L23 [Source:UniProtKB/Swiss-Prot;Acc:P49690]	-
AT1G37130	482.625	468.513	453.449	144.35	180.76	288.815	448.401	431.703	488.114	466.638	400.084	500.721	301.996	327.553	284.634	497.104	581.641	416.443	NIA2	1	14158452	14161938	+	3205	protein_coding	Nitrate reductase [NADH] 2 [Source:UniProtKB/Swiss-Prot;Acc:P11035]	NAD_binding_1
AT5G15960	454.702	200.875	348.218	1486.78	595.989	670.903	0.879153	1.78454	0.711733	1.55045	0.528651	1.19652	582.887	722.079	876.941	402.486	387.409	403.068	KIN1	5	5209717	5210826	+	829	protein_coding	Stress-induced protein KIN1 [Source:UniProtKB/Swiss-Prot;Acc:P18612]	-
AT1G67430	433.963	339.827	413.971	732.462	544.905	440.515	242.543	288.567	299.617	220.97	254.244	221.616	407.443	481.247	508.442	434.02	415.629	426.172	RPL17B	1	25262134	25263857	+	833	protein_coding	60S ribosomal protein L17-2 [Source:UniProtKB/Swiss-Prot;Acc:P51413]	-
AT2G28190	252.715	457.229	467.89	255.589	369.232	315.827	376.225	429.771	346.937	351.896	629.076	454.563	416.67	384.318	355.222	376.623	399.803	463.902	CSD2	2	12014412	12016569	+	1053	protein_coding	Superoxide dismutase [Cu-Zn] 2, chloroplastic [Source:UniProtKB/Swiss-Prot;Acc:O78310]	-
AT4G16720	349.146	349.476	380.025	681.709	621.297	565.024	277.489	241.286	250.963	274.101	323.808	257.218	454.816	494.213	518.322	336.967	337.384	381.197	RPL15A	4	9399865	9401408	-	999	protein_coding	Ribosomal protein L15 [Source:UniProtKB/TrEMBL;Acc:A0A178V5T1]	-
AT1G55490	364.463	447.019	430.671	346.371	447.924	343.003	395.562	302.647	282.784	316.995	347.437	311.584	589.823	597.607	599.584	289.779	344.942	329.387	CPN60B1	1	20715563	20719261	-	2545	protein_coding	LEN1 [Source:UniProtKB/TrEMBL;Acc:A0A178W724]	-
AT1G52300	386.335	340.633	380.465	611.298	493.145	426.239	372.237	277.834	315.47	352.212	407.862	340.855	461.492	439.405	466.682	328.431	328.156	351.001	RPL37B	1	19474898	19476234	-	685	protein_coding	60S ribosomal protein L37-2 [Source:UniProtKB/Swiss-Prot;Acc:Q43292]	-
AT4G38770	404.128	441.075	412.6	381.347	619.7	431.72	287.734	235.207	194.846	303.478	265.697	286.81	245.321	279.043	276.18	687.157	635.39	669.021	PRP4	4	18096606	18098633	-	1935	protein_coding	Proline-rich protein 4 [Source:UniProtKB/Swiss-Prot;Acc:Q9T0I5]	-
ATCG00220	648.704	724.47	767.055	43.0466	31.2478	22.1187	813.599	684.927	632.639	24.4823	37.0427	33.0639	556.355	420.331	373.226	342.047	501.973	385.771	PSBM	Pt	28707	28811	-	105	protein_coding	Photosystem II reaction center protein M [Source:UniProtKB/Swiss-Prot;Acc:P62109]	-
AT1G09340	332.329	351.369	362.361	230.704	242.883	190.22	511.986	419.12	436.973	499.806	500.375	563.249	309.598	350.524	382.464	380.997	457.641	424.696	CRB	1	3015237	3018542	+	2216	protein_coding	chloroplast RNA binding [Source:TAIR;Acc:AT1G09340]	Epimerase
AT1G35680	413.515	485.632	511.188	237.959	262.362	199.05	451.894	442.104	401.415	419.771	462.23	472.19	319.277	349.345	381.876	326.188	392.494	365.379	RPL21	1	13208683	13210428	+	939	protein_coding	50S ribosomal protein L21, chloroplastic [Source:UniProtKB/Swiss-Prot;Acc:P51412]	-
AT1G20620	272.406	223.228	142.988	138.63	141.501	185.845	534.425	702.256	599.962	793.23	874.27	780.753	272.619	264.93	226.946	273.037	221.015	224.27	CAT3	1	7142972	7146540	+	3385	protein_coding	catalase 3 [Source:TAIR;Acc:AT1G20620]	Catalase
AT3G05880	923.731	584.912	779.804	250.079	214.255	218.266	29.79	43.5417	37.3661	24.9801	22.3738	32.0357	208.305	240.001	332.216	1002.19	1107.15	802.924	RCI2A	3	1755497	1756924	-	879	protein_coding	RCI2A [Source:UniProtKB/TrEMBL;Acc:A0A178V7D5]	-
AT4G39730	527.586	527.563	654.25	477.896	492.176	747.617	92.5598	76.6203	72.5107	123.882	108.206	123.648	250.987	216.157	226.405	740.094	772.028	622.84	PLAT1	4	18432659	18433753	+	1009	protein_coding	PLAT1 [Source:UniProtKB/TrEMBL;Acc:A0A178V098]	-
AT2G18020	392.513	309.392	334.355	544.165	475.806	405.365	276.967	313.539	320.162	254.989	290.709	249.781	391.148	481.078	500.842	369.735	372.083	385.494	RPL8A	2	7837067	7838476	+	1177	protein_coding	EMB2296 [Source:UniProtKB/TrEMBL;Acc:A0A178VSS0]	Ribosomal_L2_C
AT4G23630	753.549	676.471	722.724	210.413	232.094	275.446	58.0791	63.7035	59.7654	71.589	64.2213	73.0742	158.552	154.263	156.876	1025.8	991.334	896.852	RTNLB1	4	12317036	12320074	+	2153	protein_coding	Reticulon-like protein [Source:UniProtKB/TrEMBL;Acc:A0A178V247]	-
AT4G18100	368.365	377.571	401.966	696.018	587.01	533.048	220.662	207.164	204.221	210.502	219.126	210.358	491.722	446.875	473.573	318.036	329.252	344.183	RPL32A	4	10035468	10036647	-	821	protein_coding	60S ribosomal protein L32-1 [Source:UniProtKB/Swiss-Prot;Acc:P49211]	-
ATCG00290	194.834	1.26622	320.459	112.365	79.4781	55.4273	0	0	0	1.74636	0.595451	0.598983	0.48471	7.24504	8.76682	1529.25	2509.8	1816.33	TRNS.2	Pt	35312	35403	+	92	tRNA	tRNA-Ser [Source:TAIR;Acc:ATCG00290]	-
AT5G65220	350.574	396.758	420.913	291.904	261.729	192.449	393.809	456.508	428.901	365.317	404.621	410.523	315.094	363.585	408.166	337.649	411.784	375.135	RPL29	5	26061165	26062682	+	834	protein_coding	AT5G65220 protein [Source:UniProtKB/TrEMBL;Acc:B9DH43]	-
AT3G51600	452.688	396.775	296.436	438.372	378.086	333.46	215.731	258.158	233.389	168.925	207.431	211.194	339.028	527.069	564.142	566.921	440.004	556.83	LTP5	3	19138338	19139423	-	979	protein_coding	Non-specific lipid-transfer protein 5 [Source:UniProtKB/Swiss-Prot;Acc:Q9XFS7]	-
AT2G35370	300.509	329.547	380.881	278.606	253.822	211.045	481.485	383.85	358.401	543.208	537.195	545.052	254.097	255.653	281.095	345.477	411.397	398.411	GDH1	2	14891041	14892298	+	944	protein_coding	Glycine cleavage system H protein [Source:UniProtKB/TrEMBL;Acc:A0A178VV72]	-
AT3G05590	311.225	294.063	326.697	618.623	535.073	458.592	353.711	231.2	252.014	299.236	390.474	317.456	470.171	418.709	441.769	274.757	266.749	278.148	RPL18B	3	1621355	1623052	+	1275	protein_coding	RPL18 [Source:UniProtKB/TrEMBL;Acc:A0A178V8M9]	-
AT1G62750	347.922	440.582	405.399	257.833	319.98	282.155	426.055	325.141	340.77	318.337	276.332	331.403	485.224	487.068	490.154	295.068	356.386	321.49	CPEFG	1	23233434	23236447	-	2666	protein_coding	Elongation factor G, chloroplastic [Source:UniProtKB/Swiss-Prot;Acc:Q9SI75]	GTP_EFTU
AT1G35720	432.781	337.576	307.844	516.766	572.24	744.866	130.408	119.889	111.921	246.083	226.417	251.785	345.422	338.615	323.233	523.012	476.161	453.424	ANN1	1	13225168	13227239	+	1390	protein_coding	Annexin [Source:UniProtKB/TrEMBL;Acc:A0A178WGZ8]	-
AT5G49910	341.159	375.448	403.985	363.381	499.439	427.769	307.982	208.763	200.064	185.087	158.149	180.151	466.919	436.965	433.015	432.4	509.444	462.651	HSP70-7	5	20303334	20306469	+	2467	protein_coding	Heat shock 70 kDa protein 7, chloroplastic [Source:UniProtKB/Swiss-Prot;Acc:Q9LTX9]	HSP70
ATCG00020	341.383	11.2434	500.991	81.3279	63.0253	44.6408	6.51956	8.49293	7.63923	7.96769	8.61441	5.91538	9.36376	11.4767	14.3851	1407.75	2217.96	1628.74	PSBA	Pt	383	1444	-	1062	protein_coding	Photosystem II protein D1 [Source:UniProtKB/Swiss-Prot;Acc:P83755]	Photo_RC
AT2G34480	334.337	316.162	338.433	552.89	520.333	462.786	307.275	258.595	256.527	269.217	290.642	271.899	436.451	409.086	450.387	297.032	284.438	306.717	-	2	14532624	14534409	-	1077	protein_coding	Ribosomal protein L18ae/LX family protein [Source:TAIR;Acc:AT2G34480]	-
AT1G48920	538.491	452.975	440.817	456.319	465.598	432.329	182.79	163.521	177.657	147.436	155.035	130.63	303.401	324.178	336.15	544.68	539.647	546.135	NUCL1	1	18098081	18101732	+	2089	protein_coding	Nucleolin 1 [Source:UniProtKB/Swiss-Prot;Acc:Q9FVQ1]	RRM_1
AT4G05050	627.654	424.295	494.766	283.582	317.218	358.241	186.96	205.665	217.625	229.084	230.701	239.371	248.777	283.371	314.771	553.419	613.069	496.047	UBQ11	4	2588004	2589437	-	1434	protein_coding	Polyubiquitin [Source:UniProtKB/TrEMBL;Acc:Q8H0Y0]	ubiquitin
AT3G14415	250.816	271.523	251.583	240.555	234.196	234.57	577.43	477.415	476.162	489.8	464.328	554.379	335.417	364.856	387.647	220.326	249.64	222.42	-	3	4818251	4821013	+	1729	protein_coding	GOX2 [Source:UniProtKB/TrEMBL;Acc:A0A384L6X3]	FMN_dh
AT5G47210	371.94	353.523	359.041	532.603	479.679	394.448	291.101	264.515	280.799	229.735	258.139	232.63	413.207	428.138	437.532	317.486	324.535	332.774	RGGC	5	19168941	19171263	-	1612	protein_coding	RGG repeats nuclear RNA binding protein C [Source:UniProtKB/Swiss-Prot;Acc:Q9LVT8]	-
AT5G13650	327.185	373.608	346.163	417.846	466.592	408.485	260.792	240.335	246.94	214.673	197.714	232.264	501.049	524.573	534.21	317.91	354.117	335.718	-	5	4397578	4402692	+	2602	protein_coding	Elongation factor family protein [Source:UniProtKB/TrEMBL;Acc:F4K409]	GTP_EFTU
AT5G30510	335.186	393.381	406.3	238.439	272.08	222.683	390.405	362.634	354.121	386.79	371.327	412.743	344.756	350.331	372.322	325.522	383.391	345.988	RPS1	5	11619000	11621298	-	1588	protein_coding	30S ribosomal protein S1, chloroplastic [Source:UniProtKB/Swiss-Prot;Acc:Q93VC7]	S1
AT2G45960	281.593	372.053	272.652	137.785	154.439	185.071	512.532	555.603	537.84	472.706	481.405	538.642	345.829	365.35	335.613	216.003	224.493	233.422	PIP1B	2	18910081	18911982	+	1597	protein_coding	Plasma membrane intrinsic protein 1B [Source:UniProtKB/TrEMBL;Acc:A8MRW1]	-
AT1G78370	156.377	117.66	167.05	416.028	433.901	358.216	446.876	273.768	180.472	510.943	700.649	603.576	309.859	292.718	346.461	245.509	274.091	372.174	GSTU20	1	29484120	29485389	-	1147	protein_coding	Glutathione S-transferase U20 [Source:UniProtKB/Swiss-Prot;Acc:Q8L7C9]	GST_N
AT5G15950	641.226	715.89	760.093	229.185	347.782	358.017	33.8519	25.1047	22.393	42.5466	38.5045	38.4644	246.491	205.306	190.608	697.638	867.161	726.186	SAMDC2	5	5205869	5208036	+	2053	protein_coding	S-adenosylmethionine decarboxylase proenzyme 2 [Source:UniProtKB/Swiss-Prot;Acc:Q9S7T9]	SAM_decarbox
AT3G52590	351.032	339.612	340.248	558.645	482.015	418.23	226.822	257.813	256.293	198.39	225.804	224.23	424.238	431.163	451.562	329.473	310.46	330.131	RPL40B	3	19505379	19506932	+	927	protein_coding	Ubiquitin-60S ribosomal protein L40-1 [Source:UniProtKB/Swiss-Prot;Acc:B9DHA6]	ubiquitin
AT2G30950	362.825	388.694	368.151	190.143	280.314	261.761	382.61	373.866	388.73	344.966	300.165	356.472	286.738	298.763	299.432	393.622	433.775	402.9	VAR2	2	13174279	13177223	+	2660	protein_coding	FtsH extracellular protease family [Source:TAIR;Acc:AT2G30950]	AAA
AT2G20890	362.14	491.399	486.578	214.223	272.018	245.245	354.45	279.066	283.8	357.006	311.839	369.085	329.917	297.662	299.684	376.169	407.469	370.858	THF1	2	8987584	8989416	+	1333	protein_coding	THF1 [Source:UniProtKB/TrEMBL;Acc:A0A178VVV5]	-
AT3G62870	339.35	267.513	312.976	629.626	531.892	433.372	224.861	223.289	230.88	188.024	220.408	199.83	398.394	453.89	479.121	323.298	315.712	333.825	RPL7AB	3	23242561	23244397	-	1196	protein_coding	60S ribosomal protein L7a-2 [Source:UniProtKB/Swiss-Prot;Acc:Q9LZH9]	-
AT5G20830	747.868	680.757	873.697	100.589	144.037	182.617	16.291	11.2069	8.69626	18.7428	12.7618	16.7715	106.134	100.025	88.6232	987.997	1145.33	789.57	SUS1	5	7050217	7055398	-	3726	protein_coding	Sucrose synthase 1 [Source:UniProtKB/Swiss-Prot;Acc:P49040]	Glycos_transf_1
AT1G32470	272.084	259.473	305.701	336.742	265.343	179.602	400.831	348.044	341.098	396.397	451.931	459.597	280.631	309.151	350.822	334.706	377.226	360.406	GDH3	1	11739304	11740399	-	829	protein_coding	Glycine cleavage system H protein 3, mitochondrial [Source:UniProtKB/Swiss-Prot;Acc:Q9LQL0]	-
AT5G38430	289.69	215.578	248.652	263.83	216.318	165.753	446.427	455.78	420.999	369.965	293.142	421.27	258.519	345.841	414.822	349.506	440.168	406.502	RBCS-1B	5	15383167	15385320	-	1894	protein_coding	Ribulose bisphosphate carboxylase small chain 1B, chloroplastic [Source:UniProtKB/Swiss-Prot;Acc:P10796]	-
AT3G27850	256.466	346.986	370.229	261.322	309.041	241.122	435.575	344.157	358.025	342.16	286.532	368.909	409.896	412.804	416.013	257.245	303.427	285.136	RPL12C	3	10324788	10325746	+	959	protein_coding	50S ribosomal protein L12-3, chloroplastic [Source:UniProtKB/Swiss-Prot;Acc:P36212]	-
AT1G73885	344.7	365.17	331.591	308.545	251.925	239.1	371.602	431.395	451.776	282.667	284.031	339.49	314.695	369.781	406.265	274.504	329.229	299.881	-	1	27786864	27787708	+	579	protein_coding	unknown protein; FUNCTIONS IN: molecular_function unknown; INVOLVED IN: biological_process unknown; LOCATED IN: chloroplast thylakoid membrane, chloroplast; Ha. [Source:TAIR;Acc:AT1G73885]	-
AT5G15200	321.977	297.578	326.297	506.535	474.067	393.571	220.922	261.734	275.787	231.178	241.716	222.536	335.107	389.857	440.481	343.543	339.131	365.277	RPS9B	5	4934810	4936429	-	1358	protein_coding	40S ribosomal protein S9-1 [Source:UniProtKB/Swiss-Prot;Acc:Q9LXG1]	S4
AT3G53020	353.635	232.85	275.016	743.825	499.46	441.743	164.651	200.202	210.472	159.614	189.521	155.138	367.663	446.745	498.655	338.717	343.917	355.828	RPL24B	3	19660488	19662025	-	866	protein_coding	60S ribosomal protein L24-2 [Source:UniProtKB/Swiss-Prot;Acc:P38666]	-
AT3G54210	318.723	359.466	378.53	209.304	218.139	182.102	438.972	362.535	361.739	381.546	404.13	423.938	291.221	304.906	326.112	317.162	358.994	334.906	RPL17	3	20067540	20068614	-	997	protein_coding	50S ribosomal protein L17, chloroplastic [Source:UniProtKB/Swiss-Prot;Acc:Q9M385]	-
AT5G40950	283.702	313.119	370.615	242.27	219.508	170.81	446.88	337.119	359.761	436.839	488.362	524.555	264.603	266.417	289.059	278.966	335.616	314.374	RPL27	5	16410782	16412114	+	950	protein_coding	50S ribosomal protein L27, chloroplastic [Source:UniProtKB/Swiss-Prot;Acc:Q9FLN4]	-
AT3G25520	306.523	295.99	308.854	552.873	507.301	411.414	257.572	221.606	230.728	224.084	238.499	223.526	407.523	396.986	391.373	296.572	297.292	315.686	ATL5	3	9269277	9271465	-	1493	protein_coding	RPL5A [Source:UniProtKB/TrEMBL;Acc:A0A178V891]	-
AT3G09500	311.292	334.04	336.523	417.416	443.984	365.312	295.55	242.265	257.832	267.207	358.564	265.666	360.528	374.265	406.487	283.581	283.555	274.725	RPL35A	3	2916922	2918247	+	849	protein_coding	60S ribosomal protein L35-1 [Source:UniProtKB/Swiss-Prot;Acc:Q9SF53]	-
AT3G46780	259.909	249.224	279.954	76.7373	63.8109	49.4866	498.002	483.235	538.063	601.51	619.633	654.333	82.4917	102.598	114.578	365.346	460.127	373.145	PTAC16	3	17228642	17231229	+	1865	protein_coding	Protein PLASTID TRANSCRIPTIONALLY ACTIVE 16, chloroplastic [Source:UniProtKB/Swiss-Prot;Acc:Q9STF2]	-
AT2G27530	301.784	297.091	342.203	584.612	521.96	439.288	234.929	180.106	186.477	203.348	244.462	212.157	425.939	391.598	411.46	280.689	274.662	297	RPL10AB	2	11763217	11764935	-	1133	protein_coding	60S ribosomal protein L10a-2 [Source:UniProtKB/Swiss-Prot;Acc:P59230]	-
AT5G18380	343.369	282.491	302.085	538.164	428.921	343.856	197.755	259.612	261.679	187.467	211.658	185.587	329.166	449.139	467.972	331.174	328.314	339.563	RPS16C	5	6089712	6090804	-	1093	protein_coding	40S ribosomal protein S16-3 [Source:UniProtKB/Swiss-Prot;Acc:Q42340]	-
AT3G53420	260.708	321.964	254.823	105.691	107.48	129.19	551.991	540.811	504.379	516.586	521.382	597.973	200.344	244.075	237.19	210.921	227.538	229.105	PIP2-1	3	19803473	19805730	-	1573	protein_coding	PIP2A [Source:UniProtKB/TrEMBL;Acc:A0A178V8P4]	-
AT1G02820	718.414	653.627	766.874	44.0933	44.9187	78.9498	41.4043	60.3545	40.0702	16.1452	7.45189	11.2779	33.281	45.5098	42.2693	1046.83	1125.44	975.677	LEA2	1	623656	624567	-	816	protein_coding	LEA3 [Source:UniProtKB/TrEMBL;Acc:A0A178WJ88]	-
AT4G34620	274.62	207.631	241.63	236.489	154.55	130.638	441.867	571.037	535.892	352.411	389.47	453.942	238	311.194	359.643	249.981	297.63	262.036	RPS16-1	4	16534855	16536224	-	703	protein_coding	SSR16 [Source:UniProtKB/TrEMBL;Acc:A0A178UZA3]	-
AT1G15690	266.197	409.728	291.141	314.698	436.061	385.929	292.858	229.207	199.061	297.414	273.692	281.82	453.741	426.135	398.483	247.449	253.201	249.676	AVP1	1	5398926	5402733	+	3050	protein_coding	VHP1 [Source:UniProtKB/TrEMBL;Acc:A0A178WA14]	-
AT5G57660	464.557	535.797	573.028	124.154	183.831	197.595	251.571	209.013	219.405	209.323	209.424	239.523	264.024	233.82	212.8	533.716	575.369	455.125	COL5	5	23355337	23356989	+	1564	protein_coding	Zinc finger protein CONSTANS-LIKE 5 [Source:UniProtKB/Swiss-Prot;Acc:Q9FHH8]	CCT
AT3G11510	287.813	298.095	316.982	436.757	426.658	378.044	277.908	250.138	237.927	263.838	289.888	284.534	352.688	372.827	364.217	277.554	268.887	285.352	RPS14B	3	3623448	3624961	-	857	protein_coding	At3g11510 [Source:UniProtKB/TrEMBL;Acc:Q1H555]	-
AT3G24830	337.55	258.617	294.787	523.433	411.716	369.338	207.518	207.202	213.58	189.81	238.445	209.978	321.571	379.666	449.692	342.485	333.373	364.64	RPL13AB	3	9064525	9066180	+	1018	protein_coding	60S ribosomal protein L13a-2 [Source:UniProtKB/Swiss-Prot;Acc:Q9LRX8]	-
AT4G29350	337.701	216.424	228.279	400.325	306.555	304.635	252.807	379.074	367.213	232.947	215.068	266.468	245.798	331.249	371.903	394.148	380.476	385.658	PRO2	4	14449888	14451394	+	918	protein_coding	Profilin-2 [Source:UniProtKB/Swiss-Prot;Acc:Q42418]	-
ATCG00030	374.966	0	396.684	59.2484	29.0473	14.2221	8.06539	2.68857	9.69527	0	3.08628	3.10459	1.25615	0.670567	2.00467	1157.53	1949.03	1600.82	TRNK	Pt	1717	4347	-	71	tRNA	Lysine tRNA [Source:TAIR;Acc:ATCG00030]	-
AT2G19730	311.472	272.044	308.474	566.446	473.808	369.214	176.15	217.651	227.094	176.472	197.912	170.98	339.478	437.261	434.726	320.412	296.859	311.062	RPL28A	2	8511486	8513291	+	847	protein_coding	60S ribosomal protein L28-1 [Source:UniProtKB/Swiss-Prot;Acc:O82204]	-
AT1G11860	210.935	167.603	214.544	183.425	151.836	123.434	553.997	430.122	416.115	492.596	562.563	543.416	174.51	212.04	251.915	276.989	343.07	293.976	-	1	4001113	4003748	+	2147	protein_coding	Glycine cleavage T-protein family [Source:TAIR;Acc:AT1G11860]	GCV_T
AT1G03130	53.4213	53.7375	56.1651	38.3851	35.8892	18.6955	719.506	807.184	932.1	801.196	675.256	869.655	66.1903	74.1047	79.0567	81.9525	133.209	82.6535	PSAD2	1	753307	754262	-	956	protein_coding	Photosystem I reaction center subunit II-2, chloroplastic [Source:UniProtKB/Swiss-Prot;Acc:Q9SA56]	-
AT5G67030	398.527	430.328	433.776	145.249	178.238	206.43	293.565	285.454	301.393	258.688	208.885	284.776	261.808	260.093	262.481	447.074	489.983	417.603	ZEP	5	26753469	26757402	-	2605	protein_coding	Zeaxanthin epoxidase, chloroplastic [Source:UniProtKB/Swiss-Prot;Acc:Q9FGC7]	FHA
AT4G18480	245.823	294.635	300.013	228.6	258.173	218.971	404.845	288.796	295.686	396.333	396.246	440.2	327.6	304.256	334.085	246.947	295.788	277.093	CHLI1	4	10201672	10203469	-	1608	protein_coding	Magnesium-chelatase subunit ChlI-1, chloroplastic [Source:UniProtKB/Swiss-Prot;Acc:P16127]	-
AT2G25080	273.802	396.41	382.417	120.534	162.885	156.084	452.064	438.232	498.792	376.819	318.533	455.49	226.116	210.119	199.067	274.876	327.794	283.263	GPX1	2	10667898	10670127	+	1246	protein_coding	Phospholipid hydroperoxide glutathione peroxidase 1, chloroplastic [Source:UniProtKB/Swiss-Prot;Acc:P52032]	GSHPx
AT1G55670	344.631	215.585	271.693	116.813	80.1627	64.0165	329.036	447.059	512.806	491.607	435.794	486.632	75.8658	101.019	145.008	429.07	542.035	447.534	PSAG	1	20802670	20803449	-	780	protein_coding	Photosystem I reaction center subunit V, chloroplastic [Source:UniProtKB/Swiss-Prot;Acc:Q9S7N7]	-
AT1G07890	366.341	254.688	285.581	262.258	276.596	293.453	242.988	193.368	172.53	340.089	271.551	340.428	206.325	213.767	228.579	528.991	514.421	527.492	APX1	1	2437281	2439665	+	1790	protein_coding	MEE6 [Source:UniProtKB/TrEMBL;Acc:A0A178W5I1]	-
AT2G01250	285.816	278.028	305.253	497.487	457.937	371.468	207.8	202.66	218.31	216.541	233.46	210.369	335.751	384.294	405.606	272.862	279.432	299.814	RPL7B	2	132578	134455	-	1200	protein_coding	60S ribosomal protein L7-2 [Source:UniProtKB/Swiss-Prot;Acc:P60040]	-
AT5G02870	297.012	300.85	286.432	450.546	452.129	361.573	216.296	203.822	212.916	196.789	211.603	178.688	424.324	435.261	444.274	253.366	251.91	268.671	RPL4D	5	657675	659800	+	1653	protein_coding	60S ribosomal protein L4-2 [Source:UniProtKB/Swiss-Prot;Acc:P49691]	-
AT1G09690	309.147	272.156	300.031	507.614	392.986	320.455	196.133	261.782	260.473	184.178	226.03	189.115	316.99	383.489	421.8	288.439	297.585	303.032	RPL21A	1	3136188	3137684	-	968	protein_coding	60S ribosomal protein L21-1 [Source:UniProtKB/Swiss-Prot;Acc:Q43291]	-
AT5G15650	577.489	587.506	584.616	270.067	331.107	347.094	63.288	49.4244	52.8017	94.1931	90.6976	77.9212	157.961	153.808	154.762	652.266	565.677	599.791	RGP2	5	5092140	5095302	+	2355	protein_coding	UDP-arabinopyranose mutase 2 [Source:UniProtKB/Swiss-Prot;Acc:Q9LFW1]	-
AT3G27690	67.5148	43.4559	72.3653	10.9053	8.63847	8.13327	488.923	333.664	342.202	1044.89	1004.2	1199.55	9.43613	11.5045	14.4761	210.604	326.112	212.857	LHCB2.4	3	10255906	10257489	+	1465	protein_coding	Chlorophyll a-b binding protein, chloroplastic [Source:UniProtKB/TrEMBL;Acc:A0A1I9LMB4]	-
AT3G49120	707.822	314.001	304.304	205.027	240.579	641.918	151.216	178.19	133.648	218.865	205.736	152.176	587.829	417.857	190.368	321.94	217.432	217.278	PER34	3	18207651	18210333	+	1522	protein_coding	Peroxidase 34 [Source:UniProtKB/Swiss-Prot;Acc:Q9SMU8]	-
AT2G24090	295.353	283.568	356.062	320.293	265.188	206.067	308.896	252.889	245.615	283.237	297.504	306.967	354.203	340.643	376.735	281.123	325.442	298.975	RPL35	2	10241875	10243674	+	859	protein_coding	50S ribosomal protein L35, chloroplastic [Source:UniProtKB/Swiss-Prot;Acc:Q8VZ55]	-
AT3G49010	260.658	266.295	275.866	513.753	512.692	417.243	212.908	154.344	167.692	197.321	231.494	198.77	412.046	404.827	395.881	255.67	242.208	250.086	RPL13B	3	18166708	18168700	-	1537	protein_coding	60S ribosomal protein L13-1 [Source:UniProtKB/Swiss-Prot;Acc:P41127]	-
AT1G70600	345.263	287.89	285.844	539.397	357.085	293.032	146.947	247.817	253.073	137.378	141.038	131.072	324.197	440.556	488.886	304.964	304.259	336.64	RPL27AC	1	26620821	26621779	-	959	protein_coding	60S ribosomal protein L27a-3 [Source:UniProtKB/Swiss-Prot;Acc:P49637]	-
AT2G41840	316.693	237.539	271.371	493.713	386.075	321.91	206.707	229.282	233.755	171.537	208.046	176.879	332.539	399.175	425.284	302.376	301.644	323.147	RPS2C	2	17459685	17461539	-	1330	protein_coding	40S ribosomal protein S2-3 [Source:UniProtKB/Swiss-Prot;Acc:P49688]	-
AT1G29070	307.553	298.058	332.494	240.368	224	168.911	302.88	337.085	309.121	274.379	282.402	308.838	300.501	321.587	379.32	282.033	346.855	317.489	RPL34	1	10149791	10151407	+	819	protein_coding	50S ribosomal protein L34, chloroplastic [Source:UniProtKB/Swiss-Prot;Acc:Q9LP37]	-
AT3G62250	276.726	235.274	254.64	546.807	416.79	347.056	210.805	259.008	259.921	177.995	208.136	168.652	359.039	404.015	418.339	250.001	245.829	277.6	RPS27AC	3	23037018	23038009	+	992	protein_coding	Ubiquitin-40S ribosomal protein S27a-3 [Source:UniProtKB/Swiss-Prot;Acc:P59233]	ubiquitin
AT4G25050	284.339	311.531	324.733	189.096	171.312	137.996	389.676	331.796	335.635	361.565	380.359	408.603	240.812	254.277	267.148	273.061	324.091	302.803	ACP4	4	12870006	12871564	+	1162	protein_coding	Acyl carrier protein 4 [Source:UniProtKB/TrEMBL;Acc:F4JRT7]	PP-binding
AT3G18740	263.28	300.797	305.275	393.899	388.862	350.166	277.645	229.773	224.704	266.481	310.428	261.245	336.353	321.772	325.461	231.569	244.456	254.872	RPL30C	3	6453303	6454018	+	621	protein_coding	60S ribosomal protein L30-3 [Source:UniProtKB/Swiss-Prot;Acc:Q9LSA3]	-
AT2G31360	490.872	486.568	472.531	280.931	263.973	267.277	100.822	102.04	100.451	84.4688	88.153	99.5244	266.058	289.505	319.654	551.057	512.696	507.351	ADS2	2	13371658	13374018	-	1722	protein_coding	Delta-9 acyl-lipid desaturase 2 [Source:UniProtKB/Swiss-Prot;Acc:Q9SID2]	-
AT3G15353	367.804	258.634	251.843	112.084	84.1398	92.4074	239.516	585.874	708.813	281.123	244.841	293.817	93.1414	130.455	137.834	452.059	505.403	422.641	MT3	3	5180642	5181586	-	654	protein_coding	Metallothionein-like protein 3 [Source:UniProtKB/Swiss-Prot;Acc:O22433]	-
AT5G39740	266.898	266.933	281.842	518.158	459.276	394.458	221.918	185.912	189.405	179.524	213.1	187.204	350.504	337.149	343.799	265.69	269.565	281.166	RPL5B	5	15903279	15905532	+	1400	protein_coding	RPL5B [Source:UniProtKB/TrEMBL;Acc:A0A178UJU5]	-
AT1G69870	478.729	423.969	460.38	212.107	312.278	407.223	25.0397	38.158	27.0022	23.8342	18.1775	23.5227	171.279	178.971	163.015	789.528	743.975	690.879	NPF2.13	1	26315787	26320233	+	2420	protein_coding	Protein NRT1/ PTR FAMILY 2.13 [Source:UniProtKB/Swiss-Prot;Acc:Q8RX77]	-
AT3G22890	413.207	285.085	275.287	181.519	230.422	228.059	320.658	340.393	293.852	306.852	314.771	306.282	220.836	259.72	259.086	326.316	305.916	316.056	APS1	3	8112614	8115024	+	1905	protein_coding	ATP sulfurylase 1, chloroplastic [Source:UniProtKB/Swiss-Prot;Acc:Q9LIK9]	-
AT3G25920	328.678	217.15	292.025	249.145	181.669	133.988	321.361	378.273	347.792	262.859	304.65	311.274	194.94	267.142	321.367	318.689	384.559	363.691	RPL15	3	9491055	9492655	-	1144	protein_coding	50S ribosomal protein L15, chloroplastic [Source:UniProtKB/Swiss-Prot;Acc:P25873]	-
AT3G63140	275.59	235.879	279.571	190.742	176.512	136.903	368.495	316.077	317.941	377.196	352.586	378.429	179.948	219.213	254.162	343.197	411.574	350.759	CSP41A	3	23326867	23328789	-	1529	protein_coding	Chloroplast stem-loop binding protein of 41 kDa a, chloroplastic [Source:UniProtKB/Swiss-Prot;Acc:Q9LYA9]	Epimerase
AT1G78630	278.595	301.489	357.236	197.537	196.989	139.487	392.478	309.216	280.308	326.874	378.587	370.374	253.903	254.583	268.565	253.302	307.72	290.765	RPL13	1	29575806	29577880	+	1391	protein_coding	50S ribosomal protein L13, chloroplastic [Source:UniProtKB/Swiss-Prot;Acc:Q9SYL9]	-
AT5G02160	185.186	232.691	260.078	62.9585	79.0164	89.3841	382.286	271.243	345.519	551.352	600.224	766.939	131.086	125.474	139.417	300.064	340.092	278.295	-	5	426226	427461	+	993	protein_coding	AT5g02160 [Source:UniProtKB/TrEMBL;Acc:Q9FPH2]	-
AT2G43030	288.549	303.662	324.056	193.209	180.243	141.804	361.248	354.382	355.988	302.805	331.007	330.993	261.324	298.057	313.34	241.475	287.263	267.41	RPL3A	2	17894796	17895882	+	1087	protein_coding	50S ribosomal protein L3-1, chloroplastic [Source:UniProtKB/Swiss-Prot;Acc:Q9SKX4]	-
AT1G03680	250.615	309.733	330.844	208.139	248.513	229.017	303.32	279.252	295.681	337.335	295.144	358.912	259.219	241.584	244.16	310.822	324.619	296.345	ATHM1	1	916772	918064	-	957	protein_coding	Thioredoxin M1, chloroplastic [Source:UniProtKB/Swiss-Prot;Acc:O48737]	-
AT4G25100	316.856	242.211	276.347	196.18	109.77	103.447	483.711	315.188	414.943	505.996	270.027	418.106	83.2141	118.336	181.741	364.283	394.599	304.502	FSD1	4	12884300	12887011	-	1553	protein_coding	Superoxide dismutase [Fe] 1, chloroplastic [Source:UniProtKB/Swiss-Prot;Acc:P21276]	-
AT1G05190	329.076	240.632	297.389	253.095	181.02	135.756	323.545	330.741	327.153	252.08	316.648	301.696	221.185	280.769	325.698	289.705	360.217	311.717	RPL6	1	1502251	1503853	-	1051	protein_coding	50S ribosomal protein L6, chloroplastic [Source:UniProtKB/Swiss-Prot;Acc:O23049]	-
AT3G16140	335.212	236.658	257.616	163.446	134.45	101.831	320.239	381.117	455.606	302.915	293.292	330.257	138.925	193.664	221.782	368.061	439.951	398.781	PSAH1	3	5467987	5469594	-	1300	protein_coding	Photosystem I reaction center subunit VI-1, chloroplastic [Source:UniProtKB/Swiss-Prot;Acc:Q9SUI7]	-
AT1G05850	276.51	247.355	249.493	293.832	318.555	264.05	282.564	236.782	244.451	306.346	337.488	344.321	191.693	213.959	220.783	360.259	348.168	325.291	CTL1	1	1766503	1768837	-	1905	protein_coding	Chitinase-like protein 1 [Source:UniProtKB/Swiss-Prot;Acc:Q9MA41]	-
AT3G60770	278.047	300.142	289.809	432.402	377.791	327.098	231.276	167.054	172.118	229.847	272.411	223.015	320.438	330.774	316.501	253.392	260.85	259.798	RPS13A	3	22460189	22461779	-	915	protein_coding	40S ribosomal protein S13-1 [Source:UniProtKB/Swiss-Prot;Acc:P59223]	-
AT3G15360	271.708	274.874	316.625	238.815	211.725	194.994	347.071	306.231	323.428	342.743	302.799	379.517	162.109	183.878	190.507	331.978	339.669	317.966	ATHM4	3	5188241	5189836	+	1168	protein_coding	TRX-M4 [Source:UniProtKB/TrEMBL;Acc:A0A178VJ83]	-
AT2G42600	326.099	361.773	374.436	167.864	281.671	285.77	294.183	233.31	208.441	279.036	232.658	285.886	213.885	207.596	190.943	345.079	402.705	338.333	PPC2	2	17734302	17739167	-	3619	protein_coding	PPC2 [Source:UniProtKB/TrEMBL;Acc:A0A178VV64]	-
AT2G21620	790.557	479.152	615.763	171.25	175.137	194.543	42.5765	33.376	39.2568	58.669	55.7502	48.3338	148.329	152.765	164.397	612.372	621.697	599.701	RD2	2	9248525	9250311	+	1131	protein_coding	Adenine nucleotide alpha hydrolases-like superfamily protein [Source:UniProtKB/TrEMBL;Acc:Q94II5]	Usp
AT5G04140	179.079	220.434	215.85	159.403	211.26	181.289	444.131	334.533	347.475	430.808	336.425	425.217	275.464	268.056	265.134	217.293	274.027	215.883	GLU1	5	1129785	1138488	+	5495	protein_coding	glutamate synthase 1 [Source:TAIR;Acc:AT5G04140]	GATase_2
AT3G47650	252.359	294.694	314.959	292.659	287.012	222.415	270.956	217.115	205.664	247.308	249.594	269.827	353.063	366.987	415.344	230.385	253.199	257.939	-	3	17569424	17570607	+	908	protein_coding	DnaJ/Hsp40 cysteine-rich domain superfamily protein [Source:UniProtKB/TrEMBL;Acc:Q9SN73]	-
AT4G34190	320.447	325.099	353.324	243.297	237.104	217.976	224.755	272.763	276.843	215.703	213.525	252.586	281.19	314.309	342.314	282.311	306.138	305.566	2001-09-01	4	16372333	16373736	-	939	protein_coding	Stress enhanced protein 1, chloroplastic [Source:UniProtKB/Swiss-Prot;Acc:Q9M7I9]	-
AT3G15730	479.538	493.149	442.222	205.128	257.986	276.929	122.988	114.075	126.955	133.249	122.951	131.989	199.79	202.255	195.832	512.902	489.827	463.157	PLDALPHA1	3	5330194	5333745	+	2938	protein_coding	Phospholipase D alpha 1 [Source:UniProtKB/Swiss-Prot;Acc:Q38882]	C2
AT5G56030	318.746	284.302	342.377	179.628	241.809	247.349	119.599	75.5255	68.2549	95.9146	92.3758	83.1867	185.508	167.389	162.135	655.283	886.27	749.199	HSP81-2	5	22686473	22689671	+	2875	protein_coding	Heat shock protein 81-2 [Source:UniProtKB/TrEMBL;Acc:F4K6B6]	HATPase_c
AT5G07090	235.666	193.668	224.862	553.767	449.031	360.703	221.323	168.63	175.146	187.175	239.708	192.833	324.385	317.867	363.692	230.519	239.751	251.37	RPS4B	5	2202364	2204150	+	1400	protein_coding	40S ribosomal protein S4-2 [Source:UniProtKB/Swiss-Prot;Acc:P49204]	Ribosomal_S4e
AT2G47110	308.643	246.337	260.687	506.176	379.127	302.575	152.075	208.944	223.715	124.359	137.223	123.621	334.732	370.436	379.218	283.933	281.848	301.348	RPS27AB	2	19344635	19345345	+	711	protein_coding	UBQ6 [Source:UniProtKB/TrEMBL;Acc:A0A178VYW3]	ubiquitin
AT3G22235	265.96	96.3137	91.4229	530.438	268.199	317.995	132.685	242.64	259.3	363.737	179.256	210.479	249.645	282.959	260.7	448.051	256.671	448.012	-	3	7854419	7855814	-	687	protein_coding	Cysteine-rich TM module stress tolerance protein [Source:UniProtKB/TrEMBL;Acc:Q8W472]	-
ATCG00490	200.633	8.45377	284.002	79.6513	51.9495	34.2198	5.13354	3.31404	3.85839	7.62414	7.64658	7.27099	8.70189	9.68737	14.5956	1100.62	1806.11	1250.74	RBCL	Pt	54958	56397	+	1440	protein_coding	Ribulose bisphosphate carboxylase large chain [Source:UniProtKB/Swiss-Prot;Acc:O03042]	RuBisCO_large
AT5G44340	280.046	325.134	264.824	356.492	421.011	363.982	157.971	138.971	157.822	183.702	204.402	191.263	325.802	326.198	325.798	288.992	269.117	282.232	TUBB4	5	17859136	17861150	-	1797	protein_coding	Tubulin beta-4 chain [Source:UniProtKB/Swiss-Prot;Acc:P24636]	Tubulin
AT4G31700	283.986	244.782	269.809	484.112	408.141	319.574	186.572	156.634	152.715	168.426	206.591	160.649	300.74	346.99	351.246	258.709	272.678	281.892	RPS6A	4	15345979	15347804	-	1180	protein_coding	40S ribosomal protein S6-1 [Source:UniProtKB/Swiss-Prot;Acc:O48549]	-
AT2G41090	127.259	93.1612	78.9236	354.201	249.241	310.646	366.334	310.844	363.088	584.358	431.982	493.92	199.503	182.6	163.322	172.306	137.43	230.477	CML10	2	17135347	17136999	+	1433	protein_coding	Calmodulin-like protein 10 [Source:UniProtKB/Swiss-Prot;Acc:P30187]	-
AT5G16130	254.807	223.326	242.422	434.664	399.476	329.629	190.442	170.719	182.805	177.235	226.327	172.73	336.276	376.887	403.106	235.531	234.411	257.414	RPS7C	5	5268421	5270199	+	989	protein_coding	40S ribosomal protein S7-3 [Source:UniProtKB/Swiss-Prot;Acc:Q8LD03]	-
AT3G09630	290.668	304.579	284.788	393.241	390.503	326.9	184.087	145.139	155.666	164.279	170.006	152.255	331.102	347.396	337.443	285.191	278.953	287.839	RPL4A	3	2953693	2955748	+	1645	protein_coding	60S ribosomal protein L4-1 [Source:UniProtKB/Swiss-Prot;Acc:Q9SF40]	-
AT1G07930	283.174	289.416	268.247	334.502	377.201	345.607	214.858	190.838	203.036	184.615	196.132	182.573	299.204	325.429	304.729	280.843	264.143	274.672	A1	1	2458184	2460817	+	1894	protein_coding	Elongation factor 1-alpha 4 [Source:UniProtKB/Swiss-Prot;Acc:Q8GTY0]	GTP_EFTU
AT4G15000	249.262	223.232	243.951	481.879	387.855	323.918	206.31	189.897	200.707	186.638	206.158	187.4	320.959	314.36	340.326	237.545	221.731	263.398	RPL27C	4	8571816	8572681	+	866	protein_coding	60S ribosomal protein L27 [Source:UniProtKB/TrEMBL;Acc:Q0WRB8]	-
AT1G77940	270.472	246.363	270.895	483.554	394.733	329.729	168.935	180.863	172.366	147.389	172.631	147.491	332.951	348.609	356.827	238.423	256.553	264.942	RPL30B	1	29303864	29305411	-	714	protein_coding	60S ribosomal protein L30-2 [Source:UniProtKB/Swiss-Prot;Acc:Q8VZ19]	-
ATCG00300	149.878	0.30818	301.524	92.581	62.4956	47.5498	0.550883	0.252498	0	1.13344	2.02894	0.874705	0.471887	2.77097	7.53079	1075.41	1758	1267.99	PSBZ	Pt	35751	35939	+	189	protein_coding	Photosystem II reaction center protein Z [Source:UniProtKB/TrEMBL;Acc:A0A1B1W4U3]	-
AT5G48300	250.127	279.109	255.215	301.801	364.799	355.972	189.226	169.844	176.262	213.232	200.885	220.222	277.874	294.993	286.339	304.019	321.087	301.964	APS1	5	19570238	19572804	+	1898	protein_coding	Glucose-1-phosphate adenylyltransferase small subunit, chloroplastic [Source:UniProtKB/Swiss-Prot;Acc:P55228]	-
AT3G53870	286.058	222.533	245.003	400.463	357.138	308.165	204.009	209.737	223.011	188.722	195.119	184.848	274.356	335.29	349.177	258.427	260.289	260.143	RPS3B	3	19951424	19953018	+	1109	protein_coding	40S ribosomal protein S3-2 [Source:UniProtKB/Swiss-Prot;Acc:Q9M339]	-
AT5G19940	151.88	160.942	166.83	92.3488	99.921	87.9939	456.051	375.972	461.598	551.443	541.049	615.16	152.521	145.595	164.764	156.497	197.804	173.569	PAP8	5	6739624	6740957	+	1085	protein_coding	Probable plastid-lipid-associated protein 8, chloroplastic [Source:UniProtKB/Swiss-Prot;Acc:Q941D3]	-
AT4G34120	492.201	539.238	507.338	182.028	253.008	261.068	95.3486	99.1332	102.178	94.6472	67.8417	87.4798	243.032	235.262	225.755	437.341	423.13	399.338	CBSX2	4	16340907	16343118	+	1229	protein_coding	CBS domain-containing protein CBSX2, chloroplastic [Source:UniProtKB/Swiss-Prot;Acc:Q9C5D0]	CBS
AT4G27440	126.278	172.786	160.088	194.005	183.488	138.389	335.731	299.303	298.639	549.452	551.754	702.179	152.422	165.838	187.405	163.395	179.348	180.78	PORB	4	13725546	13727440	+	1641	protein_coding	Protochlorophyllide reductase B, chloroplastic [Source:UniProtKB/Swiss-Prot;Acc:P21218]	adh_short
AT1G71500	251.403	290.339	296.611	241.124	238.246	213.539	287.579	229.043	239.471	292.655	269.497	317.239	236.215	239.278	263.807	270.106	284.325	278.772	-	1	26935982	26937607	+	1242	protein_coding	Rieske (2Fe-2S) domain-containing protein [Source:UniProtKB/TrEMBL;Acc:Q9C9I7]	-
AT3G62530	233.203	265.082	264.229	308.975	296.738	237.993	278.125	218.659	245.112	286.462	296.985	303.847	298.538	279.837	279.415	206.597	211.064	224.654	-	3	23132122	23133298	+	940	protein_coding	ARM repeat superfamily protein [Source:UniProtKB/TrEMBL;Acc:Q94K48]	-
AT1G18080	258.481	239.134	256.056	342.755	362.455	303.417	226.988	216.347	224.704	200.397	224.986	191.028	268.668	289.112	311.447	262.752	275.541	278.626	RACK1A	1	6222201	6224242	+	1449	protein_coding	RACK1A_AT [Source:UniProtKB/TrEMBL;Acc:A0A178WHX3]	WD40
AT5G19510	266.797	244.432	253.823	371.364	374.831	340.153	211.414	163.091	179.401	177.626	214.607	185.633	303.661	326.242	322.445	268.843	254.356	265.159	-	5	6581658	6583248	-	982	protein_coding	Elongation factor 1-beta 2 [Source:UniProtKB/Swiss-Prot;Acc:Q9SCX3]	-
AT3G48930	274.019	240.292	259.462	462.777	386.906	329.496	154.717	173.799	186.854	156.555	176.155	149.277	293.36	338.085	369.092	258.768	247.08	259.647	RPS11A	3	18140771	18142281	-	821	protein_coding	40S ribosomal protein S11-1 [Source:UniProtKB/Swiss-Prot;Acc:P16181]	-
AT5G20230	885.586	652.63	688.943	102.455	156.029	223.046	31.0516	52.1261	53.335	31.8095	25.1388	25.3804	217.243	256.904	225.797	381.12	328.536	365.478	BCB	5	6826365	6827748	+	1192	protein_coding	SAG14 [Source:UniProtKB/TrEMBL;Acc:A0A178UM84]	Cu_bind_like
ATCG00400	660.132	10.8365	632.646	91.5843	43.0566	17.0251	1.21066	7.21382	4.57385	3.73639	1.91098	0	1.03705	5.53608	8.82679	784.712	1364.86	1060.8	TRNL.1	Pt	46894	47490	+	86	tRNA	tRNA-Leu [Source:TAIR;Acc:ATCG00400]	-
AT5G49480	507.269	466.944	582.537	184.215	245.193	340.944	37.5396	23.5813	19.5193	23.6826	25.4179	24.461	294.45	225.929	251.167	454.528	573.307	416.107	ATCP1	5	20070489	20071682	+	1194	protein_coding	Calcium-binding protein CP1 [Source:UniProtKB/Swiss-Prot;Acc:Q9FDX6]	efhand
AT4G17390	256.014	254.411	248.36	435.601	362.087	310.163	194.425	176.521	173.733	196.697	225.065	183.35	297.605	317.048	364.809	224.027	217.348	249.727	RPL15B	4	9714092	9715648	-	1033	protein_coding	60S ribosomal protein L15-2 [Source:UniProtKB/Swiss-Prot;Acc:Q8VYF1]	-
AT2G16600	313.335	196.149	217.795	371.843	278.769	267.137	176.014	278.278	271.923	192.163	188.386	196.407	174.259	207.871	220.314	383.991	343.148	384.464	CYP19-1	2	7200423	7201755	+	1333	protein_coding	Peptidyl-prolyl cis-trans isomerase [Source:UniProtKB/TrEMBL;Acc:A0A178VVJ7]	Pro_isomerase
AT5G03240	435.61	427.525	418.921	165.672	253.072	287.914	168.461	168.056	161.892	144.016	150.354	176.008	239.569	199.009	158.845	373.242	376.197	336.518	UBQ3	5	771660	773515	-	1856	protein_coding	Ubiquitin 4 [Source:UniProtKB/TrEMBL;Acc:A0A1P8BGQ7]	ubiquitin
AT4G00100	249.816	269.141	262.659	375.167	367.796	296.703	182.713	175.93	191.976	171.343	210.174	166.339	305.37	342.618	360.096	231.888	236.284	242.51	RPS13B	4	36916	38384	+	973	protein_coding	40S ribosomal protein S13-2 [Source:UniProtKB/Swiss-Prot;Acc:P59224]	-
AT2G47610	270.411	224.957	258.951	451.022	357.331	295.624	193.751	165.815	180.413	167.815	197.562	163.183	294.523	303.377	331.822	251.28	257.275	260.625	RPL7AA	2	19529743	19531677	+	1161	protein_coding	60S ribosomal protein L7a-1 [Source:UniProtKB/Swiss-Prot;Acc:P49692]	-
AT4G09000	274.862	306.291	278.688	221.087	290.264	290.637	217.481	189.056	195.124	268.179	227.617	271.375	244.07	234.884	219.681	319.434	297.636	276.782	GRF1	4	5775210	5777481	+	1458	protein_coding	General regulatory factor 1 [Source:UniProtKB/TrEMBL;Acc:F4JJ94]	-
AT1G20693	482.611	382.925	430.591	202.419	157.51	163.311	76.0437	116.348	110.525	62.1683	68.6194	80.7046	148.124	168.37	164.55	574.683	649.564	580.314	HMGB2	1	7176747	7178895	+	1057	protein_coding	High mobility group B protein 2 [Source:UniProtKB/Swiss-Prot;Acc:O49596]	HMG_box
AT2G33800	253.351	312.722	322.616	147.553	178.714	140.935	355.461	272.953	266.053	291.545	294.581	310.053	264.596	243.907	252.624	216.453	260.531	234.344	RPS5	2	14300672	14302496	-	1309	protein_coding	30S ribosomal protein S5, chloroplastic [Source:UniProtKB/Swiss-Prot;Acc:P93014]	-
AT5G59880	251.502	233.045	249.949	275.648	291.25	313.985	236.841	205.618	215.236	251.747	266.367	293.69	210.412	200.42	206.3	307.078	306.754	294.34	ADF3	5	24120164	24121949	+	959	protein_coding	Actin-depolymerizing factor 3 [Source:UniProtKB/Swiss-Prot;Acc:Q9ZSK4]	Cofilin_ADF
AT5G54600	261.691	285.388	307.166	170.651	189.814	143.242	317.675	297.422	272.357	288.676	293.6	305.028	209.327	216.728	227.938	254.403	297.148	271.664	RPL24	5	22182843	22184610	+	1007	protein_coding	SVR8 [Source:UniProtKB/TrEMBL;Acc:A0A178U954]	KOW
AT5G10360	264.414	198.046	234.668	454.385	365.93	298.44	190.895	177.797	184.589	180.613	228.18	192.641	256.748	284.344	301.898	256.408	260.175	278.902	RPS6B	5	3258404	3260254	-	1192	protein_coding	40S ribosomal protein S6 [Source:UniProtKB/TrEMBL;Acc:A0A178USM6]	-
AT1G19570	301.129	257.637	206.423	278.862	239.498	345.834	192.422	183.982	148.8	288.739	386.594	223.749	172.897	169.612	183.481	290.271	307.768	423.395	DHAR1	1	6773302	6774523	-	912	protein_coding	Glutathione S-transferase DHAR1, mitochondrial [Source:UniProtKB/Swiss-Prot;Acc:Q9FWR4]	-
AT4G22890	148.984	214.686	197.058	116.466	139.964	147.658	445.044	390.836	430.553	435.878	375.173	482.327	168.139	161.314	172.424	173.073	216.277	175.252	PGRL1A	4	12006986	12009536	+	1512	protein_coding	PGR5-LIKE A [Source:UniProtKB/TrEMBL;Acc:A0A178UU76]	-
AT1G54780	187.394	238.79	238.872	85.964	106.06	105.135	407.462	357.405	407.526	420.323	342.993	453.062	154.644	153.106	153.783	236.97	292.69	237.195	TLP18.3	1	20439383	20441159	+	1214	protein_coding	TLP18.3 [Source:UniProtKB/TrEMBL;Acc:A0A178WHT4]	-
AT4G34670	257.828	197.943	230.233	495.369	366.318	325.364	172.339	150.132	151.313	139.2	201.013	151.898	292.626	312.538	334.289	257.111	259.216	271.616	RPS3AB	4	16548600	16550549	+	1240	protein_coding	40S ribosomal protein S3a [Source:UniProtKB/TrEMBL;Acc:A0A178UZT1]	-
AT5G62350	531.688	498.443	507.952	88.9951	72.6626	63.0081	98.4216	129.09	142.446	70.3506	78.8871	92.4841	112.17	128.131	149.099	603.8	696.488	499.575	-	5	25037191	25038424	+	1234	protein_coding	Plant invertase/pectin methylesterase inhibitor superfamily protein [Source:UniProtKB/TrEMBL;Acc:Q9LVA4]	-
AT5G56670	299.558	174.031	215.495	619.273	344.137	272.882	90.1011	193.787	187.12	63.0951	63.653	68.9388	302.946	372.015	453.023	262.373	272.859	307.423	RPS30A	5	22935211	22936084	-	494	protein_coding	40S ribosomal protein S30 [Source:UniProtKB/Swiss-Prot;Acc:P49689]	-
AT3G49910	270.761	217.889	232.985	456.632	333.718	290.421	155.115	182.215	182.129	135.175	171.622	141.696	289.693	333.039	377.773	263.494	249.666	277.105	RPL26A	3	18504164	18505390	+	1227	protein_coding	60S ribosomal protein L26-1 [Source:UniProtKB/Swiss-Prot;Acc:P51414]	KOW
AT1G17880	244.007	279.117	268.97	352.104	339.134	306.702	235.527	152.319	160.855	185.141	233.793	216.651	312.098	297.045	297.603	219.482	223.069	218.11	BTF3	1	6152384	6153982	-	803	protein_coding	Basic transcription factor 3 [Source:UniProtKB/Swiss-Prot;Acc:Q9SMW7]	-
AT5G41520	262.889	255.578	244.225	342.251	351.817	296.669	176.11	181.562	200.334	173.31	186.681	171.005	320.957	340.073	348.158	221.896	232.959	234.869	RPS10B	5	16609021	16610692	-	1008	protein_coding	40S ribosomal protein S10-2 [Source:UniProtKB/Swiss-Prot;Acc:Q9FFS8]	-
AT3G11940	239.11	260.209	265.939	324.928	357.648	306.61	181.178	203.863	197.224	192.908	204.373	174.488	288.556	311.386	324.377	240.018	222.768	234.412	RPS5B	3	3777824	3779545	-	1166	protein_coding	40S ribosomal protein S5-2 [Source:UniProtKB/Swiss-Prot;Acc:P51427]	-
ATCG01200	498.333	1.59578	328.658	8.58247	8.9891	0	0	0	0	0	0	0	0	1.95659	1.94975	369.981	1048.88	2251.8	TRNI.3	Pt	135048	135848	-	73	tRNA	tRNA-Ile [Source:TAIR;Acc:ATCG01200]	-
AT3G02730	203.917	254.356	244.816	187.073	192.706	183.428	268.518	295.594	318.112	336.891	254.04	359.799	160.167	172.063	175.538	291.095	326.337	296.128	TRXF1	3	588266	589693	-	943	protein_coding	TRXF1 [Source:UniProtKB/TrEMBL;Acc:A0A178VBJ7]	-
AT1G29395	404.652	468.65	476.532	235.767	234.175	247.694	11.7272	13.3678	14.062	57.3316	29.9393	45.5532	143.563	165.4	198.651	628.278	605.351	524.036	COR413IM1	1	10288129	10289666	-	1021	protein_coding	Cold-regulated 413 inner membrane protein 1, chloroplastic [Source:UniProtKB/Swiss-Prot;Acc:Q94AL8]	-
AT3G48140	249.422	203.631	226.632	280.73	240.975	234.591	255.622	254.036	279.964	299.781	321.534	331.874	206.024	194.461	192.53	245.79	234.822	250.6	-	3	17778282	17779601	+	758	protein_coding	AT3G48140 protein [Source:UniProtKB/TrEMBL;Acc:Q42338]	-
AT3G63490	284.229	226.037	266.285	184.219	149.716	110.955	267.837	345.572	340.499	196.282	217.758	211.178	226.152	283.383	335.661	249.364	307.207	279.559	RPL1	3	23444203	23446355	+	1442	protein_coding	50S ribosomal protein L1, chloroplastic [Source:UniProtKB/Swiss-Prot;Acc:Q9LY66]	-
AT5G01410	432.08	507.906	465.443	138.162	169.768	160.027	159.988	162.067	149.058	118.575	104.378	117.943	149.356	164.021	165.158	387.582	472.449	451.875	PDX13	5	171889	173663	-	1775	protein_coding	Pyridoxal 5'-phosphate synthase subunit PDX1.3 [Source:UniProtKB/Swiss-Prot;Acc:Q8L940]	-
AT5G37600	519.637	452.141	430.017	114.556	142.091	153.945	68.4824	92.1387	109.763	93.4514	77.4116	83.0414	107.075	107.453	98.0549	612.24	601.874	592.726	GLN1-1	5	14933286	14935885	-	1588	protein_coding	Glutamine synthetase cytosolic isozyme 1-1 [Source:UniProtKB/Swiss-Prot;Acc:Q56WN1]	-
AT1G07920	266.677	244.583	244.664	357.217	347.249	307.848	170.941	178.329	185.058	152.219	175.312	156.985	249.463	296.347	291.201	270.93	277.954	279.181	A1	1	2454771	2457321	+	1858	protein_coding	Elongation factor 1-alpha 4 [Source:UniProtKB/Swiss-Prot;Acc:Q8GTY0]	GTP_EFTU
AT1G30360	465.637	536.5	515.776	117.193	150.047	147.8	128.94	110.037	116.217	105.263	90.9022	114.074	181.69	183.786	168.347	449.935	464.614	395.933	ERD4	1	10715482	10718997	+	2783	protein_coding	Hyperosmolality-gated Ca2+ permeable channel 3.1 [Source:UniProtKB/TrEMBL;Acc:A0A097NUQ9]	-
AT2G38140	274.001	256.187	324.82	210.332	184.413	127.462	253.891	288.445	279.376	231.691	198.381	236.235	212.147	251.008	279.608	241.205	303.671	287.317	RPS31	2	15980848	15981612	+	610	protein_coding	30S ribosomal protein S31, chloroplastic [Source:UniProtKB/Swiss-Prot;Acc:O80439]	-
AT5G28060	245.602	205.622	230.779	417.125	331.754	273.635	175.788	170.357	181.525	169.009	200.972	178.007	302.353	299.834	354.837	226.068	234.948	241.475	RPS24B	5	10069440	10070899	-	860	protein_coding	40S ribosomal protein S24-2 [Source:UniProtKB/Swiss-Prot;Acc:Q8LC83]	Ribosomal_S24e
AT1G02560	234.164	272.563	278.072	209.112	222.252	214.55	242.622	222.349	243.517	243.876	215.274	231.976	283.45	284.599	295.346	240.727	259.121	237.085	CLPP5	1	537740	540127	+	1479	protein_coding	ATP-dependent Clp protease proteolytic subunit [Source:UniProtKB/TrEMBL;Acc:A0A178WMF0]	-
AT5G26742	233.225	280.662	252.283	263.41	309.197	280.734	234.263	234.722	225.998	161.254	159.538	168.106	355.181	336.175	341.45	181.195	209.657	195.486	RH3	5	9284557	9289003	-	3362	protein_coding	RH3 [Source:UniProtKB/TrEMBL;Acc:A0A178UT03]	DEAD
AT2G25450	344.41	320.644	306.067	152.668	176.938	311.46	215.893	281.364	185.487	177.326	171.448	187.994	278.236	277.677	242.367	262.37	241.787	261.049	GSL-OH	2	10829854	10831655	-	1604	protein_coding	Probable 2-oxoacid dependent dioxygenase [Source:UniProtKB/Swiss-Prot;Acc:Q9SKK4]	2OG-FeII_Oxy
AT1G18540	225.861	219.659	246.471	448.442	351.067	304.042	202.633	149.198	151.267	159.346	192.001	156.105	324.031	315.283	335.982	202.21	197.631	212.088	RPL6A	1	6376639	6378580	-	1543	protein_coding	60S ribosomal protein L6-1 [Source:UniProtKB/Swiss-Prot;Acc:Q9FZ76]	-
AT1G58290	255.143	321.273	287.456	138.979	143.211	134.752	300.682	258.641	266.929	344.851	329.305	394.091	188.581	190.317	188.667	201.342	239.777	208.132	HEMA1	1	21623700	21626402	-	2311	protein_coding	Glutamyl-tRNA reductase 1, chloroplastic [Source:UniProtKB/Swiss-Prot;Acc:P42804]	-
AT5G39570	445.104	316.271	313.191	250.896	218.978	285.025	82.8448	110.113	115.825	95.1254	85.6138	95.7925	181.754	209.006	221.085	481.261	457.563	425.927	-	5	15843881	15846467	+	1926	protein_coding	Transmembrane protein [Source:UniProtKB/TrEMBL;Acc:Q8L7C5]	-
AT3G44310	213.411	155.645	137.221	161.601	170.738	219.627	358.91	345.373	244.173	417.928	463.459	416.387	209.107	204.526	204.925	159.323	140.436	155.729	NIT1	3	15986624	15989505	+	2471	protein_coding	NITI [Source:UniProtKB/TrEMBL;Acc:A0A384KJ08]	CN_hydrolase
AT2G21170	209.07	206.481	225.483	207.273	204.721	177.488	272.768	247.917	248.879	320.24	299.482	333.714	158.141	167.558	192.361	285.643	323.076	297.321	TIM	2	9070734	9074470	-	1523	protein_coding	TIM [Source:UniProtKB/TrEMBL;Acc:A0A178VN28]	-
AT3G55440	232.674	175.2	191.821	282.579	255.276	243.534	209.441	201.202	191.242	261.268	260.864	272.773	168.627	230.291	249.53	308.512	322.102	313.134	CTIMC	3	20553403	20556560	+	1638	protein_coding	Triosephosphate isomerase, cytosolic [Source:UniProtKB/Swiss-Prot;Acc:P48491]	-
AT4G11150	252.375	233.034	238.6	268.855	292.807	313.879	200.618	182.346	183.643	215.096	221.86	247.078	232.369	236.904	230.32	283.903	255.052	268.465	VHA-E1	4	6799887	6801961	+	1162	protein_coding	V-type proton ATPase subunit E1 [Source:UniProtKB/Swiss-Prot;Acc:Q39258]	-
AT5G12860	206.332	212.408	198.651	222.26	303.628	273.105	216.156	144.942	174.29	329.3	249.746	302.026	203.653	215.241	219.151	290.605	303.68	280.976	DIT1	5	4059579	4062289	-	2392	protein_coding	Dicarboxylate transporter 1, chloroplastic [Source:UniProtKB/Swiss-Prot;Acc:Q9LXV3]	Na_sulph_symp
AT5G19140	155.991	156.562	146.687	77.9227	63.668	79.5562	391.935	500.581	545.271	374.922	364.147	416.699	146.758	160.526	166.952	203.263	213.147	174.078	ATAILP1	5	6423153	6426166	+	1426	protein_coding	Aluminum induced protein with YGL and LRDR motifs [Source:UniProtKB/TrEMBL;Acc:Q94BR2]	-
AT1G01100	227.32	235.434	234.807	352.888	292.729	251.97	212.43	215.252	213.735	194.762	220.982	199.31	227.343	271.312	306.945	222.049	220.983	232.857	RPP1A	1	49909	51210	-	856	protein_coding	60S acidic ribosomal protein P1-1 [Source:UniProtKB/Swiss-Prot;Acc:Q8LCW9]	-
AT3G15190	280.483	260.864	275.762	221.357	188.557	140.134	259.206	246.43	238.13	209.114	204.873	223.326	238.333	273.558	305.535	228.013	277.017	257.196	RPS20	3	5116021	5117615	+	1007	protein_coding	PRPS20 [Source:UniProtKB/TrEMBL;Acc:A0A178VMN1]	-
AT4G39260	494.994	240.153	313.66	154.22	107.232	86.8581	82.7752	141.309	146.884	78.3696	88.3444	89.5666	57.3054	76.1333	91.2384	661.445	696.054	703.594	RBG8	4	18273829	18275216	-	1105	protein_coding	GRP8 [Source:UniProtKB/TrEMBL;Acc:A0A384L218]	RRM_1
AT2G28800	222.319	307.055	296.156	158.097	212.326	198.868	261.586	212.058	232.045	268.167	252.709	287.81	240.55	216.661	219.17	226.607	245.314	228.873	ALB3	2	12356321	12359568	-	2455	protein_coding	ALB3 [Source:UniProtKB/TrEMBL;Acc:A0A178VUV3]	-
AT5G47930	215.761	210.027	266.021	424.889	385.158	329.51	158.205	141.438	141.617	152.46	158.393	156.647	285.571	255.955	267.814	241.229	238.647	247.131	RPS27D	5	19406080	19407449	-	718	protein_coding	40S ribosomal protein S27-3 [Source:UniProtKB/Swiss-Prot;Acc:Q8L953]	-
AT5G61170	228.562	220.829	240.076	442.261	361.32	293.875	138.181	145.397	141.467	132.432	145.885	123.87	296.255	326.751	362.895	220.769	220.348	233.086	RPS19C	5	24611032	24612564	+	920	protein_coding	40S ribosomal protein S19-3 [Source:UniProtKB/Swiss-Prot;Acc:Q9FNP8]	-
AT2G38170	201.746	293.616	245.214	159.768	235.483	377.824	194.883	183.14	186.37	213.074	196.122	266.341	205.755	198.891	169.45	313.817	295.367	330.994	CAX1	2	15989083	15993326	-	2710	protein_coding	Vacuolar cation/proton exchanger [Source:UniProtKB/TrEMBL;Acc:B9DFT4]	Na_Ca_ex
AT4G34350	214.19	245.673	235.421	142.898	159.327	163.003	300.103	291.612	351.498	296.101	273.569	317.922	176.495	179	188.337	232.473	257.466	241.012	ISPH	4	16428407	16431144	-	1781	protein_coding	4-hydroxy-3-methylbut-2-enyl diphosphate reductase, chloroplastic [Source:UniProtKB/Swiss-Prot;Acc:Q94B35]	-
AT4G01050	219.045	260.283	261.047	110.168	128.706	100.752	367.902	288.428	326.28	340.141	322.851	367.693	173.005	155.444	166.3	211.726	241.762	215.967	TROL	4	455583	458510	+	2027	protein_coding	thylakoid rhodanese-like [Source:TAIR;Acc:AT4G01050]	-
AT3G58610	195.941	218.798	214.373	289.329	363.845	290.92	226.102	166.662	187.151	203.097	224.372	208.45	268.671	272.172	272.943	203.676	226.425	215.048	-	3	21671433	21675090	+	2287	protein_coding	Ketol-acid reductoisomerase, chloroplastic [Source:UniProtKB/Swiss-Prot;Acc:Q05758]	-
AT4G32020	304.528	287.356	330.722	193.909	203.755	238.158	165.441	138.249	143.822	181.535	155.954	185.297	140.756	146.845	165.665	435.031	447.95	376.275	-	4	15487914	15490048	+	2135	protein_coding	AT4g32020/F10N7_170 [Source:UniProtKB/TrEMBL;Acc:O49389]	-
AT4G03520	197.965	239.13	248.484	215.78	236.232	228.226	255.298	214.883	221.673	258.785	234.365	271.744	210.205	198.623	211.659	246.515	284.511	253.473	ATHM2	4	1562203	1564204	-	1251	protein_coding	Thioredoxin M2, chloroplastic [Source:UniProtKB/Swiss-Prot;Acc:Q9SEU8]	-
AT4G30950	236.626	273.338	286.585	158.238	183.964	151.409	279.825	261.307	287.758	255.759	236.405	257.093	201.44	225.907	238.313	216.234	234.179	219.308	FAD6	4	15056975	15059846	-	1823	protein_coding	SFD4 [Source:UniProtKB/TrEMBL;Acc:A0A178V0M7]	-
AT1G78380	442.451	191.484	226.568	259.918	211.174	267.002	138.327	183.39	186.798	151.293	141.747	160.104	224.201	265.385	273.354	331.789	269.542	278.91	GSTU19	1	29486387	29488007	-	1120	protein_coding	GSTU19 [Source:UniProtKB/TrEMBL;Acc:A0A178W4K6]	GST_N
AT5G47110	186.079	251.22	248.888	179.119	213.514	204.041	274.174	243.967	257.172	268.588	240.299	297.761	248.518	231.181	231.455	200.912	227.834	196.879	LIL3.2	5	19133986	19135414	-	1185	protein_coding	Light-harvesting complex-like protein 3 isotype 2, chloroplastic [Source:UniProtKB/Swiss-Prot;Acc:Q6NKS4]	-
AT5G64840	358.69	373.999	393.023	107.861	129.639	159.546	194.685	198.71	204.254	177.492	150.315	192.374	199.367	176.725	163.182	341.613	366.694	308.636	ABCF5	5	25916722	25920254	-	2874	protein_coding	GCN5 [Source:UniProtKB/TrEMBL;Acc:A0A178UAA3]	ABC_tran
AT5G57345	341.216	427.06	437.676	87.2205	96.7432	128.139	236.033	179.292	196.97	249.298	208.005	289.584	194.605	161.589	149.97	261.324	286.4	261.112	-	5	23229291	23230749	-	1000	protein_coding	At5g57345 [Source:UniProtKB/TrEMBL;Acc:Q8LAD4]	-
AT3G61580	277.973	307.322	284.132	194.122	253.53	254.279	208.18	197.175	191.887	145.705	142.752	161.704	238.121	236.343	231.019	312.127	295.603	260.078	SLD1	3	22786022	22787972	+	1951	protein_coding	Delta(8)-fatty-acid desaturase 1 [Source:UniProtKB/Swiss-Prot;Acc:Q9ZRP7]	-
AT5G53300	294.632	258.996	247.098	248.291	251.953	243.789	191.164	205.262	220.749	190.223	204.74	198.432	207.319	226.325	226.767	271.856	249.098	244.786	UBC10	5	21632021	21634314	-	1348	protein_coding	Ubiquitin-conjugating enzyme E2 10 [Source:UniProtKB/Swiss-Prot;Acc:P35133]	UQ_con
AT5G19760	187.97	205.557	210.253	264.487	274.592	248.267	257.597	182.998	190.666	265.195	286.47	288.645	197.384	204.474	218.426	223.63	233.322	239.001	DTC	5	6679306	6682054	-	1391	protein_coding	Mitochondrial dicarboxylate/tricarboxylate transporter DTC [Source:UniProtKB/Swiss-Prot;Acc:Q9C5M0]	Mito_carr
AT3G52930	313.735	233.327	245.633	256.608	319.494	285.523	121.453	106.639	104.791	139.107	154.579	137.766	172.04	192.539	199.232	404.42	420.699	370.378	FBA8	3	19626748	19629204	-	2042	protein_coding	Fructose-bisphosphate aldolase [Source:UniProtKB/TrEMBL;Acc:A0A178V8L4]	-
AT3G62410	150.384	126.55	133.764	186.804	120.012	111.439	287.016	400.207	411.104	237.676	230.392	275.619	225.347	334.542	398.395	147.433	202.736	160.11	CP12-2	3	23090944	23091580	+	637	protein_coding	Calvin cycle protein CP12-2, chloroplastic [Source:UniProtKB/Swiss-Prot;Acc:Q9LZP9]	-
AT5G09810	215.456	223.373	199.912	224.276	265.994	252.915	216.651	213.196	219.143	247.47	219.519	245.211	183.172	191.124	192.237	275.97	270.778	267.083	ACT7	5	3052062	3054691	+	1812	protein_coding	AtACT7 [Source:UniProtKB/TrEMBL;Acc:A0A178UEW4]	Actin
AT1G69620	254.135	176.468	202.28	458.37	289.236	238.445	121.062	186.4	187.304	115.66	137.767	120.102	200.449	301.394	347.374	248.324	262.078	267.64	RPL34B	1	26189775	26191404	+	808	protein_coding	60S ribosomal protein L34-2 [Source:UniProtKB/Swiss-Prot;Acc:Q9FE65]	-
AT2G26080	164.827	286.767	185.824	197.36	283.452	267.752	272.772	234.858	227.141	200.085	169.178	204.59	270.775	271.776	265.827	191.472	207.405	209.091	GLDP2	2	11109003	11114291	-	3967	protein_coding	Glycine dehydrogenase (decarboxylating) 2, mitochondrial [Source:UniProtKB/Swiss-Prot;Acc:O80988]	-
AT4G34870	301.525	222.909	253.24	295.642	255.472	231.291	131.272	162.427	159.732	120.282	144.209	135.036	135.708	168.094	182.253	393.357	411.188	399.885	CYP18-4	4	16614204	16615313	+	1110	protein_coding	Peptidyl-prolyl cis-trans isomerase [Source:UniProtKB/TrEMBL;Acc:A0A178UWH6]	Pro_isomerase
AT3G26060	214.211	192.308	253.678	211.102	185.977	122.75	280.371	214.094	195.208	233.909	227.259	254.84	196.134	207.159	231.89	256.361	327.211	286.706	ATPRX Q	3	9524590	9526501	+	1273	protein_coding	Thioredoxin superfamily protein [Source:UniProtKB/TrEMBL;Acc:F4JBC9]	-
AT3G61110	217.683	257.556	238.591	373.609	331.927	264.732	155.239	155.048	158.796	165.85	141.689	143.825	266.018	287.374	280.923	202.104	205.74	224.35	RPS27B	3	22611521	22612905	+	723	protein_coding	40S ribosomal protein S27 [Source:UniProtKB/TrEMBL;Acc:A0A178VC05]	-
ATCG00450	287.579	3.88307	371.867	75.7791	30.6229	22.2148	20.1293	12.0896	7.86702	6.4266	5.11294	4.40851	4.75662	6.98284	5.06069	816.774	1445.41	935.062	TRNV.1	Pt	51199	51871	-	75	tRNA	tRNA-Val [Source:TAIR;Acc:ATCG00450]	-
AT1G67700	222.546	229.479	267.003	157.303	162.378	127.718	278.331	243.74	257.597	257.782	257.28	285.293	168.174	193.921	201.076	228.434	271.863	250.092	HHL1	1	25374072	25376085	+	1163	protein_coding	Protein HHL1, chloroplastic [Source:UniProtKB/Swiss-Prot;Acc:Q8LDL0]	-
AT1G68010	126.995	133.673	138.542	96.6281	109.324	109.918	444.561	399.986	388.077	387.87	346.317	412.19	145.464	151.98	175.49	152.544	189.631	149.047	HPR	1	25493193	25496053	+	1790	protein_coding	hydroxypyruvate reductase [Source:TAIR;Acc:AT1G68010]	2-Hacid_dh_C
ATCG00280	106.504	0.819213	150.265	71.5016	46.0477	29.6823	0.805404	0.906117	1.24478	1.65712	1.84916	2.01514	0.78399	3.04679	7.57369	921.204	1565.49	1140.68	PSBC	Pt	33720	35141	+	1422	protein_coding	Photosystem II CP43 reaction center protein [Source:UniProtKB/TrEMBL;Acc:A0A1B1W4T4]	-
AT5G27850	231.882	207.415	206.355	389.824	310.945	274.338	157.142	161.743	153.147	135.876	161.402	143.905	268.033	293.712	318.265	207.912	200.851	223.264	RPL18C	5	9873067	9874973	+	1508	protein_coding	60S ribosomal protein L18-3 [Source:UniProtKB/Swiss-Prot;Acc:Q940B0]	-
AT1G78900	199.282	214.261	192.056	229.941	294.44	314.478	191.272	173.553	166.137	220.354	197.333	228.662	220.68	235.645	239.618	256.749	238.019	229.075	VHA-A	1	29660088	29665078	+	2750	protein_coding	VHA-A [Source:UniProtKB/TrEMBL;Acc:A0A384LM33]	ATP-synt_ab
AT2G41430	104.512	66.2786	86.5346	224.662	183.121	187.991	369.107	386.877	410.924	331.654	337.588	388.371	190.673	219.076	259.417	107.228	100.538	86.6908	ERD15	2	17269158	17270542	+	1385	protein_coding	LSR1 [Source:UniProtKB/TrEMBL;Acc:A0A178VWR6]	-
AT2G17360	230.229	208.907	210.049	372.781	327.483	279.393	143.633	131.59	145.803	132.341	151.101	131.082	283.087	302.789	314.923	222.843	211.571	227.66	RPS4A	2	7546440	7548406	+	1212	protein_coding	40S ribosomal protein S4-1 [Source:UniProtKB/Swiss-Prot;Acc:Q93VH9]	Ribosomal_S4e
AT1G64510	219.872	234.765	263.96	139.531	140.82	90.449	314.226	283.103	258.62	268.827	263.681	285.94	162.844	186.075	203.657	213.433	249.826	247.04	-	1	23954800	23956304	-	916	protein_coding	Translation elongation factor EF1B/ribosomal protein S6 family protein [Source:TAIR;Acc:AT1G64510]	-
AT3G17800	534.457	576.362	580.472	50.0426	68.2673	115.559	46.3014	44.915	51.5695	45.7107	33.5778	41.4271	95.1149	86.3706	79.9012	510.612	551.743	512.565	-	3	6091110	6093151	-	1700	protein_coding	Protein of unknown function (DUF760) [Source:TAIR;Acc:AT3G17800]	-
AT4G14960	190.118	220.474	185.37	189.307	240.04	216.447	258.161	220.572	233.846	284.829	311.331	302.397	202.602	193.048	195.476	182.813	194.945	194.162	TUBA6	4	8548417	8550495	-	1881	protein_coding	Tubulin alpha chain [Source:UniProtKB/TrEMBL;Acc:A0A178UXP7]	Tubulin
AT1G16880	168.003	220.533	217.371	156.576	171.573	158.781	296.702	213.492	222.349	304.782	276.86	341.924	249.269	220.917	228.555	178.508	204.69	184.99	ACR11	1	5773512	5776308	+	1670	protein_coding	ACR11 [Source:UniProtKB/TrEMBL;Acc:A0A178WLF3]	-
AT5G14740	153.541	132.244	159.561	42.2066	43.0705	39.053	459.645	364.092	330.234	462.597	402.126	496.154	117.153	135.309	127.984	164.049	206.269	172.755	BCA2	5	4757856	4762666	+	3095	protein_coding	Beta carbonic anhydrase 2, chloroplastic [Source:UniProtKB/Swiss-Prot;Acc:P42737]	-
AT5G46430	240.192	188.199	209.817	388.463	287.315	244.303	160.705	172.44	169.531	138.662	181.224	150.855	235.817	250.684	262.126	236.853	234.858	245.88	RPL32B	5	18833240	18834632	+	701	protein_coding	60S ribosomal protein L32-2 [Source:UniProtKB/Swiss-Prot;Acc:Q9FHG2]	-
AT1G75350	233.624	207.737	265.003	183.644	148.123	123.455	239.076	255.755	246.25	227.404	230.482	260.474	190.244	203.059	226.267	217.654	273.221	263.901	RPL31	1	28272071	28273009	+	849	protein_coding	50S ribosomal protein L31, chloroplastic [Source:UniProtKB/Swiss-Prot;Acc:Q9FWS4]	-
AT2G27710	247.889	171.163	186.085	376.007	286.736	231.712	181.626	176.143	174.146	163.328	187.706	168.527	257.981	236.036	297.516	206.423	202.421	242.146	RPP2B	2	11816634	11817972	+	945	protein_coding	AT2G27710 protein [Source:UniProtKB/TrEMBL;Acc:B9DGN3]	-
AT1G50320	211.236	248.254	251.649	174.812	180.982	180.392	256.34	223.156	234.412	240.013	230.758	257.033	174.247	186.77	199.175	243.167	253.405	240.105	ATHX	1	18638384	18639536	-	843	protein_coding	Thioredoxin X, chloroplastic [Source:UniProtKB/Swiss-Prot;Acc:Q8LD49]	-
AT2G36160	225.989	200.204	214.883	348.905	327.23	272.461	151.938	152.323	155.111	153.068	177.212	139.624	226.389	267.559	295.09	220.343	213.849	234.023	RPS14A	2	15169818	15171459	+	860	protein_coding	40S ribosomal protein S14-1 [Source:UniProtKB/Swiss-Prot;Acc:Q9SIH0]	-
AT1G53240	182.729	205.063	198.935	261.956	294.821	259.864	217.097	136.983	140.935	219.417	227.211	207.554	233.823	244.801	250.921	228.124	230.834	228.231	mMDH1	1	19854615	19857146	-	1721	protein_coding	Malate dehydrogenase 1, mitochondrial [Source:UniProtKB/Swiss-Prot;Acc:Q9ZP06]	-
AT3G53430	240.868	234.865	231.242	328.967	286.003	249.181	164.234	156.756	150.519	160.576	175.954	151.451	238.397	253.54	254.029	224.96	221.955	223.96	RPL12B	3	19809313	19810520	-	1208	protein_coding	60S ribosomal Protein L12-like [Source:UniProtKB/TrEMBL;Acc:Q0WW72]	-
AT2G14610	1207.9	86.9171	47.0499	181.883	97.7447	600.094	32.7241	205.121	143.037	76.5919	36.8651	115.284	365.695	299.544	93.31	223.569	57.7705	70.8454	PR1	2	6241640	6242541	-	902	protein_coding	Pathogenesis-related protein 1 [Source:UniProtKB/Swiss-Prot;Acc:P33154]	SCP
AT1G27950	274.218	225.926	261.929	198.921	227.485	208.945	181.303	137.967	129.682	144.686	146.605	152.02	241.994	230.633	239.539	327.021	288.672	324.077	LTPG1	1	9740508	9742159	+	982	protein_coding	Non-specific lipid transfer protein GPI-anchored 1 [Source:UniProtKB/Swiss-Prot;Acc:Q9C7F7]	-
AT1G08830	271.902	187.015	186.842	229.652	204.668	227.458	158.68	226.694	207.771	172.382	241.214	188.864	182.562	227.58	206.351	272.052	250.026	290.372	CSD1	1	2827060	2829315	+	873	protein_coding	Superoxide dismutase [Cu-Zn] 1 [Source:UniProtKB/Swiss-Prot;Acc:P24704]	-
AT2G38230	400.073	459.84	397.834	118.279	117.673	113.372	189.163	186.648	161.303	101.767	86.8476	102.353	210.385	224.284	253.565	243.188	294.355	262.984	PDX11	2	16011233	16012515	+	1283	protein_coding	Pyridoxal 5'-phosphate synthase subunit PDX1.1 [Source:UniProtKB/Swiss-Prot;Acc:O80448]	-
AT5G58420	234.348	198.46	201.095	382.631	347.732	289.042	120.515	103.363	107.936	111.387	132.166	102.781	256.323	296.688	311.985	245.433	230.595	250.356	RPS4D	5	23619459	23621094	+	1127	protein_coding	40S ribosomal protein S4-3 [Source:UniProtKB/Swiss-Prot;Acc:Q8VYK6]	Ribosomal_S4e
AT2G39010	342.439	375.698	340.682	109.253	133.632	135.811	112.478	105.087	106.189	156.701	142.258	182.765	91.3872	111.268	118.08	466.479	459.225	432.625	PIP2-6	2	16291280	16294101	+	2148	protein_coding	Probable aquaporin PIP2-6 [Source:UniProtKB/Swiss-Prot;Acc:Q9ZV07]	-
AT3G13920	253.247	244.634	242.424	254.673	296.068	275.156	157.129	152.525	154.81	148.284	143.82	149.206	201.635	204.177	204.777	285.91	277.73	271.006	EIF4A1	3	4592248	4595080	-	2565	protein_coding	Eukaryotic translation initiation factor 4A1 [Source:UniProtKB/TrEMBL;Acc:A0A1I9LSZ7]	DEAD
AT3G09840	298.131	259.663	232.465	178.279	243.96	273.108	160.761	158.596	148.407	138.207	134.352	134.387	188.617	183.698	176.206	333.032	336.598	327.426	CDC48A	3	3019249	3023052	+	2895	protein_coding	CDC48A [Source:UniProtKB/TrEMBL;Acc:A0A384KA82]	AAA
AT3G44110	371.149	229.629	283.998	157.528	160.507	167.048	113.945	102.023	98.6412	100.967	97.6429	92.0992	143.001	140.602	142.527	455.835	536.169	506.635	ATJ3	3	15868631	15871256	-	1944	protein_coding	DnaJ protein homolog atj3 [Source:UniProtKB/TrEMBL;Acc:Q0WW92]	DnaJ_C
AT1G08360	204.423	202.392	209.22	351.682	307.875	256.08	148.155	170.983	169.655	132.054	142.185	142.929	275.113	295.698	287.228	196.548	196.882	208.602	RPL10AA	1	2635939	2638004	+	1110	protein_coding	60S ribosomal protein L10a-1 [Source:UniProtKB/Swiss-Prot;Acc:Q8VZB9]	-
AT4G01310	225.041	207.366	262.168	170.333	148.911	100.574	243.937	288.191	274.258	190.665	205.115	204.04	202.604	250.649	266.4	195.12	240.982	217.59	RPL5	4	543911	545566	-	1130	protein_coding	50S ribosomal protein L5, chloroplastic [Source:UniProtKB/Swiss-Prot;Acc:O04603]	-
AT5G24930	274.851	267.001	248.343	108.571	99.0805	95.0886	235.769	282.038	306.933	269.398	228.583	287.727	145.409	162.155	159.105	247.414	242.609	217.788	COL4	5	8589457	8590949	+	1089	protein_coding	Zinc finger protein CONSTANS-LIKE 4 [Source:UniProtKB/Swiss-Prot;Acc:Q940T9]	CCT
AT1G30230	187.949	181.745	193.499	279.382	304.911	269.932	188.487	170.912	190.603	193.777	212.317	196.607	232.765	223.352	230.295	207.995	204.833	202.702	-	1	10638878	10640941	+	1247	protein_coding	Translation elongation factor EF1B/ribosomal protein S6 family protein [Source:UniProtKB/TrEMBL;Acc:A8MRC4]	-
AT5G56710	240.939	177.759	192.813	458.167	293.198	256.805	127.862	147.038	142.995	99.7746	113.715	114.463	232.87	273.316	295.894	218.286	226.089	252.519	RPL31C	5	22943707	22944993	-	752	protein_coding	60S ribosomal protein L31-3 [Source:UniProtKB/Swiss-Prot;Acc:P51420]	Ribosomal_L31e
AT1G68590	150.329	226.922	243.111	137.759	160.581	120.695	350.836	202.973	205.538	285.071	258.919	324.016	274.498	212.152	224.85	154.374	178.359	150.104	-	1	25757404	25758411	-	932	protein_coding	30S ribosomal protein 3-1, chloroplastic [Source:UniProtKB/Swiss-Prot;Acc:Q9SX22]	-
AT5G20700	285.118	292.921	269.54	258.601	226.009	254.798	151.583	127.25	116.332	176.911	182.023	189.815	197.332	183.585	169.47	265.94	259.923	245.336	FLZ14	5	7005667	7007502	-	1757	protein_coding	FCS-Like Zinc finger 14 [Source:UniProtKB/Swiss-Prot;Acc:Q8GYX2]	-
AT4G30270	137.744	96.2264	98.6869	295.692	300.444	413.002	205.566	197.436	154.699	148.449	111.691	115.86	405.541	409.173	473.695	117.111	92.6124	73.2474	XTH24	4	14819192	14820595	-	1210	protein_coding	Xyloglucan endotransglucosylase/hydrolase protein 24 [Source:UniProtKB/Swiss-Prot;Acc:P24806]	-
AT4G24960	533.058	531.219	556.838	59.0752	60.4866	56.3264	10.2576	14.2593	16.3745	11.246	11.6556	12.2855	51.9362	62.7169	58.1529	588.985	676.154	530.072	HVA22D	4	12827856	12829303	+	1081	protein_coding	HVA22D [Source:UniProtKB/TrEMBL;Acc:A0A384LBZ3]	TB2_DP1_HVA22
AT2G43460	208.682	181.575	196.838	401.152	301.695	253.39	134.993	172.591	167.359	138.539	154.828	133.67	239.646	252.208	269.889	204.762	209.59	217.038	RPL38A	2	18045965	18047401	-	639	protein_coding	60S ribosomal protein L38 [Source:UniProtKB/Swiss-Prot;Acc:O22860]	-
AT1G67195	324.321	206.558	353.811	191.437	178.807	224.86	89.1741	125.492	124.288	96.6965	114.635	132.153	137.496	134.896	142.771	392.216	496.03	369.457	MIR414	1	25137456	25137563	-	108	miRNA	MIR414 (MICRORNA 414) [Source:TAIR;Acc:AT1G67195]	-
AT1G70780	276.465	258.621	348.403	187.318	222.682	317.641	107.37	73.6417	72.022	131.2	113.758	121.224	195.528	196.811	221.391	312.264	348.769	326.551	-	1	26695166	26696392	-	1136	protein_coding	At1g70780/F5A18_4 [Source:UniProtKB/TrEMBL;Acc:Q9S812]	-
AT4G35450	197.648	219.529	212.737	246.348	247.342	228.25	201.775	194.615	188.104	178.335	180.955	203.334	227.116	238.28	264.697	193.917	197.726	190.875	AKR2	4	16839526	16842173	+	1870	protein_coding	Ankyrin repeat-containing protein 2 [Source:UniProtKB/TrEMBL;Acc:F4JN13]	-
AT1G79550	180.926	184.295	186.859	251.766	312.67	332.316	152.558	116.257	106.195	156.056	149.266	154.746	232.667	229.323	228.725	269.048	289.806	272.685	PGK3	1	29924023	29926636	-	1871	protein_coding	Phosphoglycerate kinase [Source:UniProtKB/TrEMBL;Acc:A0A178WHC3]	-
AT3G18780	177.938	185.799	165.5	241.439	276.789	225.474	241.187	210.771	203.612	221.022	211.669	226.194	254.294	250.126	259.519	154.165	147.093	152.955	ACT2	3	6474710	6477204	+	2417	protein_coding	Actin-2 [Source:UniProtKB/Swiss-Prot;Acc:Q96292]	Actin
AT3G56340	202.861	195.37	202.409	309.809	281.4	218.742	194.749	158.921	173.217	167.117	201.701	153.7	224.364	283.826	281.863	180.238	180.338	194.481	RPS26C	3	20892007	20893478	-	830	protein_coding	40S ribosomal protein S26 [Source:UniProtKB/TrEMBL;Acc:A0A178VFW7]	-
AT2G37660	226.404	188.993	220.516	181.971	158.58	128.122	233.479	228.01	214.373	223.697	256.582	250.469	163.867	183.558	208.818	225.242	257.004	252.57	-	2	15795213	15797059	-	1328	protein_coding	Uncharacterized protein At2g37660, chloroplastic [Source:UniProtKB/Swiss-Prot;Acc:O80934]	-
AT4G13930	278.41	338.032	288.725	230.543	295.319	217.345	111.677	88.3102	88.4409	123.494	129.305	121.099	192.539	197.177	221.414	281.363	295.032	303.864	SHM4	4	8047692	8050157	-	1873	protein_coding	Serine hydroxymethyltransferase 4 [Source:UniProtKB/Swiss-Prot;Acc:O23254]	SHMT
AT4G18730	174.926	192.897	183.759	320.578	276.488	249.412	175.529	159.055	162.373	189.648	224.217	183.472	234.403	245.501	259.937	177.786	187.902	197.586	RPL11C	4	10302163	10303432	+	850	protein_coding	60S ribosomal protein L11-2 [Source:UniProtKB/Swiss-Prot;Acc:P42794]	-
AT3G27830	197.947	258.432	277.625	125.398	152.412	118.057	257.26	266.731	292.993	211.42	148.389	228.616	210.578	204.415	213.445	189.486	222.131	202.726	RPL12A	3	10318455	10319920	+	1339	protein_coding	RPL12-A [Source:UniProtKB/TrEMBL;Acc:A0A178VJ19]	-
AT1G48350	210.378	231.296	256.147	156.505	153.626	122.815	246.479	234.408	209.831	208.488	246.059	248.624	187.471	203.87	223.098	189.539	204.51	202.668	RPL18	1	17867102	17868432	+	897	protein_coding	Uncharacterized protein At1g48350 [Source:UniProtKB/TrEMBL;Acc:Q0WWC5]	-
AT3G17390	141.365	126.583	102.88	444.455	414.526	344.998	177.618	120.248	109.29	196.389	196.335	205.521	213.769	223.771	288.941	141.746	126.508	153.546	METK4	3	5952187	5954091	-	1697	protein_coding	S-adenosylmethionine synthase [Source:UniProtKB/TrEMBL;Acc:A0A178VIP8]	-
ATCG00270	118.646	2.02929	178.818	122.666	94.3613	60.1866	1.17646	0.943659	0.879669	1.66414	1.59908	2.23124	1.97353	4.34858	10.6771	797.523	1382.07	935.824	PSBD	Pt	32711	33772	+	1062	protein_coding	Photosystem II D2 protein [Source:UniProtKB/Swiss-Prot;Acc:P56761]	Photo_RC
AT3G23000	462.174	374.399	471.284	88.4271	118.898	134.534	77.2116	70.7229	77.1218	79.0451	63.5386	76.4999	99.4238	92.3593	81.2592	426.187	518.743	403.431	CIPK7	3	8172479	8174142	+	1664	protein_coding	CBL-interacting serine/threonine-protein kinase 7 [Source:UniProtKB/Swiss-Prot;Acc:Q9XIW0]	Pkinase
AT1G74970	208.35	221.095	260.894	165.584	162.729	117.655	233.028	214.088	217.188	205.446	211.671	206.908	193.544	217.166	234.162	190.26	235.277	213.141	RPS9	1	28157386	28159317	-	1117	protein_coding	30S ribosomal protein S9, chloroplastic [Source:UniProtKB/Swiss-Prot;Acc:Q9XJ27]	-
AT5G62300	185.954	193.338	217.93	310.755	270.377	236.768	172.468	157.677	155.639	166.32	200.587	157.888	234.484	246.532	243.739	182.957	170.477	184.677	RPS20C	5	25021200	25022564	-	786	protein_coding	40S ribosomal protein S20-1 [Source:UniProtKB/Swiss-Prot;Acc:P49200]	Ribosomal_S10
AT1G09590	205.222	175.941	190.519	409.896	302.946	240.109	122.146	128.773	139.331	117.981	147.382	108.886	250.633	282.768	310.018	172.968	179.655	200.02	RPL21A	1	3106367	3107801	+	872	protein_coding	60S ribosomal protein L21-1 [Source:UniProtKB/Swiss-Prot;Acc:Q43291]	-
AT2G43970	211.653	187.758	203.098	179.638	166.996	169.189	222.051	241.732	272.731	233.424	186.566	235.155	183.41	174.287	148.048	228.506	215.755	199.208	LARP6B	2	18205235	18208218	-	2125	protein_coding	La-related protein 6B [Source:UniProtKB/Swiss-Prot;Acc:O80567]	-
AT3G06700	217.834	181.164	205.495	424.036	302.026	247.404	109.799	136.389	137.638	90.3897	92.9099	91.844	266.408	265.656	296.302	192.581	185.979	211.172	RPL29A	3	2117127	2118074	-	852	protein_coding	60S ribosomal protein L29-1 [Source:UniProtKB/Swiss-Prot;Acc:Q9M7X7]	-
AT5G23060	84.865	136.342	101.575	143.466	176.731	162.14	344.693	230.331	269.603	436.533	391.715	469.741	158.545	139.219	141.624	84.027	94.6143	86.2484	CAS	5	7736518	7738535	-	1608	protein_coding	Calcium sensing receptor, chloroplastic [Source:UniProtKB/Swiss-Prot;Acc:Q9FN48]	-
AT5G20630	195.374	334.51	342.101	178.517	220.595	153.368	137.738	106.049	92.2404	106.313	113.313	120.545	259.022	308.239	387.083	176.713	218.123	197.443	GER3	5	6975029	6976036	-	1008	protein_coding	Germin-like protein subfamily 3 member 3 [Source:UniProtKB/Swiss-Prot;Acc:P94072]	-
AT5G52650	204.69	181.522	198.881	344.667	281.607	235.663	161.663	141.106	141.632	146.954	175.18	151.045	198.566	235.757	251.891	194.399	195.86	201.401	RPS10C	5	21355541	21357219	-	996	protein_coding	40S ribosomal protein S10-3 [Source:UniProtKB/Swiss-Prot;Acc:Q9LTF2]	-
AT5G19250	332.605	253.383	261.611	123.259	171.021	238.35	149.163	124.705	138.446	178.209	130.755	169.595	223.111	183.669	153.784	286.437	247.312	272.511	-	5	6471827	6472989	+	928	protein_coding	Uncharacterized GPI-anchored protein At5g19250 [Source:UniProtKB/Swiss-Prot;Acc:P59833]	-
AT4G02920	273.684	308.443	311.177	124.735	143.51	162.759	168.249	144.018	148.136	157.211	142.342	173.411	120.194	108.201	101.117	329.948	384.047	333.7	-	4	1292483	1295263	+	2186	protein_coding	Uncharacterized protein At4g02920 [Source:UniProtKB/TrEMBL;Acc:Q8RXG5]	-
AT4G34110	199.663	206.686	198.348	211.484	204.155	183.1	186.733	194.165	197.479	174.535	186.233	173.866	217.265	231.238	242.976	205.812	201.473	192.438	PAB2	4	16336291	16340314	+	2753	protein_coding	Polyadenylate-binding protein [Source:UniProtKB/TrEMBL;Acc:A0A178UWB3]	RRM_1
AT3G59540	228.658	188.639	193.125	368.842	283.042	245.483	101.142	127.607	138.664	93.8787	110.76	104.193	226.864	279.42	319.35	194.835	189.008	211.039	RPL38A	3	21995610	21996840	-	595	protein_coding	60S ribosomal protein L38 [Source:UniProtKB/Swiss-Prot;Acc:O22860]	-
AT1G64720	108.411	95.8749	89.4122	62.5815	47.7422	56.0855	342.203	592.942	636.899	314.097	306.184	381.807	96.1881	120.084	126.633	70.1679	82.6612	73.9972	CP5	1	24046553	24048822	-	1777	protein_coding	Polyketide cyclase/dehydrase and lipid transport superfamily protein [Source:UniProtKB/TrEMBL;Acc:Q9XIR9]	START
AT4G39090	212.703	166.007	178.782	92.2183	87.6928	131.191	252.178	264.814	243.592	291.223	272.148	324.443	121.259	127.48	109.48	259.915	249.019	207.732	RD19A	4	18215542	18217616	-	1681	protein_coding	RD19A [Source:UniProtKB/TrEMBL;Acc:A0A178V006]	Peptidase_C1
AT4G09800	184.223	177.062	195.579	309.912	301.569	261.192	152.8	138.882	151.982	160.064	188.866	165.113	226.192	225.288	234.262	173.258	166.413	175.791	RPS18C	4	6173712	6175200	+	802	protein_coding	40S ribosomal protein S18 [Source:UniProtKB/Swiss-Prot;Acc:P34788]	-
AT5G23740	159.884	166.472	184.724	364.069	330.047	287.938	160.153	99.9769	107.839	143.534	189.941	158.942	243.9	236.648	244.523	161.893	167.905	177.41	RPS11C	5	8007921	8009436	-	916	protein_coding	RPS11-BETA [Source:UniProtKB/TrEMBL;Acc:A0A178UPD3]	-
AT2G17840	398.615	275.056	342.638	96.5503	97.5326	133.946	12.024	12.4003	13.2149	22.0967	12.049	13.7983	50.5859	60.2564	69.8086	721.582	668.424	584.064	ERD7	2	7755605	7757929	-	1905	protein_coding	Protein EARLY-RESPONSIVE TO DEHYDRATION 7, chloroplastic [Source:UniProtKB/Swiss-Prot;Acc:O48832]	-
AT3G26740	53.707	90.9686	70.4263	28.0325	34.7588	42.2627	531.162	582.675	591.546	408.683	316.737	476.196	80.3348	61.7418	53.9298	57.629	53.8322	48.569	CCL	3	9827682	9828917	+	1068	protein_coding	Light-regulated protein 1, chloroplastic [Source:UniProtKB/Swiss-Prot;Acc:Q96500]	-
AT4G16190	244.288	235.076	224.165	119.142	139.588	275.307	181.185	220.492	205.895	151.448	133.888	163.366	215.271	196.992	159.836	268.326	235.513	199.106	RD19C	4	9171280	9173667	+	2144	protein_coding	Probable cysteine protease RD19C [Source:UniProtKB/Swiss-Prot;Acc:Q9SUL1]	Peptidase_C1
AT3G46970	187.922	209.322	211.271	275.6	323.323	337.529	87.0598	99.15	88.1252	95.8005	79.2498	101.202	142.085	158.986	166.054	317.864	362.267	324.095	PHS2	3	17301394	17306633	-	3168	protein_coding	Alpha-glucan phosphorylase 2, cytosolic [Source:UniProtKB/Swiss-Prot;Acc:Q9SD76]	-
AT3G23390	152.669	152.989	177.991	310.033	289.568	247.668	201.309	129.401	135.136	190.36	243.532	221.397	231.971	199.826	211.445	152.593	154.447	160.927	RPL36AB	3	8375333	8376436	+	624	protein_coding	60S ribosomal protein L36a [Source:UniProtKB/Swiss-Prot;Acc:O23290]	-
AT3G57260	541.579	106.002	78.8399	168.098	178.76	1050.34	33.7305	117.965	107.925	137.568	30.4506	93.4608	150.627	151.663	82.1677	257.182	89.3258	185.627	BGL2	3	21188397	21189967	-	1477	protein_coding	Beta-1,3-glucanase 2 [Source:UniProtKB/TrEMBL;Acc:A0A1I9LMG6]	Glyco_hydro_17
AT3G19170	161.429	218.732	201.966	174.189	256.452	247.984	213.837	178.794	170.149	146.666	114.937	136.291	282.692	277.722	277.708	155.107	172.772	163.306	PREP1	3	6625377	6632164	-	3772	protein_coding	Presequence protease 1, chloroplastic/mitochondrial [Source:UniProtKB/Swiss-Prot;Acc:Q9LJL3]	-
AT5G10450	190.426	174.417	178.589	161.253	180.101	180.895	179.781	192.756	202.554	187.929	208.532	221.883	218.47	223.755	244.983	196.043	203.571	188.431	GRF6	5	3283853	3286537	-	1815	protein_coding	G-box regulating factor 6 [Source:TAIR;Acc:AT5G10450]	-
AT4G39200	212.636	156.736	174.911	356.207	225.016	176.794	146.498	199.493	204.384	129.779	147.474	138.229	162.943	229.734	249.652	199.956	197.685	220.771	RPS25E	4	18257334	18258900	+	893	protein_coding	40S ribosomal protein S25-4 [Source:UniProtKB/Swiss-Prot;Acc:Q9T029]	-
AT3G08740	186.507	214.197	231.072	133.772	147.83	112.015	284.535	215.919	196.29	222.463	246.517	253.49	182.789	176.018	198.8	150.426	196.269	178.94	-	3	2654622	2656297	-	1020	protein_coding	Elongation factor P (EF-P) family protein [Source:UniProtKB/TrEMBL;Acc:Q8VZW6]	-
AT1G23490	244.131	192.35	178.934	241.556	241.196	225.737	175.098	151.995	157.404	179.215	189.659	192.042	140.685	146.556	177.209	243.311	213.697	234.731	ARF2-A	1	8336593	8338827	+	1227	protein_coding	ADP-ribosylation factor 2-B [Source:UniProtKB/Swiss-Prot;Acc:P0DH91]	Arf
AT5G35970	325.795	361.075	373.569	73.5082	90.3039	114.794	141.209	140.09	156.633	144.39	122.553	152.411	99.1448	101.961	95.202	326.08	360.54	340.157	-	5	14118755	14123362	-	3475	protein_coding	P-loop containing nucleoside triphosphate hydrolases superfamily protein [Source:UniProtKB/TrEMBL;Acc:F4K1G7]	-
AT5G07020	194.304	222.314	223.931	133.621	139.91	124.389	247.3	222.985	232.094	210.807	194.062	217.5	184.095	183.11	188.432	183.778	204.632	197.527	MPH1	5	2180501	2182538	-	1130	protein_coding	Protein MAINTENANCE OF PSII UNDER HIGH LIGHT 1 [Source:UniProtKB/Swiss-Prot;Acc:Q9FL44]	-
AT1G11210	392.823	367.255	453.77	150.368	147.212	214.348	2.89687	3.24136	2.17276	3.02397	2.2863	2.79591	96.1931	109.753	127.346	496.79	443.013	478.854	-	1	3755668	3756998	-	1222	protein_coding	At1g11210/T28P6_5 [Source:UniProtKB/TrEMBL;Acc:Q9SXA7]	-
AT3G07110	187.381	171.587	173.882	313.865	305.957	263.417	132.032	122.003	120.713	129.308	143.49	110.639	238.65	258.567	265.961	187.354	173.324	191.709	-	3	2251946	2253597	+	1035	protein_coding	Ribosomal protein L13 family protein [Source:UniProtKB/TrEMBL;Acc:F4JD96]	-
AT1G06430	395.641	372.895	422.895	73.7164	100.936	148.923	75.6104	76.9314	77.8563	75.6233	50.9845	70.8973	108.27	102.083	89.1292	398.225	434.708	410.438	FTSH8	1	1960031	1963189	-	2900	protein_coding	ATP-dependent zinc metalloprotease FTSH 8, chloroplastic [Source:UniProtKB/Swiss-Prot;Acc:Q8W585]	AAA
AT5G47700	191.916	159.015	174.365	332.97	241.53	194.338	155.208	151.772	139.177	137.721	198.111	131.533	191.776	251.008	269.264	181.221	181.673	198.02	RPP1C	5	19327566	19328986	-	915	protein_coding	60S acidic ribosomal protein P1-3 [Source:UniProtKB/Swiss-Prot;Acc:Q8LEQ0]	-
AT5G02450	229.676	155.202	179.027	381.471	246.994	219.702	107.997	127.635	123.441	86.3532	117.933	88.6495	214.934	230.777	300.046	224.333	210.13	235.968	RPL36C	5	533058	534729	+	805	protein_coding	60S ribosomal protein L36-3 [Source:UniProtKB/Swiss-Prot;Acc:Q9LZ57]	-
AT3G16240	41.4698	44.3826	32.5993	34.7774	32.5619	20.9766	520.715	531.767	535.564	382.091	458.155	490.628	56.1073	79.3638	95.6062	38.1838	42.2048	43.0162	TIP2-1	3	5505360	5507050	+	1189	protein_coding	Aquaporin TIP2-1 [Source:UniProtKB/Swiss-Prot;Acc:Q41951]	-
AT4G25130	201.147	212.998	243.38	158.313	168.365	153.603	216.738	214.564	204.75	172.052	147.915	169.32	155.595	176.327	166.525	232.435	253.569	231.271	MSR4	4	12898514	12900090	-	1157	protein_coding	Peptide methionine sulfoxide reductase A4, chloroplastic [Source:UniProtKB/Swiss-Prot;Acc:P54150]	PMSR
AT5G64940	188.388	221.36	224.912	153.026	184.992	180.032	187.964	153.727	167.098	206.607	185.731	214.599	166.835	160.701	167.067	221.233	241.776	225.484	ATATH13	5	25948954	25953823	+	2856	protein_coding	Protein ACTIVITY OF BC1 COMPLEX KINASE 8, chloroplastic [Source:UniProtKB/Swiss-Prot;Acc:Q93Y08]	ABC1
AT2G21580	223.774	173.589	196.996	339.029	267.36	261.904	71.3155	119.982	118.102	73.0355	69.9798	71.0744	205.151	265.467	278.697	235.352	238.981	241.006	RPS25B	2	9236481	9237846	+	811	protein_coding	40S ribosomal protein S25-2 [Source:UniProtKB/Swiss-Prot;Acc:Q9SIK2]	-
AT3G04790	179.567	227.993	204.608	168.901	190.889	146.681	242.869	176.36	176.155	210.225	193.889	226.925	163.943	170.811	168.637	189.782	219.229	190.755	RPI3	3	1313297	1314288	+	992	protein_coding	EMB3119 [Source:UniProtKB/TrEMBL;Acc:A0A178V804]	Rib_5-P_isom_A
AT3G44890	210.961	215.07	246.471	150.484	154.877	124.435	201.17	190.457	172.657	175.287	194.213	195.909	191.062	201.678	224.618	181.737	216.669	197.926	RPL9	3	16386395	16388723	+	1216	protein_coding	RPL9 [Source:UniProtKB/TrEMBL;Acc:A0A178VBQ7]	-
AT4G02380	429.661	111.618	212.858	198.654	209.519	306.268	24.3083	39.637	39.8735	35.8508	21.0524	29.7165	187.264	194.032	184.581	431.238	451.801	336.945	SAG21	4	1046042	1047105	-	968	protein_coding	senescence-associated gene 21 [Source:TAIR;Acc:AT4G02380]	-
AT1G11910	189.384	205.097	177.261	197.993	241.78	272.435	148.292	170.657	156.886	175.776	150.644	175.508	217.091	222.581	211.428	185.806	176.837	167.648	APA1	1	4016712	4021043	-	2899	protein_coding	aspartic proteinase A1 [Source:TAIR;Acc:AT1G11910]	Asp
AT2G31380	325.133	385.765	365.694	108.314	144.386	176.55	76.4865	55.5504	55.6833	53.0059	58.4105	62.8856	184.563	173.432	155.839	325.555	407.652	317.778	BBX25	2	13381767	13383470	+	1268	protein_coding	B-box zinc finger protein 25 [Source:UniProtKB/Swiss-Prot;Acc:Q9SID1]	zf-B_box
AT2G36830	142.672	147.852	147.307	99.2346	90.75	70.5285	291.308	152.773	130.256	342.414	345.562	345.74	74.0458	77.7468	70.4181	266.573	324.215	304.873	TIP1-1	2	15445294	15446621	+	1237	protein_coding	Aquaporin TIP1-1 [Source:UniProtKB/Swiss-Prot;Acc:P25818]	-
AT2G24940	183.23	135.988	178.317	179.93	143.714	172.119	234.048	165.943	162.745	252.062	304.694	309.006	132.674	108.205	121.453	205.109	211.207	220.342	MP3	2	10609417	10609900	+	484	protein_coding	MAPR2 [Source:UniProtKB/TrEMBL;Acc:A0A178VV33]	-
AT1G62780	160.929	213.458	214.573	157.976	183.234	173.55	226.879	135.008	123.556	209.616	193.226	215.478	272.032	240.325	238.081	141.568	159.848	149.554	-	1	23249145	23251195	-	1047	protein_coding	Dimethylallyl, adenosine tRNA methylthiotransferase [Source:UniProtKB/TrEMBL;Acc:Q8VY70]	-
AT5G59850	179.015	163.048	172.224	377.243	307.073	245.229	129.378	103.896	100.892	126.205	151.409	127.194	233.602	238.894	259.233	157.471	153.648	173.59	RPS15AF	5	24112156	24113617	-	847	protein_coding	40S ribosomal protein S15a-1 [Source:UniProtKB/Swiss-Prot;Acc:P42798]	-
AT2G42590	179.35	185.097	181.672	147.301	172.626	204.823	174.198	146.367	152.345	201.104	202.356	239.102	231.027	220.284	223.111	180.548	186.414	168.811	GRF9	2	17731830	17733982	-	1372	protein_coding	General regulatory factor 9 [Source:UniProtKB/TrEMBL;Acc:F4IP55]	-
AT2G42220	189.558	142.393	173.959	85.8468	57.6323	42.9699	261.1	270.245	322.216	276.359	323.08	330.582	69.0343	89.3616	112.551	185.179	240.637	218.819	STR9	2	17592038	17593500	+	967	protein_coding	Rhodanese-like domain-containing protein 9, chloroplastic [Source:UniProtKB/Swiss-Prot;Acc:O48529]	Rhodanese
AT5G47190	192.21	179.299	216.451	160.954	161.008	112.936	220.771	192.639	173.48	182.639	229.984	229.874	180.23	193.508	226.123	157.305	188.594	191.735	-	5	19164184	19166135	-	1009	protein_coding	50S ribosomal protein L19-2, chloroplastic [Source:UniProtKB/Swiss-Prot;Acc:Q8RXX5]	-
AT2G31610	189.336	158.021	171.698	298.158	258.977	219.576	165.261	131.009	138.966	140.598	166.791	137.926	230.307	231.632	243.891	166.798	162.783	176.919	RPS3A	2	13450241	13451982	+	1209	protein_coding	40S ribosomal protein S3-1 [Source:UniProtKB/Swiss-Prot;Acc:Q9SIP7]	-
AT5G14040	180.773	184.034	156.622	289.329	290.919	256.277	117.913	115.174	116.465	126.381	118.951	117.677	209.52	245.734	249.598	211.257	195.6	205.652	MPT3	5	4530643	4533119	-	1698	protein_coding	Mitochondrial phosphate carrier protein 3, mitochondrial [Source:UniProtKB/Swiss-Prot;Acc:Q9FMU6]	Mito_carr
AT3G24190	339.391	364.906	354.89	148.277	182.221	198.002	53.273	51.011	50.6337	40.5603	32.8767	45.4737	135.076	141.6	135.793	363.215	389.418	359.767	-	3	8743113	8747901	+	2786	protein_coding	AT3g24190/MUJ8_17 [Source:UniProtKB/TrEMBL;Acc:Q9LRN0]	ABC1
AT4G14320	183.296	171.068	180.774	351.781	284.946	223.862	107.079	123.864	132.316	90.8366	109.118	102.765	239.191	276.759	298.261	171.162	159.342	177.315	-	4	8241732	8243923	-	984	protein_coding	Zinc-binding ribosomal protein family protein [Source:UniProtKB/TrEMBL;Acc:F4JUQ4]	-
AT1G47128	252.198	193.132	211.796	61.3321	68.6833	121.893	224.782	283.225	256.58	281.505	236.225	268.468	131.084	140.226	113.282	184.588	187.17	163.601	RD21A	1	17282749	17285749	-	1919	protein_coding	RD21A [Source:UniProtKB/TrEMBL;Acc:A0A178WIH7]	Peptidase_C1
AT5G61820	332.624	259.014	401.885	87.2621	107.035	236.187	18.1729	16.6815	13.713	19.7229	10.9204	17.0967	112.767	113.111	87.606	521.095	575.89	446.422	-	5	24834300	24836933	-	2137	protein_coding	Stress up-regulated Nod 19 protein [Source:UniProtKB/TrEMBL;Acc:Q8VZ21]	-
AT1G74730	180.441	183.904	197.609	157.779	154.583	141.773	199.983	161.488	167.481	220.376	207.937	233.28	162.497	177.263	208.097	193.549	223.505	190.951	-	1	28078852	28079987	+	896	protein_coding	Transmembrane protein, putative (DUF1118) [Source:UniProtKB/TrEMBL;Acc:Q94F10]	-
AT1G59870	220.463	109.911	134.882	129.525	212.225	191.231	211.095	198.429	208.913	262.267	198.269	237.282	190.566	177.887	166.91	184.562	195.999	127.449	ABCG36	1	22034423	22040126	+	4930	protein_coding	ABC transporter G family member 36 [Source:UniProtKB/Swiss-Prot;Acc:Q9XIE2]	ABC2_membrane
AT5G60360	138.395	112.501	110.568	90.0513	103.536	185.864	251.794	262.299	284.632	366.859	261.761	361.707	157.704	148.454	134.297	145.867	127.044	114.244	AALP	5	24279660	24282482	+	1795	protein_coding	Aleurain-like protease [Source:UniProtKB/TrEMBL;Acc:A8MQZ1]	Peptidase_C1
AT1G45474	181.302	194.861	188.798	192.251	189.806	166.691	168.619	179.437	179.781	152.914	144.345	185.746	186.326	211.112	248.295	185.857	206.596	194.296	LHCA5	1	17179250	17180806	+	1071	protein_coding	Photosystem I chlorophyll a/b-binding protein 5, chloroplastic [Source:UniProtKB/Swiss-Prot;Acc:Q9C639]	-
ATCG00240	163.715	0	196.077	51.6772	10.6019	5.40946	0	0	0	0	0.65216	0	0	0.566789	1.12962	750.813	1220.12	949.312	TRNY	Pt	30323	30406	-	84	tRNA	tRNA-Tyr [Source:TAIR;Acc:ATCG00240]	-
AT3G53990	443.438	345.988	391.635	96.8937	92.0846	112.98	60.4671	61.7097	70.8977	76.6876	65.0219	97.7114	93.5165	95.3933	85.9761	389.248	435.283	331.963	-	3	19989292	19991186	-	1102	protein_coding	AT3G53990 protein [Source:UniProtKB/TrEMBL;Acc:Q9M328]	Usp
AT3G45140	218.109	181.92	74.4178	140.447	189.072	345.935	135.109	241.223	135.169	235.151	234.742	174.131	163.948	158.964	142.259	207.965	110.469	248.649	LOX2	3	16525245	16529352	+	3252	protein_coding	Lipoxygenase 2, chloroplastic [Source:UniProtKB/Swiss-Prot;Acc:P38418]	Lipoxygenase
AT1G34030	172.023	167.837	181.004	321.01	276.958	237.19	120.114	108.928	118.056	110.039	124.899	115.594	244.857	259.315	256.37	171.123	163.395	188.061	RPS18C	1	12370065	12371554	-	768	protein_coding	40S ribosomal protein S18 [Source:UniProtKB/Swiss-Prot;Acc:P34788]	-
AT1G03600	124.243	162.779	158.693	85.385	78.7017	65.0013	299.168	283.611	299.276	302.066	291.362	327.915	135.408	160.825	167.443	113.982	146.477	122.108	PSB27-1	1	898480	899794	+	1315	protein_coding	Photosystem II repair protein PSB27-H1, chloroplastic [Source:UniProtKB/Swiss-Prot;Acc:Q9LR64]	-
AT3G54660	179.635	189.5	204.704	181.807	203.828	212.475	160.618	150.308	159.251	139.376	116.845	146.817	218.243	222.474	241.045	194.685	211.994	190.417	EMB2360	3	20229637	20233211	-	2332	protein_coding	At3g54660 [Source:UniProtKB/TrEMBL;Acc:Q5FV38]	Pyr_redox_2
AT1G57660	166.195	163.902	178.75	291.821	253.816	204.595	155.449	119.028	129.669	154.064	192.627	153.081	207.981	202.067	240.806	161.657	164.309	168.013	RPL21E	1	21355475	21356637	+	860	protein_coding	60S ribosomal protein L21-2 [Source:UniProtKB/Swiss-Prot;Acc:Q9FDZ9]	-
AT1G66580	435.589	195.587	227.143	249.69	230.49	209.542	106.65	93.164	94.6212	91.7088	109.468	98.866	198.094	185.932	205.275	190.994	186.173	198.073	RPL10C	1	24839090	24840806	+	1151	protein_coding	60S ribosomal protein L10-3 [Source:UniProtKB/Swiss-Prot;Acc:Q93W22]	-
AT4G29060	181.429	189.584	195.01	129.536	131.493	102.259	231.557	222.995	225.093	182.302	182.157	187.339	207.676	222.725	231.139	141.183	183.045	156.73	emb2726	4	14317226	14321575	+	3386	protein_coding	Elongation factor Ts, mitochondrial [Source:UniProtKB/TrEMBL;Acc:Q9SZD6]	S1
AT3G21560	536.333	409.324	440.182	134.927	158.654	124.204	12.8526	11.1632	8.33932	10.0554	9.26284	9.06055	182.352	178.069	178.136	285.092	315.367	299.398	UGT84A2	3	7595680	7597607	+	1928	protein_coding	UGT84A2 [Source:UniProtKB/TrEMBL;Acc:A0A384L2P1]	UDPGT
AT5G09650	171.681	173.752	186.833	147.479	162.364	133.894	223.97	198.203	170.197	220.659	236.613	228.591	153.83	163.592	172.1	165.48	187.353	202.563	PPA6	5	2991149	2993213	-	1181	protein_coding	Soluble inorganic pyrophosphatase 6, chloroplastic [Source:UniProtKB/Swiss-Prot;Acc:Q9LXC9]	Pyrophosphatase
AT4G34950	177.678	245.837	174.479	321.266	321.509	345.784	100.227	96.5142	76.7683	107.439	84.9534	118.836	181.921	179.831	157.055	216.845	180.67	208.821	-	4	16642142	16644928	-	2275	protein_coding	Major facilitator superfamily protein [Source:UniProtKB/TrEMBL;Acc:Q9SW40]	-
AT5G42050	329.656	224.659	276.478	143.134	169.963	211.66	85.9081	78.565	91.5853	124.311	86.2255	111.974	193.296	173.228	166.107	308.672	283.671	233.558	-	5	16815310	16817346	+	1784	protein_coding	DCD (Development and Cell Death) domain protein [Source:UniProtKB/TrEMBL;Acc:Q8RXN8]	-
AT2G36620	185.709	133.203	172.354	392.603	275.861	212.165	118.783	120.758	120.106	97.7143	118.721	103.73	232.447	246.65	284.958	150.647	151.931	164.399	RPL24A	2	15350268	15352013	-	969	protein_coding	60S ribosomal protein L24-1 [Source:UniProtKB/Swiss-Prot;Acc:Q42347]	-
AT5G20010	266.417	198.09	226.329	164.334	178.446	175.529	111.074	118.441	109.537	120.155	108.229	118.158	90.3316	108.259	115.971	352.512	363.132	356.61	RAN1	5	6760094	6762330	+	1519	protein_coding	GTP-binding nuclear protein [Source:UniProtKB/TrEMBL;Acc:A0A178UC18]	Ras
AT1G32990	197.461	201.723	237.625	113.765	120.643	83.9488	221.921	209.796	195.16	199.411	207.355	210.134	131.961	153.449	170.592	187.489	220.789	212.338	RPL11	1	11955656	11957402	+	1103	protein_coding	50S ribosomal protein L11, chloroplastic [Source:UniProtKB/Swiss-Prot;Acc:Q9MAP3]	-
AT3G27160	186.8	228.972	240.388	131.702	135.442	106.512	222.154	188.98	189.719	181.373	182.767	201.567	185.64	170.903	175.929	164.503	200.234	177.966	GHS1	3	10017321	10019442	+	1350	protein_coding	Ribosomal protein S21 family protein [Source:UniProtKB/TrEMBL;Acc:A0A1I9LRJ3]	-
AT4G10480	190.005	193.742	198.088	291.406	277.655	231.743	130.422	115.565	99.119	104.727	123.548	113.132	216.542	197.855	233.45	182.02	172.642	192.769	-	4	6477876	6479171	-	944	protein_coding	Putative alpha NAC [Source:UniProtKB/TrEMBL;Acc:Q0WWN5]	-
AT3G12490	270.54	204.92	223.288	220.096	198.14	237.639	58.4474	77.657	72.5799	59.3973	73.7682	68.6325	170.772	188.656	207.352	308.232	329.231	293.695	CYS6	3	3960401	3961920	-	880	protein_coding	Cysteine proteinase inhibitor 6 [Source:UniProtKB/Swiss-Prot;Acc:Q8H0X6]	-
AT1G51090	365.652	340.995	435.931	62.1859	68.7482	98.3962	10.5422	7.96137	7.58632	5.11277	1.90177	4.6232	39.9491	45.2229	54.0779	615.931	577.552	514.551	-	1	18932766	18934049	+	1037	protein_coding	Heavy metal transport/detoxification superfamily protein [Source:UniProtKB/TrEMBL;Acc:Q9C684]	-
AT5G08690	176.415	173.945	165.428	204.743	247.614	219.76	145.022	127.765	129.093	146.978	138.458	137.353	205.923	222.642	229.898	199.807	190.315	194.158	-	5	2825661	2828806	+	2203	protein_coding	ATP synthase subunit beta-2, mitochondrial [Source:UniProtKB/Swiss-Prot;Acc:P83484]	ATP-synt_ab
AT5G12140	445.674	246.465	310.88	150.696	99.8906	92.1155	49.0464	77.4047	72.1649	54.5878	56.0493	63.1837	125.739	173.683	195.495	351.781	376.937	312.66	CYS1	5	3922591	3924058	-	1037	protein_coding	Cysteine proteinase inhibitor [Source:UniProtKB/TrEMBL;Acc:A0A178UCE6]	-
AT1G08200	205.534	241.03	230.076	195.757	218.058	200.941	111.308	96.7886	94.0228	126.606	130.633	126.542	159.942	169.447	184.173	256.727	256.069	249.916	AXS2	1	2573818	2576844	-	1846	protein_coding	UDP-D-apiose/UDP-D-xylose synthase 2 [Source:UniProtKB/Swiss-Prot;Acc:Q9SGE0]	Epimerase
AT4G25640	443.471	356.77	436.835	99.7212	119.027	100.998	40.8483	45.8199	45.5259	37.5674	32.3277	39.2287	83.7767	92.8689	96.0802	362.641	427.447	388.672	ATDTX35	4	13076444	13079256	-	2308	protein_coding	Protein DETOXIFICATION [Source:UniProtKB/TrEMBL;Acc:F4JTB2]	MatE
ATCG00640	181.864	10.7219	295.54	75.031	51.5356	22.3555	7.76991	6.41044	4.15856	5.06241	5.99598	9.04732	9.76172	11.1327	12.5101	683.023	1055.18	793.455	RPL33	Pt	67488	67688	+	201	protein_coding	50S ribosomal protein L33, chloroplastic [Source:UniProtKB/Swiss-Prot;Acc:P56796]	-
AT5G08050	196.576	228.828	228.094	130.723	119.992	101.249	212.173	132.229	142.51	208.141	224.515	242.885	148.339	144.941	164.131	178.557	220.235	206.663	-	5	2578211	2579205	+	925	protein_coding	Wiskott-aldrich syndrome family protein, putative (DUF1118) [Source:UniProtKB/TrEMBL;Acc:Q9SD79]	-
AT1G80130	242.688	233.063	253.441	321.816	295.562	308.509	4.23526	10.8386	7.23366	12.6353	7.68797	9.86312	108.082	110.23	124.512	377.165	362.97	415.08	-	1	30140912	30142697	-	1475	protein_coding	F18B13.21 protein [Source:UniProtKB/TrEMBL;Acc:Q9SSC6]	-
AT4G22240	228.848	184.412	206.803	195.641	213.854	239.596	110.224	125.022	129.159	128.873	92.4897	121.546	184.96	209.586	190.715	218.66	216.73	206.065	PAP2	4	11765803	11767422	-	1415	protein_coding	Probable plastid-lipid-associated protein 2, chloroplastic [Source:UniProtKB/Swiss-Prot;Acc:O49629]	-
AT1G17100	229.395	330.969	318.15	220.476	242.478	349.501	79.3877	74.3472	62.5975	45.8148	41.9739	46.7907	221.64	204.861	186.549	170.981	188.731	187.023	-	1	5844646	5845661	+	941	protein_coding	HBP1 [Source:UniProtKB/TrEMBL;Acc:A0A178W6J0]	-
AT5G28840	274.044	338.947	268.721	164.39	166.419	166.382	120.806	125.678	117.081	82.0143	89.4574	85.8348	194.374	188.179	201.462	199.313	207.492	206.86	GME	5	10862016	10864946	-	1831	protein_coding	GDP-mannose 3,5-epimerase [Source:UniProtKB/Swiss-Prot;Acc:Q93VR3]	Epimerase
AT1G09780	197.114	197.58	163.225	235.298	313.821	287.958	70.8588	61.6553	61.4986	72.242	68.9923	78.7355	194.75	206.352	228.918	259.877	245.037	247.484	PGM1	1	3165370	3167924	-	1966	protein_coding	IPGAM1 [Source:UniProtKB/TrEMBL;Acc:A0A178W6V9]	-
AT5G23120	174.67	177.759	179.28	143.215	149.477	130.543	188.897	194.801	190.697	147.851	154.14	173.525	181.134	213.197	228.726	175.228	209.776	177.964	HCF136	5	7778017	7780907	+	1793	protein_coding	photosystem II stability/assembly factor, chloroplast (HCF136) [Source:TAIR;Acc:AT5G23120]	-
AT4G24220	337.123	291.569	282.065	176.745	175.619	171.989	70.0763	81.754	86.0027	70.3492	63.5936	78.7235	105.916	119.33	144.013	319.996	303.959	304.776	VEP1	4	12564945	12566755	+	1722	protein_coding	3-oxo-Delta(4,5)-steroid 5-beta-reductase [Source:UniProtKB/Swiss-Prot;Acc:Q9STX2]	-
AT4G04770	273.53	305.487	273.201	122.662	133.741	164.399	97.4236	93.74	100.702	95.1748	81.3635	104.912	150.832	152.421	148.635	303.222	306.786	271.709	ABCI8	4	2427686	2429899	-	2100	protein_coding	UPF0051 protein ABCI8, chloroplastic [Source:UniProtKB/Swiss-Prot;Acc:Q9ZS97]	-
AT5G45390	165.46	202.12	205.861	146.328	162.65	141.578	179.87	186.002	185.835	185.281	171.182	180.311	177.14	171.618	179.989	170.199	191.548	176.535	CLPP4	5	18396254	18398138	+	1338	protein_coding	ATP-dependent Clp protease proteolytic subunit 4, chloroplastic [Source:UniProtKB/Swiss-Prot;Acc:Q94B60]	-
AT3G15840	154.446	190.189	183.94	86.0418	105.452	150.684	230.056	246.325	265.77	234.722	198.239	258.953	86.1862	87.2671	78.7064	210.563	219.239	182.772	PIFI	3	5356587	5358596	-	1293	protein_coding	Post-illumination chlorophyll fluorescence increase [Source:UniProtKB/TrEMBL;Acc:Q9LVZ5]	-
AT4G29905	209.041	170.642	238.371	104.546	73.6367	117.948	293.167	274.386	255.872	175.88	154.02	224.766	93.8906	94.6179	103.83	199.405	205.38	178.564	-	4	14626921	14627631	-	711	protein_coding	Putative uncharacterized protein [Source:UniProtKB/TrEMBL;Acc:Q940I1]	-
AT2G15620	158.246	111.632	156.944	217.758	309.785	306.498	174.905	117.989	106.633	177.979	145.659	185.397	72.6955	71.6868	82.9026	245.656	288.412	232.067	NIR1	2	6810395	6812941	+	2193	protein_coding	Ferredoxin--nitrite reductase, chloroplastic [Source:UniProtKB/Swiss-Prot;Acc:Q39161]	-
AT5G56010	274.595	220.501	233.726	105.602	127.198	132.568	101.447	79.3361	66.8568	79.8508	68.0523	70.2486	131.203	121.057	115.768	377.674	458.111	393.465	HSP90-3	5	22681238	22684252	+	2613	protein_coding	Heat shock protein 90-3 [Source:UniProtKB/Swiss-Prot;Acc:P51818]	HATPase_c
AT4G13430	140.578	134.255	131.673	162.006	193.619	187.588	205.221	182.138	171.278	190.855	217.048	208.713	166.119	184.003	188.391	154.961	154.203	174.607	IIL1	4	7803863	7807984	-	2056	protein_coding	3-isopropylmalate dehydratase large subunit, chloroplastic [Source:UniProtKB/Swiss-Prot;Acc:Q94AR8]	Aconitase
AT4G36040	219.589	242.619	207.21	31.6055	46.5822	55.3396	290.019	321.642	399.054	150.226	150.132	177.952	105.163	99.4359	91.6968	195.162	174.672	150	ATJ11	4	17049152	17050608	-	1457	protein_coding	At4g36040 [Source:UniProtKB/TrEMBL;Acc:Q1H544]	DnaJ
AT3G02080	165.842	117.265	141.627	301.874	220.93	170.063	139.302	149.132	156.916	124.172	162.769	139.534	177.683	219.249	245.932	141.935	164.399	166.122	RPS19A	3	363881	365376	-	904	protein_coding	40S ribosomal protein S19-1 [Source:UniProtKB/Swiss-Prot;Acc:Q9SGA6]	-
AT1G56110	203.357	233.69	200.786	266.741	301.149	271.345	67.3826	60.2119	62.6327	55.7829	58.6182	46.9522	235.318	229.778	207.589	192.9	190.682	215.307	NOP56	1	20984273	20986952	-	1899	protein_coding	At1g56110/T6H22_9 [Source:UniProtKB/TrEMBL;Acc:Q9SGT7]	-
AT3G52150	149.475	190.199	203.246	98.6922	108.415	85.7626	255.338	219.171	208.701	224.859	219.263	233.581	148.148	156.303	154.292	128.136	161.171	153.917	PSRP2	3	19342014	19343466	+	1198	protein_coding	PSRP2 [Source:UniProtKB/TrEMBL;Acc:A0A178VFQ5]	RRM_1
AT2G30870	258.648	210.036	183.474	117.927	110.886	145.355	169.236	134.777	133.129	190.565	182.782	184.597	124.286	114.946	117.227	252.408	191.118	271.948	GSTF10	2	13141290	13142676	+	1132	protein_coding	Glutathione S-transferase F10 [Source:UniProtKB/Swiss-Prot;Acc:P42761]	GST_N
AT5G58330	120.186	115.046	124.416	135.985	145.486	134.033	207.783	194.388	183.106	206.397	199.01	236.811	208.754	210.81	226.756	138.923	163.746	137.877	-	5	23579722	23582395	-	1732	protein_coding	Malate dehydrogenase [NADP], chloroplastic [Source:UniProtKB/Swiss-Prot;Acc:Q8H1E2]	-
AT2G04030	138.078	141.351	149.899	200.704	269.792	224.76	165.634	141.194	133.09	101.157	110.031	98.1589	205.269	201.737	188.998	182.996	227.977	207.172	HSP90-5	2	1281754	1286144	+	2807	protein_coding	HSP90.5 [Source:UniProtKB/TrEMBL;Acc:A0A178VPV7]	HATPase_c
AT5G21090	225.103	190.217	163.103	129.236	159.263	230.493	156.175	138.035	153.436	197.314	168.762	200.787	175.907	146.597	128.339	191.144	167.44	166.465	LRR1	5	7164560	7167351	+	1302	protein_coding	Leucine-rich repeat protein 1 [Source:UniProtKB/Swiss-Prot;Acc:Q9FPJ5]	LRRNT_2
AT4G22220	223.739	199.497	211.326	192.944	193.271	222.574	86.6281	96.3792	101.035	105.064	102.051	112.804	180.994	208.954	203.438	219	219.642	203.575	ISU1	4	11759103	11761057	-	1021	protein_coding	Iron-sulfur cluster assembly protein [Source:UniProtKB/TrEMBL;Acc:A0A178UZH3]	-
AT2G29630	109.67	128.888	127.009	259.558	301.889	300.916	100.305	98.082	77.8997	108.498	86.3705	121.218	180.927	199.38	219.256	213.535	234.201	202.555	THIC	2	12666935	12671055	+	3510	protein_coding	Phosphomethylpyrimidine synthase, chloroplastic [Source:UniProtKB/Swiss-Prot;Acc:O82392]	-
AT5G38480	178.985	165.454	181.165	193.017	222.796	233.824	114.621	94.3879	88.9767	139.731	138.357	155.072	201.784	199.054	206.101	196.984	183.674	171.389	GRF3	5	15409684	15411601	+	1581	protein_coding	RCI1 [Source:UniProtKB/TrEMBL;Acc:A0A178UA42]	-
AT5G17870	177.382	153.395	187.142	188.712	144.682	114.348	174.776	172.475	168.892	149.477	146.709	178.467	151.088	175.278	218.697	172.674	193.63	189.997	PSRP6	5	5907589	5908464	+	876	protein_coding	plastid-specific 50S ribosomal protein 6 [Source:TAIR;Acc:AT5G17870]	-
AT3G23400	203.261	235.527	197.758	134.204	145.053	169.496	114.948	143.194	166.516	120.468	94.1906	117.929	159.54	197.324	200.561	219.198	207.724	225.684	PAP6	3	8376444	8378364	-	1764	protein_coding	Plastid-lipid-associated protein 6, chloroplastic [Source:UniProtKB/Swiss-Prot;Acc:Q9LW57]	-
AT1G48300	205.328	204.561	206.643	111.378	126.713	142.597	196.761	209.551	185.758	166.921	201.652	161.119	69.3099	65.2817	70.1636	233.605	249.232	244.481	-	1	17847042	17848338	+	1207	protein_coding	unknown protein; FUNCTIONS IN: molecular_function unknown; INVOLVED IN: biological_process unknown; LOCATED IN: endomembrane system; EXPRESSED IN: 24 plant structures; EXPRESSED DURING: 15 growth stages; Ha. [Source:TAIR;Acc:AT1G48300]	-
AT1G52220	113.186	140.499	149.637	67.8709	68.2823	66.7903	232.607	202.219	247.805	312.735	285.04	351.205	78.5994	77.8584	88.7153	180.782	204.762	180.796	CURT1C	1	19453435	19454765	-	1053	protein_coding	CURT1C [Source:UniProtKB/TrEMBL;Acc:A0A178WBD4]	-
AT5G17050	445.524	377.808	457.853	81.6023	93.483	99.7611	12.7254	17.5276	12.8689	19.2401	13.391	14.2528	111.098	112.648	111.903	321.684	420.826	323.443	UGT78D2	5	5607788	5609589	-	1620	protein_coding	Glycosyltransferase (Fragment) [Source:UniProtKB/TrEMBL;Acc:W8PUE7]	UDPGT
AT3G13120	140.415	174.474	181.809	112.429	127.562	102.579	229.307	171.664	175.817	196.218	234.915	213.573	187.644	177.798	180.189	133.61	155.359	143.702	RPS10	3	4219310	4221666	-	1544	protein_coding	30S ribosomal protein S10, chloroplastic [Source:UniProtKB/Swiss-Prot;Acc:Q9LK61]	Ribosomal_S10
AT1G78040	160.478	173.387	170.609	197.996	198.803	186.942	150.357	136.098	140.508	163.46	179.332	181.18	151.387	149.959	168.342	174.209	181.633	173.562	-	1	29344539	29347183	+	1897	protein_coding	Allergen, putative [Source:UniProtKB/TrEMBL;Acc:Q8LD45]	-
AT2G40880	355.806	243.821	309.152	83.3279	69.1085	76.7109	72.2361	77.7612	84.3112	105.117	108.883	138.065	49.2255	65.0305	60.4635	378.548	396.939	354.491	CYS3	2	17057388	17058122	+	645	protein_coding	Cysteine proteinase inhibitor [Source:UniProtKB/TrEMBL;Acc:A0A178VXG7]	-
AT5G23010	99.0858	115.583	94.599	146.211	209.197	222.68	186.837	183.792	151.15	202.496	252.994	201.726	109.45	130.806	142.563	165.577	168.675	241.797	MAM1	5	7703041	7706973	+	2051	protein_coding	methylthioalkylmalate synthase 1 [Source:TAIR;Acc:AT5G23010]	HMGL-like
AT2G34860	155.686	189.425	185.287	169.309	165.691	144.204	167.805	161.194	171.502	143.874	149.165	160.617	173.542	189.711	217.023	153.913	165.049	156.561	PSA2	2	14708243	14710267	+	1043	protein_coding	Protein PHOTOSYSTEM I ASSEMBLY 2, chloroplastic [Source:UniProtKB/Swiss-Prot;Acc:O64750]	-
AT5G57290	196.829	119.052	131.647	357.161	194.891	155.302	93.3589	153.198	146.806	76.1345	83.018	74.806	156.394	232.171	288.664	178.357	181.873	195.084	RPP3B	5	23206696	23207961	-	842	protein_coding	60S acidic ribosomal protein P3-2 [Source:UniProtKB/Swiss-Prot;Acc:Q9LVC9]	-
AT5G12470	150.826	169.157	167.202	175.505	213.211	187.961	129.215	97.2097	106.925	149.135	128.565	139.019	175.345	178.084	184.827	220.828	228.538	211.983	RER4	5	4044620	4047448	-	1649	protein_coding	Protein RETICULATA-RELATED 4, chloroplastic [Source:UniProtKB/Swiss-Prot;Acc:Q94CJ5]	-
AT3G05560	178.962	153.369	162.329	258.363	221.527	175.735	127.085	129.07	126.183	121.922	140.329	121.566	181.016	204.953	218.921	154.9	161.756	170.052	RPL22B	3	1614178	1615563	+	1063	protein_coding	60S ribosomal protein L22-2 [Source:UniProtKB/Swiss-Prot;Acc:Q9M9W1]	-
AT5G22650	179.52	197.817	165.884	274.244	284.89	277.242	94.6671	75.2936	78.6958	86.1339	91.0292	83.6098	227.319	190.41	182.615	169.598	161.213	184.792	HDT2	5	7533946	7536496	+	1537	protein_coding	Histone deacetylase HDT2 [Source:UniProtKB/Swiss-Prot;Acc:Q56WH4]	-
AT2G45820	278.02	279.856	325.228	92.816	83.0313	115.386	111.378	93.601	100.976	104.582	107.329	127.714	111.914	99.5116	110.363	303.621	309.578	244.81	DBP	2	18862953	18864741	-	932	protein_coding	Remorin [Source:UniProtKB/Swiss-Prot;Acc:O80837]	-
AT1G22780	153.42	132.588	155.672	287.778	239.721	174.438	125.395	117.097	121.026	113.443	144.77	118.288	192.588	219.509	241.733	150.402	142.414	162.953	RPS18C	1	8067864	8069356	+	778	protein_coding	40S ribosomal protein S18 [Source:UniProtKB/Swiss-Prot;Acc:P34788]	-
AT4G28660	167.547	184.072	217.268	178.96	164.146	128.883	164.042	141.279	146.709	140.894	134.509	143.523	165.077	189.33	190.786	159.432	195.015	180.941	PSB28	4	14149849	14151163	+	986	protein_coding	Photosystem II reaction center Psb28 protein [Source:UniProtKB/TrEMBL;Acc:F4JM05]	-
AT1G52400	209.585	132.92	65.6561	88.0067	98.2639	240.885	122.972	149.692	95.3872	284.119	469.622	150.816	114.685	99.6489	70.9931	158.35	115.239	323.092	BGLU18	1	19514989	19518411	+	2333	protein_coding	Beta-D-glucopyranosyl abscisate beta-glucosidase [Source:UniProtKB/Swiss-Prot;Acc:Q9SE50]	Glyco_hydro_1
AT4G24280	143.067	160.177	165.214	136.952	176.672	138.825	221.025	187.587	189.118	150.007	151.372	160.779	194.738	192.886	198.727	126.638	153.008	141.504	HSP70-6	4	12589810	12593800	+	2804	protein_coding	Heat shock 70 kDa protein 6, chloroplastic [Source:UniProtKB/Swiss-Prot;Acc:Q9STW6]	HSP70
AT3G45030	146.309	184.649	184.767	257.898	239.065	208.079	129.311	106.493	114.247	121.451	127.289	95.5332	209.47	219.193	218.097	138.254	137.288	144.522	RPS20C	3	16471361	16472409	-	717	protein_coding	40S ribosomal protein S20-1 [Source:UniProtKB/Swiss-Prot;Acc:P49200]	Ribosomal_S10
AT4G21210	158.425	194.637	181.582	148.345	179.058	174.683	162.525	145.75	149.128	152.633	127.46	171.286	184.312	183.597	181.657	158.291	167.343	161.205	RP1	4	11306945	11308925	+	1607	protein_coding	Pyruvate, phosphate dikinase regulatory protein 1, chloroplastic [Source:UniProtKB/Swiss-Prot;Acc:O49562]	DUF299
AT1G04480	175.093	160.566	167.51	276.294	225.976	193.293	100.254	113.964	105.276	107.761	120.559	96.4698	168.88	222.876	246.166	160.938	154.682	181.885	RPL23A	1	1215925	1217471	+	822	protein_coding	60S ribosomal protein L23 [Source:UniProtKB/Swiss-Prot;Acc:P49690]	-
AT1G75950	245.196	211.058	210.154	123.995	136.308	135.927	134.395	135.078	140.489	141.794	147.045	161.092	127.256	128.391	117.277	235.572	230.821	212.973	SKP1A	1	28516519	28517896	+	1121	protein_coding	SKP1-like protein 1A [Source:UniProtKB/Swiss-Prot;Acc:Q39255]	Skp1_POZ
AT4G37760	336.801	384.594	380.562	66.9437	101.107	102.77	67.1117	62.1301	61.0133	44.3365	34.8496	43.7388	133.841	132.142	125.091	278.327	327.818	288.242	SQE3	4	17743738	17746697	+	2196	protein_coding	Squalene epoxidase 3 [Source:UniProtKB/Swiss-Prot;Acc:Q8VYH2]	-
AT1G49970	161.667	182.653	173.76	130.616	159.968	159.938	180.27	159.905	160.298	174.38	154.164	172.68	185.702	181.925	172.336	160.376	153.774	144.295	CLPR1	1	18501570	18504654	-	1722	protein_coding	ATP-dependent Clp protease proteolytic subunit-related protein 1, chloroplastic [Source:UniProtKB/Swiss-Prot;Acc:Q9XJ35]	-
AT5G60600	141.169	176.4	170.918	105.276	131.633	133.604	218.345	182.192	199.689	196.195	178.484	193.837	124.613	127.995	130.979	178.557	192.845	179.331	ISPG	5	24358885	24363485	+	3084	protein_coding	4-hydroxy-3-methylbut-2-en-1-yl diphosphate synthase (ferredoxin), chloroplastic [Source:UniProtKB/Swiss-Prot;Acc:F4K0E8]	-
AT2G27720	157.263	145.387	143.622	266.953	214.69	179.538	125.555	140.472	148.446	123.488	135.407	132.667	158.731	173.234	219.825	158.595	154.99	168.396	-	2	11818230	11819646	+	1151	protein_coding	60S acidic ribosomal protein family [Source:UniProtKB/TrEMBL;Acc:F4IGR4]	-
AT1G32080	150.303	191.989	177.932	72.5289	87.1175	71.1711	226.865	185.045	201.986	251.78	214.899	246.703	113.093	115.459	117.11	159.199	192.78	164.458	PLGG1	1	11537242	11539896	-	2009	protein_coding	Plastidal glycolate/glycerate translocator 1, chloroplastic [Source:UniProtKB/Swiss-Prot;Acc:Q9FVQ4]	-
AT1G07940	164.785	174.18	164.683	238.662	251.711	228.81	105.905	104.954	109.177	108.158	95.7144	100.067	173.28	181.467	181.231	186.806	183.099	180.283	A1	1	2462949	2465545	-	2504	protein_coding	Elongation factor 1-alpha 4 [Source:UniProtKB/Swiss-Prot;Acc:Q8GTY0]	GTP_EFTU
AT3G52380	162.606	168.97	188.644	108.216	109.829	88.5455	226.493	180.452	177.975	175.545	180.47	195.222	155.31	158.908	180.476	138.842	169.73	166.651	CP33	3	19421397	19423097	+	1454	protein_coding	RNA-binding protein CP33, chloroplastic [Source:UniProtKB/Swiss-Prot;Acc:Q39061]	RRM_1
AT2G41680	157.075	172.781	179.467	169.118	163.78	146.541	147.255	134.516	137.944	126.437	114.573	130.16	199.626	216.41	227.156	151.76	178.304	164.782	NTRC	2	17376155	17379059	-	1815	protein_coding	Thioredoxin reductase [Source:UniProtKB/TrEMBL;Acc:A0A178VZE7]	Pyr_redox_2
AT3G13460	231.463	202.23	209.654	188.365	183.784	160.601	123.043	120.688	130.65	92.4079	99.6317	92.3733	150.872	159.77	153.114	204.077	210.155	204.699	ECT2	3	4384563	4388592	-	3089	protein_coding	ECT2 [Source:UniProtKB/TrEMBL;Acc:A0A384L1F9]	YTH
AT3G63520	151.23	186.019	191.658	112.168	116.488	122.286	211.792	208.905	204.62	183.324	148.713	181.928	143.179	137.579	142.651	150.63	170.897	153.474	CCD1	3	23452808	23456078	+	1931	protein_coding	Carotenoid 9,10(9',10')-cleavage dioxygenase 1 [Source:UniProtKB/Swiss-Prot;Acc:O65572]	RPE65
ATCG00100	247.959	2.39367	346.708	55.173	45.5876	13.1408	4.27877	5.22983	8.7561	7.3363	3.75216	9.81347	4.27607	3.91317	2.59967	560.426	894.099	701.462	TRNG.1	Pt	8646	9431	+	73	tRNA	tRNA-Gly [Source:TAIR;Acc:ATCG00100]	-
AT2G05380	210.13	142.429	134.191	143.949	148.615	153.509	60.8297	134.343	174.673	22.9103	21.0975	17.4242	353.624	484.802	541.297	67.4973	46.8313	58.4722	GRP3S	2	1966610	1968142	+	914	protein_coding	glycine-rich protein 3 short isoform [Source:TAIR;Acc:AT2G05380]	-
AT3G52880	175.068	135.987	139.064	182.094	179.208	195.376	127.894	153.193	149.988	132.15	127.193	145.115	165.675	184.974	198.351	176.287	170.1	165.088	ATMDAR1	3	19601167	19604597	-	1942	protein_coding	Monodehydroascorbate reductase 1 [Source:UniProtKB/TrEMBL;Acc:F4J849]	Pyr_redox_2
AT4G35100	97.8881	121.615	97.6791	98.241	85.6147	73.071	268.021	252.871	248.82	200.99	281.255	231.77	172.893	187.471	189.717	85.3732	95.6143	107.185	PIP2-7	4	16708361	16710407	+	1603	protein_coding	Aquaporin PIP2-7 [Source:UniProtKB/Swiss-Prot;Acc:P93004]	-
AT3G51920	189.012	131.578	202.928	195.041	183.699	185.288	92.6102	88.3813	95.7524	103.407	85.8261	105.33	133.433	132.076	165.846	269.613	302.234	223.165	CML9	3	19267951	19269658	-	1027	protein_coding	Calmodulin-like protein 9 [Source:UniProtKB/Swiss-Prot;Acc:Q9S744]	-
AT1G73230	149.413	162.051	166.275	225.037	212.031	195.788	147.986	124.687	120.353	123.371	138.37	135.129	222.084	185.622	189.202	122.275	133.662	131.022	-	1	27540228	27541952	-	909	protein_coding	Nascent polypeptide-associated complex subunit beta [Source:UniProtKB/Swiss-Prot;Acc:Q9CAT7]	-
AT3G52960	157.595	179.901	187.998	158.71	179.218	133.129	165.807	159.717	150.595	136.837	120.217	128.945	136.543	154.549	164.012	175.29	198.539	187.145	PRXIIE	3	19639549	19640710	+	1162	protein_coding	Peroxiredoxin-2E, chloroplastic [Source:UniProtKB/Swiss-Prot;Acc:Q949U7]	-
AT5G14320	144.617	141.731	175.952	99.1271	93.5341	71.5277	222.22	181.296	179.48	207.829	239.962	228.268	105.493	116.914	129.585	160.391	190.193	178.167	RPS13	5	4617218	4618981	-	1567	protein_coding	30S ribosomal protein S13, chloroplastic [Source:UniProtKB/Swiss-Prot;Acc:P42732]	-
AT1G33120	161.905	163.215	155.627	231.642	243.124	229.086	107.55	91.0291	93.1595	128.458	142.831	112.274	213.135	169.729	199.442	140.471	134.894	147.512	RPL9B	1	12010879	12012547	+	1016	protein_coding	60S ribosomal protein L9-1 [Source:UniProtKB/Swiss-Prot;Acc:P49209]	-
AT3G14690	308.1	299.377	374.379	79.6262	84.0002	104.281	40.0124	45.6606	40.2099	26.3881	24.2744	31.5601	87.6799	104.364	90.9106	358.422	403.712	352.293	CYP72A15	3	4937172	4939871	+	2338	protein_coding	Cytochrome P450, family 72, subfamily A, polypeptide 15 [Source:UniProtKB/TrEMBL;Acc:A0A1I9LLM3]	p450
AT1G06040	234.002	259.639	228.428	91.657	106.041	109.123	143.928	148.149	148.94	143.89	132.887	150.151	122.533	128.499	118.497	197.345	203.227	185.632	BBX24	1	1828340	1829983	-	1475	protein_coding	B-box zinc finger protein 24 [Source:UniProtKB/Swiss-Prot;Acc:Q96288]	zf-B_box
AT5G52470	184.315	203.692	186.029	199.728	187.317	170.38	106.38	111.94	121.853	78.5085	85.5464	72.6367	184.901	189.855	212.707	185.955	176.471	193.417	MED36B	5	21294147	21296819	+	1380	protein_coding	Probable mediator of RNA polymerase II transcription subunit 36b [Source:UniProtKB/Swiss-Prot;Acc:Q9FEF8]	-
AT5G17230	195.937	284.637	225.537	96.1915	116.049	117.9	143.27	113.209	133.005	183.739	170.851	212.277	152.993	132.546	133.123	140.662	149.461	150.19	PSY	5	5659554	5662997	-	2509	protein_coding	PHYTOENE SYNTHASE [Source:UniProtKB/TrEMBL;Acc:F4KGX7]	-
AT5G51110	170.232	161.554	176.267	141.139	137.364	121.891	149.84	158.091	163.876	129.599	132.567	145.792	136.817	178.644	195.19	168.741	196.715	180.836	ATP1	5	20777501	20779488	-	1586	protein_coding	Probable pterin-4-alpha-carbinolamine dehydratase, chloroplastic [Source:UniProtKB/Swiss-Prot;Acc:Q9LU63]	-
AT1G02920	548.548	210.608	288.72	46.5961	62.7919	79.5409	37.4666	45.6764	36.0355	45.8727	34.8199	32.9367	60.2175	45.844	32.3464	468.958	423.067	342.853	GSTF7	1	658578	659980	-	1213	protein_coding	Glutathione S-transferase F7 [Source:UniProtKB/Swiss-Prot;Acc:Q9SRY5]	GST_N
AT4G02890	239.638	169.223	189.02	102.515	147.315	152.976	123.388	137.89	154.295	132.562	141.555	168.517	146.393	130.994	124.972	186.22	218.602	162.793	UBQ14	4	1278530	1280166	-	1637	protein_coding	Polyubiquitin 14 [Source:UniProtKB/Swiss-Prot;Acc:Q3E7T8]	ubiquitin
AT4G29410	146.093	158.867	159.201	318.494	256.71	211.493	102.511	90.8439	93.5978	98.0923	125.547	99.5882	163.643	176.366	174.469	146.773	140.62	164.818	RPL28C	4	14468205	14470197	-	778	protein_coding	60S ribosomal protein L28-2 [Source:UniProtKB/Swiss-Prot;Acc:Q9M0E2]	-
AT4G13770	86.9383	103.647	85.703	172.934	194.607	196.188	200.516	187.639	138.543	191.664	235.77	201.98	102.735	117.966	123.742	145.728	135.717	200.34	CYP83A1	4	7990429	7992429	-	1909	protein_coding	Cytochrome P450 83A1 [Source:UniProtKB/Swiss-Prot;Acc:P48421]	p450
AT2G36880	164.165	198.239	165.989	149.317	172.577	150.669	155.496	124.119	125.048	176.245	158.953	172.811	127.5	135.271	133.225	168.994	160.941	182.093	METK3	2	15479281	15481412	-	1839	protein_coding	S-adenosylmethionine synthase [Source:UniProtKB/TrEMBL;Acc:A0A178VXF8]	-
AT1G10960	139.285	146.229	132.433	69.328	62.8432	65.4456	288.577	308.741	274.401	189.825	173.133	179.902	80.8841	105.59	95.7213	141.851	186.711	179.529	FD1	1	3664187	3665040	+	854	protein_coding	Ferredoxin-1, chloroplastic [Source:UniProtKB/Swiss-Prot;Acc:O04090]	Fer2
AT1G57720	163.43	164.704	155.917	182.194	234.496	198.725	116.109	109.675	115.543	118.976	111.648	109.863	186.078	183.54	182.112	160.084	161.185	163.047	-	1	21377320	21380382	+	2049	protein_coding	Probable elongation factor 1-gamma 2 [Source:UniProtKB/Swiss-Prot;Acc:Q9FVT2]	GST_N
AT1G34000	145.925	198.065	183.094	114.431	147.157	138.781	195.788	138.765	142.017	155.92	137.02	203.372	168.686	141.213	144.405	156.593	163.583	142.19	OHP2	1	12357910	12358966	-	824	protein_coding	OHP2 [Source:UniProtKB/TrEMBL;Acc:A0A178WAB5]	-
AT1G15930	141.297	128.317	132.29	236.73	199.496	167.936	133.284	131.405	135.868	126.006	147.492	117.932	194.819	210.068	221.91	119.27	128.571	132.704	RPS12A	1	5471316	5473048	+	1128	protein_coding	40S ribosomal protein S12-1 [Source:UniProtKB/Swiss-Prot;Acc:Q9S9P1]	-
AT3G24170	230.109	184.362	210.393	155.549	179.843	211.232	59.29	59.1483	52.6688	60.0703	52.7727	55.8909	179.72	179.103	181.487	260.804	251.468	241.279	ATGR1	3	8729354	8734624	-	2318	protein_coding	Glutathione reductase, cytosolic [Source:UniProtKB/Swiss-Prot;Acc:P48641]	Pyr_redox_2
AT1G55480	136.673	155.957	162.669	99.0382	122.526	115.701	213.567	157.924	154.645	183.117	180.975	214.26	137.256	122.243	132.909	156.469	185.235	167.234	ZKT	1	20713499	20715611	+	1591	protein_coding	Protein MET1, chloroplastic [Source:UniProtKB/Swiss-Prot;Acc:Q94BS2]	-
AT3G47070	192.622	99.406	124.755	142.444	83.1132	65.1219	124.767	242.664	243.261	103.03	109.275	125.413	111.054	154.879	234.312	192.816	229.545	218.904	-	3	17336592	17337733	-	1142	protein_coding	Thylakoid soluble phosphoprotein [Source:UniProtKB/TrEMBL;Acc:Q9SD66]	-
AT1G74050	146.735	143.375	154.235	237.24	214.453	198.191	128.728	106.037	103.105	118.911	142.133	127.301	182.947	179.149	189.054	145.282	138.523	141.55	RPL6C	1	27847038	27849008	-	1248	protein_coding	60S ribosomal protein L6-3 [Source:UniProtKB/Swiss-Prot;Acc:Q9C9C5]	-
AT3G52300	134.834	142.097	152.937	178.721	182.847	177.695	140.099	116.12	115.978	171.609	166.633	176.381	157.96	149.533	159.87	162.444	156.716	153.475	ATPQ	3	19396424	19398444	+	1101	protein_coding	ATP synthase subunit d, mitochondrial [Source:UniProtKB/Swiss-Prot;Acc:Q9FT52]	-
AT4G09010	168.062	156.05	166.762	60.1767	58.0788	45.5014	231.142	212.344	225.38	207.617	222.97	237.018	76.4891	86.2693	100.188	162.92	199.804	177.334	APX4	4	5777397	5779572	-	1468	protein_coding	ascorbate peroxidase 4 [Source:TAIR;Acc:AT4G09010]	-
AT3G56290	385.575	348.543	332.877	97.9807	81.6831	95.5042	59.3692	64.4092	60.7544	37.3017	32.4248	42.4854	126.257	136.234	152.974	230.33	244.501	262.738	-	3	20878446	20879783	-	1061	protein_coding	Potassium transporter [Source:UniProtKB/TrEMBL;Acc:Q9LYL4]	-
AT4G14880	156.43	134.853	133.948	85.144	96.3997	116.832	180.145	195.481	182.105	206.632	219.934	227.94	102.533	119.307	123.147	166.746	168.047	172.376	OASA1	4	8517960	8520596	-	1694	protein_coding	Cysteine synthase 1 [Source:UniProtKB/Swiss-Prot;Acc:P47998]	PALP
ATCG00350	153.302	2.9472	198.894	57.9604	46.7053	30.6784	1.01668	1.16499	0.872949	1.71148	1.75067	1.34525	1.6626	2.19772	4.67491	586.311	971.2	720.676	PSAA	Pt	39605	41857	-	2253	protein_coding	Photosystem I P700 chlorophyll a apoprotein A1 [Source:UniProtKB/Swiss-Prot;Acc:P56766]	-
AT2G39800	273.453	268.528	290.013	66.743	80.9646	109.796	104.73	168.192	119.124	106.01	49.7661	101.607	136.377	131.309	116.35	229.218	245.46	186.396	P5CSA	2	16598072	16603319	-	2971	protein_coding	Delta-1-pyrroline-5-carboxylate synthase A [Source:UniProtKB/Swiss-Prot;Acc:P54887]	AA_kinase
AT3G56800	257.187	200.574	199.433	92.0086	100.674	93.5557	143.24	110.934	135.72	196.228	190.801	206.637	83.2565	79.3921	87.541	214.25	188.348	201.839	CAM5	3	21034534	21036166	-	1143	protein_coding	Calmodulin-2 [Source:UniProtKB/Swiss-Prot;Acc:P0DH97]	-
AT5G19770	135.912	156.974	123.892	195.685	220.326	160.488	144.38	106.913	124.9	139.041	154.136	151.711	183.141	186.296	194.945	136.486	126.603	138.921	TUBA3	5	6682420	6684744	-	1964	protein_coding	Tubulin alpha chain [Source:UniProtKB/TrEMBL;Acc:A0A178UTQ9]	Tubulin
AT5G27770	163.108	127.432	150.283	264.192	217.406	183.436	100.417	117.549	109.632	95.896	114.221	100.492	152.794	192.797	209.885	164.942	159.163	156.205	RPL22C	5	9835884	9837428	+	788	protein_coding	60S ribosomal protein L22-3 [Source:UniProtKB/Swiss-Prot;Acc:Q9FE58]	-
AT2G43710	185.23	201.516	193.41	199.701	206.46	180.362	103.239	100.819	105.694	78.4676	76.5391	77.3829	159.401	169.019	175.63	194.417	184.39	186.205	FAB2	2	18119873	18122889	+	1838	protein_coding	Stearoyl-[acyl-carrier-protein] 9-desaturase 7, chloroplastic [Source:UniProtKB/Swiss-Prot;Acc:O22832]	-
AT2G34250	233.976	213.602	185.828	154.409	180.257	189.304	79.4517	93.2077	102.989	98.2564	89.723	91.8519	140.259	141.492	134.408	221.392	190.816	217.046	-	2	14462023	14464879	+	2347	protein_coding	AT2G34250 protein [Source:UniProtKB/TrEMBL;Acc:O80774]	-
AT1G64230	129.807	156.345	157.408	193.617	191.752	189.117	134.952	117.198	113.777	147.097	161.657	180.558	178.174	150.391	135.476	142.687	139.987	136.122	UBC28	1	23833485	23835539	+	1121	protein_coding	Ubiquitin-conjugating enzyme 28 [Source:UniProtKB/TrEMBL;Acc:F4I5B8]	UQ_con
AT4G34710	313.73	196.626	198.739	175.414	189.259	256.477	36.4668	41.1376	37.7695	60.0384	57.7795	41.3435	133.203	143.241	156.636	247.296	238.284	228.071	ADC2	4	16560030	16563044	-	3015	protein_coding	Arginine decarboxylase 2 [Source:UniProtKB/Swiss-Prot;Acc:O23141]	-
AT3G22231	88.8766	46.7174	54.9017	307.239	144.071	196.271	97.1128	95.5678	109.914	343.846	211.897	192.908	175.95	135.317	101.578	175.637	92.6907	180.431	PCC1	3	7845823	7846833	-	773	protein_coding	Cysteine-rich and transmembrane domain-containing protein PCC1 [Source:UniProtKB/Swiss-Prot;Acc:Q94C26]	-
AT1G33140	159.693	142.037	159.166	226.261	230.706	213.806	101.725	95.3967	111.453	115.51	137.583	112.47	195.213	156.672	189.586	140.767	126.756	134.925	RPL9B	1	12023225	12024783	+	1001	protein_coding	60S ribosomal protein L9-1 [Source:UniProtKB/Swiss-Prot;Acc:P49209]	-
AT5G53490	135.181	144.435	161.925	153.086	134.789	117.295	151.909	131.741	141.259	139.164	153.65	161.311	180.385	185.356	212.318	140.418	160.533	139.952	-	5	21723235	21724701	-	1086	protein_coding	Tetratricopeptide repeat (TPR)-like superfamily protein [Source:TAIR;Acc:AT5G53490]	-
AT1G79920	182.267	164.419	177.322	119.337	169.028	166.875	74.3374	65.7856	61.238	50.4495	46.6354	44.9516	109.952	124.945	118.804	323.458	392.291	348.502	-	1	30059302	30062824	-	2811	protein_coding	Heat shock protein 70 (Hsp 70) family protein [Source:TAIR;Acc:AT1G79920]	HSP70
AT5G08670	130.3	140.413	134.994	143.153	179.634	154.917	148.731	128.025	130.557	164.997	167.694	161.286	161.562	166.647	162.548	156.044	155.684	147.75	-	5	2818091	2821251	-	2077	protein_coding	ATP synthase alpha/beta family protein [Source:TAIR;Acc:AT5G08670]	ATP-synt_ab
AT5G19780	139.858	161.715	137.994	198.013	219.191	164.654	124.589	97.053	97.1775	125.072	138.339	130.398	174.39	184.61	186.604	148.479	148.353	155.455	TUBA3	5	6687030	6689171	+	1780	protein_coding	Tubulin alpha chain [Source:UniProtKB/TrEMBL;Acc:A0A178UTQ9]	Tubulin
AT3G53740	161.378	123.722	147.445	246.133	181.886	138.755	134.253	138.129	152.526	115.87	148.52	122.231	155.042	155.81	175.466	138.266	141.027	155.279	RPL36B	3	19913651	19915066	-	862	protein_coding	60S ribosomal protein L36 [Source:UniProtKB/TrEMBL;Acc:A0A178VA59]	-
AT1G76450	135.307	179.418	189.602	144.709	148.741	116.507	186.827	128.083	126.82	154.041	149.23	180.232	178.75	157.879	166.054	116.115	140.8	126.281	PPD3	1	28684551	28686244	+	946	protein_coding	PsbP domain-containing protein 3, chloroplastic [Source:UniProtKB/Swiss-Prot;Acc:Q9S720]	-
AT1G07320	146.867	130.951	152.2	95.945	87.086	57.4978	196.809	222.917	212.436	168.888	177.137	179.739	104.679	138.414	148.312	149.497	180.388	173.092	RPL4	1	2248967	2250529	+	1563	protein_coding	RPL4 [Source:UniProtKB/TrEMBL;Acc:A0A384KN11]	-
AT1G27400	132.824	133.578	145.224	318.313	237.855	174.419	100.968	97.8497	103.046	86.8109	110.391	78.4933	170.147	204.359	219.046	128.687	129.246	146.144	RPL17A	1	9515114	9517070	+	992	protein_coding	60S ribosomal protein L17-1 [Source:UniProtKB/Swiss-Prot;Acc:Q93VI3]	-
AT2G21870	160.694	111.099	127.839	184.266	142.54	144.066	123.985	147.854	149.724	126.212	148.51	139.452	108.97	138.346	160.821	204.226	197.524	200.84	MGP1	2	9320190	9322867	-	1242	protein_coding	Probable ATP synthase 24 kDa subunit, mitochondrial [Source:UniProtKB/Swiss-Prot;Acc:Q9SJ12]	-
AT4G25630	161.649	182.655	154.619	305.272	311.055	260.435	30.092	30.6149	30.1476	26.7175	30.8478	22.4294	199.488	238.62	232.614	159.689	159.835	178.029	MED36A	4	13074090	13076432	+	1339	protein_coding	Mediator of RNA polymerase II transcription subunit 36a [Source:UniProtKB/Swiss-Prot;Acc:Q94AH9]	-
ATCG00930	126.395	0.797891	180.499	1.22607	16.694	2.07486	0.713129	0	0	0	0	0	0.610867	0.652195	1.94975	631.844	1071.64	676.617	TRNI.2	Pt	102801	103601	+	73	tRNA	tRNA-Ile [Source:TAIR;Acc:ATCG00930]	-
AT5G57040	182.452	152.211	171.337	95.0123	112.198	132.29	152.668	140.063	164.125	164.024	140.994	173.512	103.171	108.16	111.088	203.015	221.475	179.685	-	5	23083898	23085246	-	861	protein_coding	At5g57040 [Source:UniProtKB/TrEMBL;Acc:Q9LTR8]	Glyoxalase
AT1G66200	115.064	157.43	111.822	117.134	110.507	124.993	210.611	232.355	204.812	185.282	183.71	206.404	134.256	140.12	136.057	119.823	109.869	106.462	ATGSR2	1	24655115	24657703	-	1686	protein_coding	Glutamine synthetase [Source:UniProtKB/TrEMBL;Acc:F4ID91]	-
AT4G21570	277.658	246.91	270.278	126.053	147.526	236.694	24.9868	23.9769	20.4373	41.986	36.5653	39.8251	95.0585	84.878	84.6967	363.539	317.849	267.359	-	4	11470761	11473037	-	1648	protein_coding	Protein of unknown function (DUF300) [Source:TAIR;Acc:AT4G21570]	-
AT5G43940	164.106	142.905	132.488	132.545	138.955	143.997	124.398	170.309	153.755	147.053	135.584	143.545	126.967	147.129	156.104	181.375	178.996	180.488	HOT5	5	17684156	17686534	+	1440	protein_coding	S-(hydroxymethyl)glutathione dehydrogenase [Source:UniProtKB/TrEMBL;Acc:F4K7D6]	ADH_N
AT4G02530	158.012	138.159	166.713	138.127	128.95	97.1483	152.878	157.045	144.041	165.012	163.514	180.46	93.2044	114.757	129.635	181.055	204.199	184.983	-	4	1112082	1114158	-	1121	protein_coding	chloroplast thylakoid lumen protein [Source:TAIR;Acc:AT4G02530]	-
AT3G22230	150.466	130.368	133.894	298.469	215.557	201.573	84.7542	114.902	117.227	77.8615	77.3234	76.9518	173.335	207.566	229.938	135	125.484	141.862	RPL27B	3	7843536	7844597	-	1062	protein_coding	60S ribosomal protein L27-2 [Source:UniProtKB/Swiss-Prot;Acc:Q8LCL3]	-
AT1G52870	112.636	187.399	153.083	94.5063	108.8	131.407	175.616	163.1	191.262	162.245	116.807	172.262	187.231	176.985	180.163	124.682	129.197	117.688	-	1	19685545	19688028	+	1762	protein_coding	At1g52870/F14G24_14 [Source:UniProtKB/TrEMBL;Acc:Q9C933]	Mpv17_PMP22
AT3G58680	166.208	195.735	201.102	156.33	163.842	182.738	115.272	102.102	107.228	104.42	107.668	109.967	176.631	154.574	159.329	159.607	170.318	148.712	MBF1B	3	21707247	21708972	+	896	protein_coding	Multiprotein-bridging factor 1b [Source:UniProtKB/Swiss-Prot;Acc:Q9LXT3]	HTH_3
AT5G47030	114.859	136.556	142.262	160.894	178.021	160.962	164.654	106.831	104.063	184.433	176.478	186.321	141.115	130.153	119.653	156.729	157.396	155.868	-	5	19090150	19092416	+	1228	protein_coding	ATP synthase subunit delta', mitochondrial [Source:UniProtKB/Swiss-Prot;Acc:Q96252]	-
AT5G63310	203.355	113.58	145.377	147.314	102.209	78.4114	136.786	183.925	163.311	117.384	123.37	124.046	109.891	169.162	208.027	166.689	186.511	196.484	NDPK2	5	25371904	25373904	-	980	protein_coding	NDPK2 [Source:UniProtKB/TrEMBL;Acc:A0A384KNJ7]	NDK
AT3G56090	228.727	268.881	254.259	170.84	182.605	145.099	38.9725	30.457	28.4155	50.3257	30.0719	49.8849	175.719	182.463	186.989	227.547	218.655	205.42	FER3	3	20813904	20816035	-	1277	protein_coding	Ferritin-3, chloroplastic [Source:UniProtKB/Swiss-Prot;Acc:Q9LYN2]	Ferritin
AT2G05620	148.249	160.267	179.559	161.873	146.832	146.912	134.358	113.63	118.988	135.805	142.936	161.421	133.78	134.454	139.521	169.595	182.472	163.302	PGR5	2	2080647	2081859	-	1131	protein_coding	Protein PROTON GRADIENT REGULATION 5, chloroplastic [Source:UniProtKB/Swiss-Prot;Acc:Q9SL05]	-
AT5G03880	142.626	153.57	153.233	124.77	126.729	119.665	160.876	152.569	167.174	166.82	148.237	165.443	127.557	135.831	142.367	161.57	164.23	149.472	-	5	1038381	1041480	-	1340	protein_coding	Thioredoxin family protein [Source:UniProtKB/TrEMBL;Acc:Q940I2]	-
AT1G04820	122.817	167.291	136.572	139.522	197.403	159.303	164.733	116.921	130.668	181.994	209.954	171.219	129.413	115.801	117.635	131.666	130.2	136.096	TUBA4	1	1356084	1358547	-	1971	protein_coding	Tubulin alpha-2 chain [Source:UniProtKB/Swiss-Prot;Acc:B9DGT7]	Tubulin
AT2G39460	148.068	124.651	156.359	229.801	206.448	182.354	103.724	106.506	114.367	98.2626	109.666	96.1247	179.886	180.452	193.352	138.36	131.094	150.23	RPL23AA	2	16474149	16476141	+	1592	protein_coding	60S ribosomal protein L23a-1 [Source:UniProtKB/Swiss-Prot;Acc:Q8LD46]	-
AT4G00430	148.144	173.689	147.265	147.015	164.696	170.963	123.727	134.859	121.385	102.636	108.878	99.6823	164.966	173.912	172.426	162.531	155.94	164.766	PIP1.4	4	185285	187680	-	1999	protein_coding	TMP-C [Source:UniProtKB/TrEMBL;Acc:A0A178USZ7]	-
AT3G61870	120.909	151.995	162.866	106.775	110.535	94.08	192.972	153.836	146.905	214.599	161.697	201.643	105.306	106.172	107.88	151.35	186.549	158.893	-	3	22902491	22904137	+	1552	protein_coding	AT3g61870/F21F14_40 [Source:UniProtKB/TrEMBL;Acc:Q9M277]	-
AT2G04700	125.481	162.639	165.299	135.326	166.711	168.619	128.397	114.644	113.715	153.676	132.152	163.489	164.048	152.022	151.088	141.967	153.666	135.665	FTRC	2	1646799	1649037	+	1295	protein_coding	Ferredoxin-thioredoxin reductase, catalytic chain [Source:UniProtKB/TrEMBL;Acc:A0A178VTW5]	-
AT2G27860	176.919	188.224	176.402	162.392	180.748	170.617	107.032	93.3503	98.508	127.147	130.343	137.225	128.244	120.593	121.212	172.202	169.579	167.303	AXS1	2	11864277	11866998	-	1732	protein_coding	UDP-D-apiose/UDP-D-xylose synthase 1 [Source:UniProtKB/Swiss-Prot;Acc:Q9ZUY6]	Epimerase
AT2G43620	292.105	185.598	194.389	108.92	177.398	357.739	3.22056	3.27584	3.87517	4.4024	4.13182	2.24162	91.832	102.927	56.6915	401.011	274.649	363.047	-	2	18093694	18095093	-	1180	protein_coding	Endochitinase At2g43620 [Source:UniProtKB/Swiss-Prot;Acc:O22841]	-
AT3G48990	194.502	170.64	179.782	112.945	156.977	217.514	106.433	95.4227	81.9555	119.848	99.7654	125.597	93.5792	94.9612	83.9046	238.625	238.196	212.984	AAE3	3	18158565	18161486	-	2203	protein_coding	Oxalate--CoA ligase [Source:UniProtKB/Swiss-Prot;Acc:Q9SMT7]	AMP-binding
AT2G37270	136.444	127.225	139.151	245.937	237.411	213.142	87.1637	80.2445	83.6925	95.4546	92.3322	88.2403	182.411	189.307	186.61	143.84	138.686	152.126	RPS5A	2	15647677	15649471	-	1259	protein_coding	40S ribosomal protein S5-1 [Source:UniProtKB/Swiss-Prot;Acc:Q9ZUT9]	-
AT3G11170	112.334	145.852	132.011	118.723	155.334	133.894	187.35	151.596	159.887	177.765	159.178	185.157	178.715	158.283	153.233	93.5183	113.364	102.71	FAD7	3	3499537	3502452	+	2089	protein_coding	sn-2 acyl-lipid omega-3 desaturase (ferredoxin), chloroplastic [Source:UniProtKB/Swiss-Prot;Acc:P46310]	-
AT5G49720	117.377	136.649	113.283	157.687	204.187	183.924	136.377	118.554	117.037	142.279	142.561	157.422	161.677	159.438	157.891	142.024	127.855	132.909	KOR	5	20197391	20200468	-	2540	protein_coding	Endoglucanase 25 [Source:UniProtKB/Swiss-Prot;Acc:Q38890]	-
AT1G66670	128.593	151.657	160.724	151.41	165.784	191.841	122.391	94.8962	93.7138	105.495	98.9842	119.628	217.621	201.822	204.864	135.462	136.176	126.425	CLPP3	1	24863734	24865848	-	1393	protein_coding	ATP-dependent Clp protease proteolytic subunit 3, chloroplastic [Source:UniProtKB/Swiss-Prot;Acc:Q9SXJ6]	-
AT4G15545	70.5852	134.02	94.7253	95.7363	112.745	120.316	254.135	182.141	201.65	223.193	199.726	247.762	188.013	146.428	138.311	60.4202	67.0333	61.0127	-	4	8875656	8877799	+	1522	protein_coding	Uncharacterized protein At4g15545 [Source:UniProtKB/Swiss-Prot;Acc:Q93W28]	-
AT3G52990	201.553	200.133	219.017	137.887	172.205	177.381	60.5559	54.1999	55.5473	71.8897	61.0879	67.8652	106.944	118.269	111.701	260.461	278.51	239.879	-	3	19648711	19652515	+	2328	protein_coding	Pyruvate kinase [Source:UniProtKB/TrEMBL;Acc:Q94KE3]	PK
AT1G11840	118.377	96.634	102.761	203.142	158.359	177.601	141.632	132.61	104.281	168.848	187.737	168.367	121.271	128.553	140.952	137.841	149.263	153.658	ATGLX1	1	3995158	3997965	+	1754	protein_coding	-	Glyoxalase
AT3G62290	148.063	107.406	124.705	141.114	132.374	135.03	135.145	182.368	195.966	157.188	186.623	180.872	79.5362	87.8364	97.412	178.117	160.56	159.509	ARFA1E	3	23051544	23053893	+	1109	protein_coding	ADP-ribosylation factor A1E [Source:UniProtKB/TrEMBL;Acc:Q9M1P5]	Arf
AT5G20020	167.996	156.584	154.546	185.925	193.654	175.879	115.419	98.2308	89.442	98.4337	109.067	104.639	147.239	141.5	131.212	174.473	168.35	173.067	RAN2	5	6762569	6764683	+	1216	protein_coding	GTP-binding nuclear protein [Source:UniProtKB/TrEMBL;Acc:A0A178UQ77]	Ras
ATCG00080	122.834	5.77213	244.832	40.3166	29.5587	27.7458	14.5388	0.859859	4.42963	27.0187	30.5987	32.766	4.41916	4.28921	2.99196	532.957	847.287	608.378	PSBI	Pt	7583	7693	+	111	protein_coding	Photosystem II reaction center protein I [Source:UniProtKB/TrEMBL;Acc:A0A1B1W4S2]	-
AT5G28750	126.669	160.506	164.291	128.112	128.102	127.629	145.497	160.298	159.595	142.975	120.47	148.53	138.69	151.233	158.361	134.115	147.868	137.144	TATA	5	10783974	10785728	-	663	protein_coding	Sec-independent protein translocase protein TATA, chloroplastic [Source:UniProtKB/Swiss-Prot;Acc:Q9LKU2]	-
AT3G53890	134.418	118.139	131.209	237.409	173.676	134.635	118.991	142.811	147.141	110.377	126.03	111.115	153.29	180.097	183.422	127.039	114.238	135.487	RPS21B	3	19955344	19956449	-	672	protein_coding	40S ribosomal protein S21-1 [Source:UniProtKB/Swiss-Prot;Acc:Q9M337]	-
AT2G43090	139.169	152.778	156.425	175.149	186.772	170.862	111.921	112.408	126.983	120.427	105.826	113.527	142.266	161.251	158.132	149.043	147.251	148.645	-	2	17918926	17920496	+	1114	protein_coding	3-isopropylmalate dehydratase small subunit 3 [Source:UniProtKB/Swiss-Prot;Acc:Q9ZW85]	-
AT1G54270	226.436	229.742	217.675	121.75	178.378	170.424	71.717	52.5345	54.1787	73.1036	67.5274	69.5198	132.656	126.027	111.01	226.278	232.944	210.645	TIF4A-2	1	20259547	20262266	+	1904	protein_coding	eIF4A-2 [Source:UniProtKB/TrEMBL;Acc:A0A178W4U1]	DEAD
AT1G21065	134.171	148.352	159.485	138.359	128.766	127.181	150.119	150.586	160.981	149.403	141.488	165.874	119.165	120.144	137.927	139.716	152.856	141.809	-	1	7374115	7375789	+	894	protein_coding	Secondary thiamine-phosphate synthase enzyme [Source:UniProtKB/TrEMBL;Acc:Q9LPU1]	-
AT2G21320	214.108	299.757	276.668	136.056	175.222	175.485	25.8625	25.5421	18.8938	16.7084	18.1937	20.3183	93.3073	93.1732	98.5341	282.614	315.119	277.226	BBX18	2	9126263	9127987	+	1093	protein_coding	B-box zinc finger protein 18 [Source:UniProtKB/Swiss-Prot;Acc:Q9SJU5]	zf-B_box
AT2G05220	109.789	115.645	132.323	194.852	199.022	152.566	179.907	116.01	124.224	155.827	175.38	164.175	140.819	130.174	133.316	110.23	109.12	113.191	RPS17B	2	1894349	1896050	-	963	protein_coding	40S ribosomal protein S17-2 [Source:UniProtKB/Swiss-Prot;Acc:Q9SJ36]	-
AT3G44010	133.781	101.595	125.376	259.775	192.032	172.762	125.761	107.418	101.198	124.702	160.161	120.7	156.05	147.505	152.166	113.573	126.889	126.116	RPS29C	3	15799481	15801227	-	825	protein_coding	Ribosomal protein S14p/S29e family protein [Source:UniProtKB/TrEMBL;Acc:A0A178VAH5]	-
AT2G32060	144.18	147.593	144.152	233.482	217.806	175.68	82.8162	82.0351	77.3846	75.8316	87.2876	73.5844	165.351	178.074	215.189	145.371	144.723	154.067	RPS12C	2	13638762	13640431	-	1178	protein_coding	40S ribosomal protein S12 [Source:UniProtKB/TrEMBL;Acc:A0A178VU31]	-
AT4G37830	136.31	114.647	121.493	171.292	147.506	156.136	127.012	126.896	130.12	135.211	158.998	159.033	122.137	131.426	130.426	168.955	151.801	151.486	-	4	17787524	17788834	-	789	protein_coding	cytochrome c oxidase-related [Source:TAIR;Acc:AT4G37830]	-
AT2G33040	125.182	125.676	128.56	125.238	147.88	145.715	149.861	114.514	118.515	177.193	178.077	182.735	116.982	118.801	117.075	163.262	149.368	153.301	ATPC	2	14018610	14021185	-	1484	protein_coding	ATP synthase subunit gamma, mitochondrial [Source:UniProtKB/Swiss-Prot;Acc:Q96250]	-
ATCG00040	103.451	0.589461	231.587	23.4372	16.1279	5.58852	1.44881	1.02628	0.808596	1.25334	0.762297	0.906241	0.394881	1.2949	2.34069	547.442	912.945	682.345	MATK	Pt	2056	3636	-	1581	protein_coding	maturase K [Source:TAIR;Acc:ATCG00040]	-
AT4G17560	142.473	149.884	179.459	115.814	98.4383	80.8306	177.965	166.717	160.88	137.551	166.843	170.121	114.316	111.698	132.519	132.907	151.821	142.034	-	4	9780224	9782183	+	1228	protein_coding	50S ribosomal protein L19-1, chloroplastic [Source:UniProtKB/Swiss-Prot;Acc:Q8W463]	-
AT3G10920	128.728	117.892	121.981	171.354	157.466	144.885	112.633	110.881	113.879	129.631	127.385	126.511	130.648	156.251	186.356	159.273	166.287	164.496	MSD1	3	3417940	3419892	+	1082	protein_coding	Superoxide dismutase [Mn] 1, mitochondrial [Source:UniProtKB/Swiss-Prot;Acc:O81235]	-
AT3G59970	103.719	132.146	128.55	110.591	149.265	122.701	181.138	123.95	113.679	186.272	195.151	189.411	126.413	130.671	130.869	132.756	130.576	134.629	MTHFR1	3	22151164	22154483	+	2173	protein_coding	Methylenetetrahydrofolate reductase 1 [Source:UniProtKB/Swiss-Prot;Acc:Q9SE60]	-
AT2G46830	244.751	268.933	276.001	98.7754	119.917	119.673	42.668	34.0121	34.9709	32.798	32.4221	33.0801	121.002	111.61	103.899	275.085	306.665	262.948	CCA1	2	19245591	19248915	+	2722	protein_coding	Protein CCA1 [Source:UniProtKB/Swiss-Prot;Acc:P92973]	Myb_DNA-binding
AT4G35000	151.375	153.626	147.577	113.346	130.231	145.377	137.894	128.674	134.649	140.163	123.392	154.232	121.044	126.363	123.812	170.519	164.586	152.212	APX3	4	16664724	16667721	-	1327	protein_coding	L-ascorbate peroxidase 3 [Source:UniProtKB/Swiss-Prot;Acc:Q42564]	-
AT5G53970	338.887	355.389	366.077	56.8195	70.6876	79.4167	22.1678	22.127	22.6206	19.9424	15.8258	19.2624	71.8046	74.3464	70.4393	294.638	321.59	294.694	-	5	21910471	21912809	+	1665	protein_coding	Probable aminotransferase TAT2 [Source:UniProtKB/Swiss-Prot;Acc:Q9FN30]	Aminotran_1_2
AT4G19200	264.191	228.526	200.629	63.6833	72.1801	90.2335	93.9153	118.443	120.379	85.1294	93.7597	100.897	108.689	142.831	150.831	203.647	186.987	188.997	-	4	10498748	10500809	+	1189	protein_coding	At4g19200 [Source:UniProtKB/TrEMBL;Acc:Q9M0L8]	-
AT1G31812	150.055	95.706	115.864	98.12	86.6435	86.6532	157.311	191.563	174.332	177.852	198.099	208.4	67.949	72.6683	82.0982	165.546	187.281	190.45	ACBP6	1	11410766	11412233	-	779	protein_coding	ACBP6 [Source:UniProtKB/TrEMBL;Acc:A0A178WJ33]	-
AT5G17460	333.044	208.001	322.339	60.421	70.9816	74.375	2.3002	1.65108	2.07005	2.14309	1.37011	2.02141	31.3956	31.1183	36.7646	462.223	443.566	412.561	-	5	5757073	5759817	-	2399	protein_coding	Glutamyl-tRNA (Gln) amidotransferase subunit C [Source:UniProtKB/TrEMBL;Acc:Q949X1]	-
AT4G35250	147.631	172.755	179.148	84.2998	95.0095	81.7062	175.923	145.128	152.386	155.067	135.876	149.949	114.953	117.642	128.068	140.566	165.013	149.881	-	4	16771073	16773456	-	1703	protein_coding	HCF244 [Source:UniProtKB/TrEMBL;Acc:A0A178UXV2]	NmrA
AT5G10760	270.615	162.633	105.005	86.3875	117.918	470.146	63.6975	122.215	128.119	93.2314	39.2211	94.1401	129.09	104.897	46.9136	211.12	98.7527	146.718	AED1	5	3400322	3402389	-	1968	protein_coding	Aspartyl protease AED1 [Source:UniProtKB/Swiss-Prot;Acc:Q9LEW3]	-
AT4G29040	159.095	150.005	152.83	177.168	206.356	249.41	81.0861	81.116	75.4404	83.8109	79.7218	94.6466	128.479	124.539	135.442	181.91	158.059	168.182	RPT2A	4	14312283	14314600	+	1632	protein_coding	RPT2a [Source:UniProtKB/TrEMBL;Acc:A0A178V3V3]	AAA
AT1G53670	163.134	173.303	205.495	93.8624	113.438	123.436	150.126	115.889	122.114	134.705	119.143	134.338	107.663	102.038	103.909	168.275	184.419	163.275	MSRB1	1	20036631	20038261	+	852	protein_coding	Peptide methionine sulfoxide reductase B1, chloroplastic [Source:UniProtKB/Swiss-Prot;Acc:Q9C8M2]	-
AT1G17290	273.063	193.255	169.092	101.227	145.7	187.473	88.9021	86.233	91.8039	95.4891	76.3439	93.4353	145.932	129.937	109.452	171.705	150.903	167.768	ALAAT1	1	5922332	5926400	+	2378	protein_coding	Alanine aminotransferase 1, mitochondrial [Source:UniProtKB/Swiss-Prot;Acc:F4I7I0]	Aminotran_1_2
AT5G24470	218.853	287.271	239.806	128.864	155.904	168.656	14.5279	20.3751	18.7352	4.24735	6.10861	6.14484	125.351	113.589	110.816	305.223	265.704	285.447	APRR5	5	8356204	8358546	-	1677	protein_coding	Two-component response regulator-like APRR5 [Source:UniProtKB/Swiss-Prot;Acc:Q6LA42]	Response_reg
AT5G02790	113.273	121.964	134.933	93.2099	90.3812	120.723	184.85	157.634	160.145	211.156	195.688	220.379	84.9977	85.8692	90.4717	140.428	136.564	132.581	GSTL3	5	632796	635240	+	1171	protein_coding	Glutathione S-transferase L3 [Source:UniProtKB/Swiss-Prot;Acc:Q9LZ06]	-
AT3G02560	130.937	144.932	151.08	215.4	227.576	201.423	94.6899	64.0411	67.6916	86.1988	107.437	83.5283	172.101	148.373	157.75	133.696	125.355	143.395	RPS7B	3	541708	543385	+	1237	protein_coding	40S ribosomal protein S7-2 [Source:UniProtKB/Swiss-Prot;Acc:Q9M885]	-
AT2G02130	141.396	151.341	199.883	138.305	130.604	108.76	75.6209	59.8721	57.5839	93.172	109.795	106.394	112.65	114.682	124.415	209.853	252.513	267.736	PDF2.3	2	539898	540707	+	707	protein_coding	Defensin-like protein 1 [Source:UniProtKB/Swiss-Prot;Acc:Q9ZUL7]	-
AT5G08280	101.586	133.65	146.026	72.1797	80.9914	69.8785	198.728	140.378	162.589	215.198	206.056	222.505	125.692	113.332	112.156	106.476	130.828	111.052	HEMC	5	2663499	2665826	-	1643	protein_coding	Porphobilinogen deaminase, chloroplastic [Source:UniProtKB/Swiss-Prot;Acc:Q43316]	-
AT4G00810	130.061	112.896	128.348	238.656	178.975	147.064	91.3228	115.261	112.505	81.4347	96.0334	87.4631	145.603	178.913	207.467	127.636	134.38	135.112	RPP1B	4	345911	347293	-	826	protein_coding	AT4G00810 protein [Source:UniProtKB/TrEMBL;Acc:B9DFS7]	-
AT1G73600	26.7161	30.4085	28.8854	77.4692	73.8152	73.5423	333.586	213.067	181.832	339.399	329.467	400.927	13.0318	15.2179	16.9701	92.9819	96.6128	103.798	-	1	27669152	27673572	+	1971	protein_coding	S-adenosyl-L-methionine-dependent methyltransferases superfamily protein [Source:TAIR;Acc:AT1G73600]	Methyltransf_11
AT3G61440	110.939	108.051	87.5785	71.8177	79.6819	104.081	212.493	201.403	193.021	180.626	196.862	207.607	147.993	136.746	132.082	89.9499	89.3198	94.4674	CYSC1	3	22735663	22738131	+	1870	protein_coding	Bifunctional L-3-cyanoalanine synthase/cysteine synthase C1, mitochondrial [Source:UniProtKB/Swiss-Prot;Acc:Q9S757]	PALP
AT5G20160	172.596	189.81	177.114	230.33	242.599	224.392	35.8545	32.9043	34.8747	36.9668	42.6912	32.1244	179.9	169.788	168.22	157.272	155.44	161.448	-	5	6803694	6805226	-	1314	protein_coding	Ribosomal protein L7Ae/L30e/S12e/Gadd45 family protein [Source:UniProtKB/TrEMBL;Acc:F4K455]	-
AT5G24120	329.935	392.094	392.667	21.2463	32.072	45.3915	29.457	28.8325	27.2994	19.3489	13.3471	20.014	61.466	53.7174	50.3248	296.176	331.168	296.639	SIGE	5	8157151	8160343	-	2635	protein_coding	RNA polymerase sigma factor sigE, chloroplastic/mitochondrial [Source:UniProtKB/Swiss-Prot;Acc:Q9ZNX9]	Sigma70_r3
AT5G01600	169.567	144.283	175.175	145.812	114.854	94.368	90.1955	58.4017	44.7399	180.564	70.0863	242.143	139.178	135.493	104.804	183.596	174.934	172.691	FER1	5	227953	230051	-	1421	protein_coding	Ferritin-1, chloroplastic [Source:UniProtKB/Swiss-Prot;Acc:Q39101]	Ferritin
AT5G27700	121.469	132.503	128.893	212.985	172.374	152.44	104.736	123.17	125.224	111.327	119.249	104.645	141.731	139.364	165.032	127.604	121.179	133.579	RPS21C	5	9807236	9808513	-	673	protein_coding	40S ribosomal protein S21 [Source:UniProtKB/TrEMBL;Acc:A0A178UBS9]	-
AT3G51800	145.339	158.895	156.849	210.06	224.91	206.082	76.0035	56.5566	57.8802	70.403	77.4904	68.6875	160.951	157.133	149.876	156.989	145.009	153.871	ATG2	3	19210914	19213776	-	1761	protein_coding	metallopeptidase M24 family protein [Source:TAIR;Acc:AT3G51800]	Peptidase_M24
AT3G01480	118.578	123.016	128.957	73.1468	80.4556	63.8003	187.84	165.519	177.387	190.169	182.605	207.786	95.424	100.936	114.44	130.655	153.092	139.024	CYP38	3	188321	190892	+	1866	protein_coding	Peptidyl-prolyl cis-trans isomerase CYP38, chloroplastic [Source:UniProtKB/Swiss-Prot;Acc:Q9SSA5]	Pro_isomerase
AT5G17170	112.007	160.615	137.957	103.016	112.697	96.3383	155.901	123.797	129.253	153.204	136.789	173.701	139.052	139.066	148.691	124.426	150.048	132.112	ENH1	5	5649057	5651205	+	1328	protein_coding	Rubredoxin family protein [Source:UniProtKB/TrEMBL;Acc:Q9FFJ2]	-
AT1G11650	168.77	160.15	159.365	122.094	128.391	137.347	114.497	113.924	114.329	121.077	122.084	123.78	114.262	129.228	118.076	160.709	160.689	155.497	RBP45B	1	3914774	3918243	+	1645	protein_coding	RBP45B [Source:UniProtKB/TrEMBL;Acc:A0A178WLD6]	RRM_1
AT1G09130	140.05	147.021	147.616	134.31	136.874	133.157	119.161	131.915	140.296	102.537	91.6979	97.4252	150.861	165.811	168.403	131.376	150.082	133.296	-	1	2939568	2942345	-	1616	protein_coding	ATP-dependent Clp protease proteolytic subunit [Source:UniProtKB/TrEMBL;Acc:F4HZE0]	-
AT5G14910	135.342	129.854	144.038	104.645	96.7326	79.3323	152.625	157.496	151.47	137.326	156.872	153.654	124.814	137.813	156.452	118.394	146.059	136.335	-	5	4823553	4825652	+	1129	protein_coding	AT5g14910/F2G14_30 [Source:UniProtKB/TrEMBL;Acc:Q93VK7]	-
AT1G22840	171.424	127.76	137.404	222.111	189.977	180.492	77.1656	78.475	82.1267	81.208	98.3678	87.2393	134.752	130.442	147.244	166.324	148.687	157.978	CYTC-1	1	8079287	8080574	+	734	protein_coding	CYTC-1 [Source:UniProtKB/TrEMBL;Acc:A0A178W284]	-
AT4G20260	145.285	87.2325	106.084	201.416	149.652	133.522	131.76	131.976	122.73	152.934	142.62	178.615	134.709	139.159	146.016	113.991	105.673	93.725	PCAP1	4	10940414	10943561	+	1919	protein_coding	plasma-membrane associated cation-binding protein 1 [Source:TAIR;Acc:AT4G20260]	-
AT2G47730	192.038	107.299	150.378	63.3807	83.6254	78.1251	104.117	76.6942	90.8649	102.123	84.5167	99.5597	140.017	134.084	125.415	237.121	282.513	261.188	GSTF8	2	19556326	19559485	+	2395	protein_coding	Glutathione S-transferase F8, chloroplastic [Source:UniProtKB/Swiss-Prot;Acc:Q96266]	GST_N
AT4G02450	159.122	149.628	139.914	163.094	185.279	170.718	86.255	92.0932	96.1961	82.6413	89.452	76.4632	146.623	156.5	161.52	151.705	150.951	152.189	P23-1	4	1073753	1075930	-	1125	protein_coding	Co-chaperone protein p23-1 [Source:UniProtKB/Swiss-Prot;Acc:Q8L7U4]	-
AT4G13495	16.4126	34.7688	33.0359	97.1475	89.5601	88.6694	226.869	225.283	182.236	403.153	372.325	434.611	47.7602	45.2343	53.0899	20.2217	16.138	23.498	-	4	7842967	7846774	+	1042	ncRNA	other RNA [Source:TAIR;Acc:AT4G13495]	-
AT4G17530	195.747	191.187	207.129	104.261	118.041	128.076	89.9191	71.5371	67.8568	97.2173	94.5166	107.868	109.801	94.9903	92.5479	212.045	217.459	206.57	RABD2C	4	9773548	9775676	-	1034	protein_coding	RAB1C [Source:UniProtKB/TrEMBL;Acc:A0A178USY3]	Ras
AT4G34720	129.207	132.938	135.841	144.62	162.535	173.553	126.012	115.13	104.556	128.217	119.915	136.956	117.943	126.272	137.832	136.459	140.164	133.449	VHA-c3	4	16567792	16569334	-	1360	protein_coding	V-type proton ATPase subunit c1 [Source:UniProtKB/Swiss-Prot;Acc:P0DH92]	-
AT1G09640	150.51	142.509	141.703	169.826	191.357	175.311	102.195	83.0611	88.4283	100.519	107.737	96.5352	111.689	112.433	109.656	176.233	171.413	169.278	-	1	3119739	3122542	+	1950	protein_coding	Probable elongation factor 1-gamma 1 [Source:UniProtKB/Swiss-Prot;Acc:O04487]	GST_N
AT3G55330	125.699	160.256	156.385	85.1983	102.548	77.7483	189.432	138.836	129.659	165.67	157.285	176.971	134.225	122.352	124.81	103.62	130.82	116.36	PPL1	3	20513739	20515392	-	1102	protein_coding	PPL1 [Source:UniProtKB/TrEMBL;Acc:A0A178VEI8]	-
AT5G09510	138.494	135.428	139.866	233.277	211.186	174.988	83.4104	71.7441	78.1914	76.2607	83.0544	82.639	158.799	168.294	168.879	125.78	131.238	134.272	RPS15D	5	2955008	2956683	-	1335	protein_coding	40S ribosomal protein S15-4 [Source:UniProtKB/Swiss-Prot;Acc:Q9FY64]	-
AT2G27680	134.763	137.215	142.491	119.78	127.807	105.542	146.623	135.985	131.539	120.083	113.504	124.544	137.224	141.825	155.579	132.535	147.014	141.624	-	2	11803743	11806087	-	1515	protein_coding	At2g27680/F15K20.22 [Source:UniProtKB/TrEMBL;Acc:Q9ZUX0]	Aldo_ket_red
AT3G18490	128.653	204.376	130.569	85.322	116.977	123.965	161.7	169.982	173.775	161.466	128.569	152.823	101.159	97.4229	78.9657	129.056	122.23	128.563	ASPG1	3	6348628	6350832	-	2205	protein_coding	Protein ASPARTIC PROTEASE IN GUARD CELL 1 [Source:UniProtKB/Swiss-Prot;Acc:Q9LS40]	-
AT2G40490	122.603	145.222	157.397	50.1043	57.1503	44.2544	209.405	164.741	163.506	194.692	211.833	212.027	92.4845	93.3835	98.6408	115.016	141.48	119.28	HEME2	2	16912805	16915202	+	1555	protein_coding	Uroporphyrinogen decarboxylase 2, chloroplastic [Source:UniProtKB/Swiss-Prot;Acc:O22886]	-
AT5G06760	382.36	89.917	334.335	15.5118	12.3538	32.1492	0.807107	0.739879	0.707857	2.90608	0.242664	2.56309	10.7162	13.3393	13.5554	504.458	624.173	351.09	LEA46	5	2089445	2090430	-	903	protein_coding	LEA4-5 [Source:UniProtKB/TrEMBL;Acc:A0A178UIZ0]	-
AT4G15910	286.55	119.728	245.084	146.929	86.5953	181.879	12.8728	16.9471	14.1401	14.643	26.794	12.2459	62.2752	88.8414	107.86	345.166	353.108	267.247	ATDI21	4	9028262	9029477	+	918	protein_coding	DI21 [Source:UniProtKB/TrEMBL;Acc:A0A178UX68]	-
AT3G42050	137.166	132.665	130.234	136.923	154.122	148.863	124.409	113.408	112.014	128.931	121.612	122.912	132.269	129.861	133.097	146.338	141.081	137.844	VHA-H	3	14228495	14233441	-	2096	protein_coding	V-type proton ATPase subunit H [Source:UniProtKB/Swiss-Prot;Acc:Q9LX65]	V-ATPase_H
AT3G47370	144.857	132.302	144.313	213.971	203.094	173.824	79.6322	69.1185	76.9412	86.865	91.2021	81.388	145.1	147.069	155.053	142.511	146.224	148.816	RPS20B	3	17453423	17454730	-	910	protein_coding	40S ribosomal protein S20-2 [Source:UniProtKB/Swiss-Prot;Acc:Q9STY6]	Ribosomal_S10
AT3G25770	118.398	182.131	105.538	92.1535	126.698	196.166	106.8	127.418	98.8294	128.655	145.424	116.826	130.281	121.846	123.5	146.489	103.942	208.947	AOC2	3	9406669	9408071	+	1300	protein_coding	AOC2 [Source:UniProtKB/TrEMBL;Acc:A0A178VKE4]	-
AT3G04550	169.65	180.877	157.833	132.132	137.527	120.201	67.868	80.6687	85.5758	43.8177	37.8201	46.4666	186.54	225.412	231.282	149.636	166.733	149.11	RAF1.2	3	1225919	1227436	+	1518	protein_coding	Rubisco accumulation factor 1.2, chloroplastic [Source:UniProtKB/Swiss-Prot;Acc:Q9SR19]	-
AT1G05010	317.332	132.035	179.319	111.279	124.184	136.87	91.3831	81.6177	72.0329	118.353	122.425	122.863	123.864	120.287	122.939	151.78	126.932	113.084	ACO4	1	1431177	1433010	-	1529	protein_coding	1-aminocyclopropane-1-carboxylate oxidase 4 [Source:UniProtKB/Swiss-Prot;Acc:Q06588]	2OG-FeII_Oxy
AT3G54400	178.545	294.231	214.914	99.8523	131.257	84.423	38.1294	32.4108	36.157	41.6399	42.4653	34.9416	122.919	135.918	129.86	240.035	245.316	261.259	-	3	20140025	20142763	-	1708	protein_coding	AT3g54400/T12E18_90 [Source:UniProtKB/TrEMBL;Acc:Q9M2U7]	-
AT4G31985	137.864	117.442	144.822	222.662	156.29	129.392	75.2427	118.177	126.893	87.4527	94.8175	80.3673	103.227	167.762	192.407	134.778	127.076	144.682	RPL39A	4	15469841	15470733	+	613	protein_coding	60S ribosomal protein L39-1 [Source:UniProtKB/Swiss-Prot;Acc:P51424]	-
AT1G15270	126.864	69.798	103.958	178.725	132.885	133.546	130.309	113.876	117.636	139.31	176.238	158.071	114.23	107.943	137.875	124.864	137.094	154.739	-	1	5250650	5252121	-	479	protein_coding	F9L1.21 protein [Source:UniProtKB/TrEMBL;Acc:Q9XI42]	-
AT5G02120	128.712	137.31	128.174	101.159	84.0305	90.5142	156.868	147.521	166.108	146.614	151.222	181.034	127.591	121.107	144.316	113.156	113.472	118.499	OHP1	5	419091	419773	+	526	protein_coding	Light-harvesting complex-like protein OHP1, chloroplastic [Source:UniProtKB/Swiss-Prot;Acc:O81208]	-
AT3G02090	134.841	129.283	120.773	129.179	152.288	146.421	121.101	112.096	112.789	136.033	132.644	124.575	118.844	121.898	121.174	153.1	144.608	143.584	MPPBETA	3	365537	368911	+	2072	protein_coding	Insulinase (Peptidase family M16) protein [Source:TAIR;Acc:AT3G02090]	-
AT4G11010	83.1258	92.0222	99.3396	183.361	182.735	169.727	132.152	85.1104	75.3284	157.19	154.17	164.962	133.563	123.254	132.366	124.91	124.198	134.299	NDPK3	4	6732420	6734454	-	1233	protein_coding	Nucleoside diphosphate kinase [Source:UniProtKB/TrEMBL;Acc:A0A178UTZ0]	NDK
AT2G47170	165.665	123.963	144.818	152.546	140.747	139.617	108.813	110.376	111.817	122.81	131.838	134.562	90.2866	85.0543	86.4958	176.66	160.754	164.456	ARF1	2	19366596	19368840	+	1419	protein_coding	ADP-ribosylation factor 1 [Source:UniProtKB/Swiss-Prot;Acc:P36397]	Arf
ATCG00680	96.2558	3.12782	131.304	29.6878	19.5836	14.3166	2.89782	1.93764	2.60817	2.3849	3.37227	2.85095	2.21945	3.24261	3.29343	515.494	888.994	622.54	PSBB	Pt	72371	73897	+	1527	protein_coding	Photosystem II CP47 reaction center protein [Source:UniProtKB/TrEMBL;Acc:A0A1B1W4X0]	-
AT4G40030	130.989	159.165	143.474	96.8375	103.727	85.7996	142.807	145.113	155.639	113.986	127.727	120.66	143.042	147.506	151.29	111.512	128.162	126.667	-	4	18555532	18557106	-	1324	protein_coding	Histone superfamily protein [Source:UniProtKB/TrEMBL;Acc:A8MRL0]	Histone
AT4G17520	136.966	123.507	133.086	199.934	170.101	145.19	103.416	107.704	112.89	81.9621	88.6119	80.3827	138.236	150.12	157.62	129.557	136.55	135.166	RGGB	4	9771297	9773592	+	1561	protein_coding	RGG repeats nuclear RNA binding protein B [Source:UniProtKB/Swiss-Prot;Acc:O23593]	-
AT2G37190	127.056	99.4042	119.906	246.251	198.626	151.783	90.1579	111.854	103.456	82.5569	88.7103	83.384	138.844	137.975	164.133	121.063	129.646	135.471	RPL12A	2	15619206	15620156	-	951	protein_coding	60S ribosomal protein L12-1 [Source:UniProtKB/Swiss-Prot;Acc:P50883]	-
AT3G23820	138.456	156.944	138.237	136.148	154.989	129.999	112.87	88.9076	85.2462	112.364	116.413	120.221	96.3758	98.9942	95.0705	188.865	181.828	174.275	GAE6	3	8603212	8605810	+	2599	protein_coding	UDP-glucuronate 4-epimerase 6 [Source:UniProtKB/Swiss-Prot;Acc:Q9LIS3]	-
AT1G27760	286.606	299.603	287.842	84.788	101.465	105.011	21.3811	18.3006	19.0749	24.7453	20.3474	24.3305	95.9752	86.91	79.4687	252.042	273.577	244.066	SAT32	1	9668508	9671657	+	2240	protein_coding	SAT32 [Source:UniProtKB/TrEMBL;Acc:A0A178WAC4]	-
AT5G11670	312.077	158.849	155.615	78.6184	79.9554	83.6977	97.5935	89.4056	94.944	133.271	111.476	100.478	65.7541	75.8948	70.1524	219.667	196.912	197.241	NADP-ME2	5	3754091	3758342	+	2434	protein_coding	NADP-dependent malic enzyme 2 [Source:UniProtKB/Swiss-Prot;Acc:Q9LYG3]	Malic_M
AT5G54760	141.428	137.112	145.269	160.516	167.718	177.432	96.6657	96.6283	92.8954	101.182	92.2085	106.217	122.206	109.077	102.448	165.408	153.67	152.007	-	5	22243800	22245810	+	1048	protein_coding	At5g54760 [Source:UniProtKB/TrEMBL;Acc:Q9FFV1]	SUI1
AT5G13450	114.565	110.596	117.66	156.279	148.264	134.547	125.285	104.689	111.338	136.691	143.55	140.074	124.052	121.685	119.314	137.362	141.167	132.625	ATP5	5	4310254	4312066	-	1146	protein_coding	ATP synthase subunit O, mitochondrial [Source:UniProtKB/Swiss-Prot;Acc:Q96251]	-
AT1G11430	127.221	138.769	144.395	132.056	153.214	130.404	110.787	95.5823	100.943	107.007	113.891	100.02	162.65	163.15	179.446	110.148	118.076	130.64	MORF9	1	3847220	3849224	+	1038	protein_coding	Multiple organellar RNA editing factor 9, chloroplastic [Source:UniProtKB/Swiss-Prot;Acc:Q9LPZ1]	-
AT1G65260	129.544	136.183	136.36	112.793	120.69	112.485	127.203	126.694	147.39	125.913	114.006	132.105	117.648	125.777	133.961	136.158	149.38	133.871	VIPP1	1	24236088	24240728	+	1689	protein_coding	Membrane-associated protein VIPP1, chloroplastic [Source:UniProtKB/Swiss-Prot;Acc:O80796]	-
AT2G23090	175.238	105.788	103.895	141.515	103.987	113.515	86.1894	166.475	166.8	81.5738	102.126	93.9729	80.8439	102.315	116.882	197.926	197.526	179.468	-	2	9829450	9830434	-	604	protein_coding	Uncharacterized protein At2g23090 [Source:UniProtKB/Swiss-Prot;Acc:O64818]	-
AT2G20990	148.237	145.77	149.016	132.566	131.602	130.971	95.1309	82.1784	87.754	105.902	108.26	121.329	134.383	137.677	142.06	155.328	153.969	147.808	SYTA	2	9014470	9018099	+	2439	protein_coding	Synaptotagmin A [Source:UniProtKB/TrEMBL;Acc:F4IFM6]	C2
AT1G17220	111.991	136.891	127.192	119.137	136.091	112.613	131.491	124.503	133.671	121.911	116.064	127.797	155.818	161.375	168.156	103.305	116.771	104.555	FUG1	1	5885007	5890500	+	3792	protein_coding	Translation initiation factor IF-2, chloroplastic [Source:UniProtKB/Swiss-Prot;Acc:Q9SHI1]	GTP_EFTU
AT4G15560	104.792	149.551	122.212	35.9221	46.6025	47.3839	211.751	172.525	199.366	260.538	253.438	259.857	70.822	69.2279	73.8908	73.8768	78.3441	75.9996	DXS	4	8883825	8887667	+	2960	protein_coding	DXS1 [Source:UniProtKB/TrEMBL;Acc:A0A178V5I0]	-
AT2G46600	171.765	139.31	139.707	89.1953	79.7303	137.845	91.5942	128.161	161.784	99.2883	80.8544	102.165	113.475	112.318	117.387	192.718	174.843	173.787	KIC	2	19136019	19136600	+	582	protein_coding	Calcium-binding protein KIC [Source:UniProtKB/Swiss-Prot;Acc:Q9ZPX9]	-
AT2G29450	259.049	159.833	209.405	48.2047	53.8471	54.9805	66.9381	72.1469	57.6863	69.0732	66.5573	66.7352	81.1458	80.0377	96.4196	252.748	334.212	274.958	GSTU5	2	12624403	12625790	-	1270	protein_coding	GSTU5 [Source:UniProtKB/TrEMBL;Acc:A0A178VPP0]	-
AT3G48560	122.661	138.048	109.915	102.237	115.08	97.743	157.568	158.661	169.749	122.089	126.684	127.256	96.417	111.972	114.677	130.143	148.584	138.043	ALS	3	18001283	18003749	-	2467	protein_coding	Acetolactate synthase, chloroplastic [Source:UniProtKB/Swiss-Prot;Acc:P17597]	TPP_enzyme_N
AT3G63190	118.217	133.742	160.609	110.192	119.126	84.0047	148.407	122.059	122.204	130.303	138.218	140.055	131.482	131.075	141.347	105.996	129.506	120.309	RRF	3	23342550	23344801	-	1300	protein_coding	Ribosome-recycling factor, chloroplastic [Source:UniProtKB/Swiss-Prot;Acc:Q9M1X0]	-
AT5G08410	152.859	159.962	163.353	103.557	110.137	109.495	91.9357	98.9118	98.8221	103.68	80.6205	111.027	105.442	122.016	135.788	175.94	201.852	161.342	FTRA2	5	2709787	2710598	-	812	protein_coding	ferredoxin/thioredoxin reductase subunit A (variable subunit) 2 [Source:TAIR;Acc:AT5G08410]	-
AT3G09820	83.0105	74.0967	79.2043	162.55	183.832	156.443	131.324	86.6825	80.4311	147.546	177.957	151.071	138.064	133.802	141.425	110.471	112.737	115.439	ADK1	3	3011780	3014944	+	1988	protein_coding	Adenosine kinase 1 [Source:UniProtKB/Swiss-Prot;Acc:Q9SF85]	PfkB
AT5G28540	114.099	123.393	87.6762	214.479	233.466	288.349	69.1481	73.0304	84.7279	88.4714	76.9761	72.1669	113.213	119.714	126.891	135.167	102.581	141.868	MED37A	5	10540123	10543558	-	2836	protein_coding	Mediator of RNA polymerase II transcription subunit 37a [Source:UniProtKB/Swiss-Prot;Acc:Q9LKR3]	HSP70
AT4G27960	177.09	154.594	169.001	131.943	157.193	168.018	68.8817	64.3391	64.6736	79.3267	90.6166	86.2817	88.1399	95.4813	109.737	189.805	185.927	183.972	UBC9	4	13915531	13917500	-	1278	protein_coding	Ubiquitin conjugating enzyme 9 [Source:UniProtKB/TrEMBL;Acc:F4JKF3]	UQ_con
ATCG00140	122.795	27.4656	155.555	32.0173	22.1021	13.7509	22.2201	24.4431	19.3877	8.49042	11.3571	14.7847	25.9221	21.6762	26.8078	427.685	742.469	544.109	ATPH	Pt	13262	13507	-	246	protein_coding	ATP synthase subunit c, chloroplastic [Source:UniProtKB/TrEMBL;Acc:A0A1B1W4S3]	-
AT4G27560	301.634	235.374	254.453	87.5679	75.9197	81.9455	12.3509	12.8035	9.64843	16.5059	21.3478	12.5242	67.6563	74.1073	78.5561	294.413	312.396	296.988	UGT79B2	4	13759800	13761603	-	1804	protein_coding	UDP-glycosyltransferase 79B2 [Source:UniProtKB/Swiss-Prot;Acc:Q9T080]	UDPGT
AT4G05070	94.9609	96.9671	84.8857	32.1098	21.185	28.1441	274.115	294.242	321.311	128.189	140.203	185.66	86.1634	83.7439	78.0011	102.955	89.9977	91.1972	-	4	2593595	2594125	-	531	protein_coding	AT4g05070 protein [Source:UniProtKB/TrEMBL;Acc:Q9S9T1]	-
AT1G72150	43.8593	40.1876	26.7649	58.6071	57.056	73.8613	232.025	259.915	273.605	212.133	216.62	261.108	130.097	136.136	139.699	26.3138	21.8737	23.3018	PATL1	1	27148261	27150994	+	2361	protein_coding	Patellin-1 [Source:UniProtKB/Swiss-Prot;Acc:Q56WK6]	CRAL_TRIO_N
AT1G65960	168.023	202.869	176.305	98.5387	115.223	111.981	93.3429	80.3543	82.9054	90.1658	87.8064	101.331	95.1758	99.3576	93.6135	182.7	183.88	168.051	GAD2	1	24551807	24557730	+	5547	protein_coding	Glutamate decarboxylase 2 [Source:UniProtKB/Swiss-Prot;Acc:Q42472]	-
AT5G45775	119.557	96.5473	101.873	230.402	185.64	147.793	60.4193	104.892	95.1094	62.3185	64.5204	56.7763	129.816	176.398	200.079	130.921	126.553	136.791	RPL11C	5	18564992	18566582	-	990	protein_coding	60S ribosomal protein L11-2 [Source:UniProtKB/Swiss-Prot;Acc:P42794]	-
AT4G18422	243.491	209.876	272.712	126.658	151.83	169.946	0.106459	0.487957	0.10055	0.328558	0.224055	0.901537	104.142	110.409	142.041	227.741	226.173	238.983	-	4	10176150	10176638	-	489	protein_coding	unknown protein; FUNCTIONS IN: molecular_function unknown; INVOLVED IN: biological_process unknown; LOCATED IN: cellular_component unknown; Ha. [Source:TAIR;Acc:AT4G18422]	-
AT5G19240	252.008	152.101	134.415	96.3185	147.451	153.061	56.1348	38.0543	46.7669	74.7923	45.3757	61.1238	171.582	161.95	178.222	155.222	136.56	161.695	-	5	6470072	6471636	+	1392	protein_coding	Uncharacterized GPI-anchored protein At5g19240 [Source:UniProtKB/Swiss-Prot;Acc:Q84VZ5]	-
AT1G65980	119.402	101.37	126.046	152.29	162.901	171.432	94.4516	90.1139	89.1348	88.7194	90.131	90.4161	133.107	118.648	122.602	146.348	169.901	153.4	PRXIIB	1	24559253	24560980	-	1325	protein_coding	Peroxiredoxin-2B [Source:UniProtKB/Swiss-Prot;Acc:Q9XEX2]	-
AT5G58250	122.967	138.58	156.709	69.8695	81.3387	63.4018	150.581	141.641	139.952	150.106	148.873	142.758	114.612	117.842	116.925	113.437	127.973	119.625	-	5	23559474	23560778	+	1126	protein_coding	YCF54 [Source:UniProtKB/TrEMBL;Acc:Q9LVM3]	-
AT4G13850	199.6	150.631	174.666	172.271	152.216	139.223	55.5841	52.7897	59.2411	41.0618	50.5217	39.2103	101.304	110.268	114.127	199.791	197.452	207.049	RBG2	4	8020713	8022476	+	1196	protein_coding	Glycine-rich RNA-binding protein 2, mitochondrial [Source:UniProtKB/Swiss-Prot;Acc:Q9SVM8]	RRM_1
AT4G25080	62.8665	66.6059	72.5268	37.1225	35.2293	29.3702	219.792	217.028	240.919	235.836	238.67	276.016	74.9231	89.5586	99.2238	65.113	83.0139	73.1712	CHLM	4	12876822	12878703	+	1707	protein_coding	magnesium-protoporphyrin IX methyltransferase [Source:TAIR;Acc:AT4G25080]	-
AT5G16010	239.587	248.32	256.08	76.2764	97.0126	86.3187	60.9996	71.5625	77.2898	54.6756	50.8651	63.0337	80.0891	90.364	86.1189	195.511	179.753	197.604	-	5	5227747	5229117	+	1147	protein_coding	3-oxo-5-alpha-steroid 4-dehydrogenase family protein [Source:UniProtKB/TrEMBL;Acc:Q9LFS3]	-
AT4G32940	136.734	176.594	138.283	52.3428	54.5592	76.5368	158.298	184.493	174.879	132.181	99.6027	101.175	96.4378	95.5998	81.9265	164.125	142.649	143.407	GAMMA-VPE	4	15900270	15903523	-	2134	protein_coding	GAMMAVPE [Source:UniProtKB/TrEMBL;Acc:A0A178UU68]	-
AT2G35260	99.3887	155.292	109.95	101.132	100.208	95.2503	153.597	166.824	179.71	143.897	141.037	160.39	134.445	146.38	143.62	60.418	56.6267	59.7483	-	2	14849357	14852045	+	1878	protein_coding	At2g35260/T4C15.7 [Source:UniProtKB/TrEMBL;Acc:O82167]	-
AT3G12120	126.861	149.279	128.394	101.133	109.948	103.653	141.843	154.04	154.936	123.337	154.463	132.055	90.5978	87.8003	82.5015	126.745	121.705	118.33	FAD2	3	3860251	3863250	-	2528	protein_coding	FAD2 [Source:UniProtKB/TrEMBL;Acc:A0A178VIK7]	-
AT5G02240	142.377	102.207	107.479	154.605	128.367	131.712	88.7653	101.889	92.4518	95.2262	87.8503	101.846	112.46	128.131	149.05	160.146	164.029	156.04	-	5	451406	453496	+	1370	protein_coding	Uncharacterized protein At5g02240 [Source:UniProtKB/Swiss-Prot;Acc:Q94EG6]	-
AT1G10760	160.054	227.067	191.513	104.873	137.648	149.081	57.4708	62.4365	60.7489	56.1477	41.1839	56.0795	80.3299	84.291	90.2283	214.411	222.449	208.539	GWD1	1	3580830	3590928	-	5040	protein_coding	Alpha-glucan water dikinase 1, chloroplastic [Source:UniProtKB/Swiss-Prot;Acc:Q9SAC6]	-
AT2G16500	249.463	223.34	183.978	124.144	114.954	130.833	64.2476	56.4093	58.5913	57.8511	69.0355	63.2675	180.865	176.992	174.39	86.8313	91.0057	97.3896	ADC1	2	7150514	7153430	-	2917	protein_coding	Arginine decarboxylase 1 [Source:UniProtKB/Swiss-Prot;Acc:Q9SI64]	-
AT1G12410	119.289	118.371	133.735	117.894	117.237	95.0466	116.776	125.325	122.088	121.949	127.189	126.029	107.555	120.502	129.617	128.468	132.931	131.714	CLPR2	1	4223030	4225254	+	1209	protein_coding	ATP-dependent Clp protease proteolytic subunit-related protein 2, chloroplastic [Source:UniProtKB/Swiss-Prot;Acc:Q9XJ36]	-
AT3G01060	105.161	132.643	137.756	99.6412	104.805	97.8788	136.734	99.0763	117.222	133.271	126.369	139.896	133.964	132.635	140.625	117.051	125.089	110.926	-	3	16631	18909	-	1695	protein_coding	Lysine-tRNA ligase [Source:UniProtKB/TrEMBL;Acc:Q8RWI4]	-
AT2G37710	307.104	125.031	128.626	99.0025	127.404	122.727	33.4167	44.9797	49.5533	45.5782	32.9588	40.1557	135.889	141.547	147.451	228.805	208.751	166.575	LECRK41	2	15814531	15817088	-	2558	protein_coding	L-type lectin-domain containing receptor kinase IV.1 [Source:UniProtKB/Swiss-Prot;Acc:O80939]	Pkinase
AT5G06290	117.255	107.959	139.398	66.8952	65.3354	43.9286	183.41	149.136	159.841	176.617	165.215	164.291	62.745	68.6022	78.9859	128.255	161.731	145.898	2-Cys Prx B	5	1919080	1921425	+	1447	protein_coding	2-Cys peroxiredoxin BAS1-like, chloroplastic [Source:UniProtKB/Swiss-Prot;Acc:Q9C5R8]	-
AT3G13410	122.302	134.022	137.222	111.825	133.185	153.992	111.035	89.472	85.7378	122.206	120.467	128.669	118.021	115.933	107.583	131.312	137.169	124.552	-	3	4361635	4364316	-	1678	protein_coding	2-C-methyl-D-erythritol 4-phosphate cytidylyltransferase [Source:UniProtKB/TrEMBL;Acc:Q93WB8]	-
AT3G53260	231.475	300.995	205.04	77.1796	112.723	101.134	50.0388	52.6812	49.6287	41.7013	39.3736	38.1183	91.6117	94.5279	89.8264	200.147	191.546	211.546	PAL2	3	19744018	19747114	-	2887	protein_coding	Phenylalanine ammonia-lyase 2 [Source:UniProtKB/Swiss-Prot;Acc:P45724]	-
AT2G06850	26.6737	30.9444	21.4848	212.701	230.789	141.586	149.825	101.266	103.331	148.594	170.755	180.401	173.983	177.883	182.49	46.4494	39.509	37.4718	XTH4	2	2763449	2765743	+	1615	protein_coding	Xyloglucan endotransglucosylase/hydrolase protein 4 [Source:UniProtKB/Swiss-Prot;Acc:Q39099]	-
AT4G01870	572.688	208.628	350.821	24.197	51.4625	75.2582	3.63198	2.79589	2.72672	3.56873	3.30747	4.38683	72.6736	64.2611	46.9984	263.471	233.7	187.183	-	4	808376	810611	-	2236	protein_coding	tolB protein-related [Source:TAIR;Acc:AT4G01870]	-
AT1G10370	232.393	259.848	237.828	94.1323	104.572	88.1369	34.8702	22.4623	22.2955	32.0868	30.2243	31.8762	52.3203	53.7668	61.4318	247.689	258.013	307.443	GSTU17	1	3396883	3398358	-	1160	protein_coding	Glutathione S-transferase U17 [Source:UniProtKB/Swiss-Prot;Acc:Q9FUS8]	GST_N
AT5G10980	253.614	124.04	141.415	87.6428	76.6106	63.5115	93.4251	122.572	140.294	89.04	98.3789	90.2721	93.7114	107.21	124.468	143.756	170.064	150.402	HTR8	5	3472405	3473570	-	818	protein_coding	Histone H3.3 [Source:UniProtKB/Swiss-Prot;Acc:P59169]	Histone
AT5G45430	180.42	218.813	180.7	80.2348	80.7081	83.0166	87.1385	97.1386	106.364	82.6719	76.7856	78.5454	100.797	106.489	105.985	163.947	173.208	166.766	-	5	18407150	18411977	+	2873	protein_coding	Protein kinase superfamily protein [Source:UniProtKB/TrEMBL;Acc:Q8H0X4]	Pkinase
AT4G24690	204.365	164.181	151.851	93.7626	109.504	145.83	76.303	107.697	110.567	70.7035	65.3901	75.5854	125.388	127.725	113.679	148.278	144.009	134.583	NBR1	4	12741032	12744670	+	2742	protein_coding	Protein NBR1 homolog [Source:UniProtKB/Swiss-Prot;Acc:Q9SB64]	ZZ
AT1G51200	127.198	126.711	136.036	118.334	107.85	117.678	101.445	106.2	117.091	108.781	121.986	134.327	97.8455	103.079	105.91	149.589	153.949	134.749	SAP2	1	18984281	18986653	+	1442	protein_coding	Zinc finger A20 and AN1 domain-containing stress-associated protein 2 [Source:UniProtKB/Swiss-Prot;Acc:Q8H0X0]	zf-A20
AT4G15470	169.795	152.884	143.7	118.713	134.612	154.988	76.4635	69.9377	71.8963	92.9517	90.7177	91.844	122.467	114.882	108.638	165.447	144.991	141.165	LFG5	4	8843519	8845810	+	1218	protein_coding	BI1-like protein [Source:UniProtKB/Swiss-Prot;Acc:Q94A20]	-
AT2G34460	113.488	127.877	132.559	115.705	132.721	129.084	117.109	96.5687	103.4	103.605	86.6656	104.01	139.967	143.412	152.102	116.069	127.131	123.287	-	2	14529558	14530958	+	1146	protein_coding	Uncharacterized protein At2g34460, chloroplastic [Source:UniProtKB/Swiss-Prot;Acc:Q8H124]	-
AT4G23670	60.9714	38.8134	42.7068	25.8688	21.6588	27.1132	210.602	231.885	191.412	300.93	276.302	317.612	39.0639	46.506	52.9883	84.1005	97.8307	94.487	-	4	12332429	12333904	-	1121	protein_coding	AT4G23670 protein [Source:UniProtKB/TrEMBL;Acc:Q9SUR0]	-
AT5G64350	104.205	91.9374	114.34	146.852	110.286	109.321	106.085	127.727	128.707	138.313	147.081	135.991	82.2541	110.224	116.218	128.288	134.141	126.163	FKBP12	5	25734590	25736145	-	714	protein_coding	Peptidyl-prolyl cis-trans isomerase FKBP12 [Source:UniProtKB/Swiss-Prot;Acc:Q8LGG0]	FKBP_C
AT2G18960	109.828	133.572	108.399	80.7444	109.19	112.801	124.733	139.827	128.82	119.898	123.147	123.806	132.015	134.648	117.318	118.059	120.359	120.9	AHA1	2	8221514	8227622	+	4573	protein_coding	Plasma membrane ATPase [Source:UniProtKB/TrEMBL;Acc:A0A178VSN5]	E1-E2_ATPase
AT1G68530	83.1687	72.367	80.744	42.9346	83.4572	87.6342	212.999	152.378	138.072	227.347	208.698	230.767	58.8031	57.7304	41.5385	134.585	125.243	118.737	CUT1	1	25712414	25715024	-	2611	protein_coding	3-ketoacyl-CoA synthase [Source:UniProtKB/TrEMBL;Acc:A0A178WCX7]	-
AT4G39080	101.044	117.433	109.713	119.317	165.705	175.527	110.401	82.1602	78.8777	124.897	120.837	133.368	127.809	121.02	117.092	122.895	117.959	110.804	VHA-A3	4	18209399	18215204	+	3032	protein_coding	V-type proton ATPase subunit a3 [Source:UniProtKB/Swiss-Prot;Acc:Q8W4S4]	-
AT2G26900	102.338	120.648	119.165	118.007	132.156	119.89	108.979	102.805	109.121	125.121	118.789	127.907	124.772	131.365	140.838	118.529	120.587	112.666	BASS2	2	11474752	11478142	-	1906	protein_coding	BASS2 [Source:UniProtKB/TrEMBL;Acc:A0A178VXV9]	-
AT5G03850	119.119	94.8221	114.172	206.675	150.645	141.096	110.666	81.4869	79.9919	102.676	127.588	110.924	140.493	108.889	139.577	106.044	100.77	116.818	RPS28A	5	1027887	1029131	-	930	protein_coding	40S ribosomal protein S28-1 [Source:UniProtKB/Swiss-Prot;Acc:Q9SR73]	-
AT4G08390	125.523	124.994	123.113	155.952	160.027	155.341	101.198	62.2075	66.8001	90.3402	83.6109	84.9697	167.946	145.307	147.388	119.402	117.288	118.776	APXS	4	5314871	5317963	+	1980	protein_coding	L-ascorbate peroxidase S, chloroplastic/mitochondrial [Source:UniProtKB/Swiss-Prot;Acc:Q42592]	-
AT3G14600	104.334	102.843	115.257	196.829	178.899	153.364	98.0927	76.9905	73.3028	89.5509	125.147	94.5896	126.857	128.782	137.208	107.671	113.895	125.81	RPL18AC	3	4910629	4912289	+	1037	protein_coding	60S ribosomal protein L18a-3 [Source:UniProtKB/Swiss-Prot;Acc:Q9LUD4]	-
AT1G77760	244.504	224.547	215.082	17.4041	22.8639	55.5291	141.952	119.646	131.501	105.837	102.183	124.623	82.8828	73.0527	54.2109	146.7	173.464	111.198	NIA1	1	29235721	29239484	-	3155	protein_coding	Nitrate reductase [Source:UniProtKB/TrEMBL;Acc:A0A178WBR8]	FAD_binding_6
AT5G43750	107.861	108.296	117.584	93.8797	84.0136	77.5968	152.435	128.164	123.511	134.422	147.451	161.91	112.596	112.801	120.977	113.311	131.273	116.509	PNSB5	5	17579867	17581275	-	1002	protein_coding	PnsB5 [Source:UniProtKB/TrEMBL;Acc:A0A178UJI2]	-
AT1G56330	107.334	117.132	115.885	168.108	166.951	170.914	88.6344	78.632	84.4016	107.163	109.071	108.013	131.288	134.278	136.792	106.879	104.607	106.312	SAR1B	1	21086501	21088554	-	1002	protein_coding	SAR1B [Source:UniProtKB/TrEMBL;Acc:A0A178WM97]	Arf
AT4G00860	124.591	112.249	132.627	159.059	138.807	158.317	97.2005	76.0828	70.8734	111.777	121.067	110.292	111.547	98.8933	109.189	138.198	126.949	135.768	ATOZI1	4	359223	360505	-	700	protein_coding	AT0ZI1 protein [Source:UniProtKB/TrEMBL;Acc:Q38842]	-
AT3G01120	71.4261	99.9248	80.0436	94.7217	111.323	101.141	169.671	173.553	164.149	139.687	152.191	143.599	130.083	136.911	131.864	76.9402	73.1095	81.6078	CGS1	3	38759	42159	-	2461	protein_coding	MTO1 [Source:UniProtKB/TrEMBL;Acc:A0A178VB36]	Cys_Met_Meta_PP
AT3G03780	89.0237	117.162	100.058	94.8136	146.455	120.661	153.865	92.3852	68.8235	163.024	152.243	165.247	97.3811	96.9421	94.5448	112.327	108.831	149.691	MS2	3	956862	961032	+	3042	protein_coding	5-methyltetrahydropteroyltriglutamate--homocysteine methyltransferase 2 [Source:UniProtKB/Swiss-Prot;Acc:Q9SRV5]	-
AT3G26570	85.611	125.794	98.3367	83.2838	97.4002	87.8467	171.85	127.809	135.04	162.645	147.382	157.616	118.867	117.604	114.012	83.0306	103.223	98.681	PHT2;1	3	9756007	9758701	+	2461	protein_coding	phosphate transporter 2;1 [Source:TAIR;Acc:AT3G26570]	-
AT1G66970	91.2315	88.3614	77.8646	72.8697	99.6189	105.222	154.434	141.526	152.21	197.947	137.236	172.485	143.58	112.247	85.322	98.2808	84.2715	100.956	SVL2	1	24992386	24996359	-	3199	protein_coding	SHV3-like 2 [Source:UniProtKB/TrEMBL;Acc:F4HQ30]	-
AT1G19450	144.26	190.634	149.152	119.274	138.778	139.546	78.7513	76.7656	75.2855	66.7541	60.8855	80.7343	108.704	120.262	133.753	152.305	137.481	141.636	-	1	6731411	6735024	-	2118	protein_coding	Sugar transporter ERD6-like 4 [Source:UniProtKB/Swiss-Prot;Acc:Q93YP9]	Sugar_tr
AT3G20390	98.3872	101.918	106.641	119.132	96.0407	89.3421	124.976	136.314	114.699	155.047	179.7	141.865	83.0901	92.928	97.8252	109.641	124.244	140.979	-	3	7109862	7111929	-	1163	protein_coding	Endoribonuclease L-PSP family protein [Source:UniProtKB/TrEMBL;Acc:A0A1I9LS34]	Ribonuc_L-PSP
AT5G47120	235.98	165.306	167.065	83.4582	105.398	166.189	42.9092	41.5692	51.1311	61.0765	48.9375	65.2142	115.402	94.234	83.0179	217.95	192.97	174.781	BI-1	5	19135952	19138025	+	1303	protein_coding	Bax inhibitor 1 [Source:UniProtKB/Swiss-Prot;Acc:Q9LD45]	-
AT5G20190	183.678	180.728	163.121	147.285	155.173	164.709	42.1165	47.5719	46.3312	49.7617	39.7784	44.9005	152.731	140.658	149.476	131.94	136.976	135.377	-	5	6813762	6815873	+	1906	protein_coding	Tetratricopeptide repeat (TPR)-like superfamily protein [Source:UniProtKB/TrEMBL;Acc:F4K464]	-
AT4G23850	150.717	133.402	123.568	91.0161	123.335	128.251	108.668	106.406	122.142	118.241	103.938	113.781	82.1621	83.1265	85.6731	158.195	134.137	137.841	LACS4	4	12403454	12408421	-	2425	protein_coding	Long chain acyl-CoA synthetase 4 [Source:UniProtKB/Swiss-Prot;Acc:Q9T0A0]	AMP-binding
AT4G39330	129.813	107.158	104.747	42.2851	51.6303	45.2527	161.385	128.182	115.809	150.063	156.439	180.944	51.3842	49.5437	50.3684	195.909	174.526	201.186	CAD9	4	18291218	18293018	+	1379	protein_coding	Probable cinnamyl alcohol dehydrogenase 9 [Source:UniProtKB/Swiss-Prot;Acc:P42734]	ADH_N
AT1G18060	111.519	129.207	134.465	90.555	86.2267	89.87	131.698	111.592	118.814	132.201	132.239	156.343	91.0962	89.3442	98.6325	118.068	137.34	132.639	-	1	6211832	6213591	-	1191	protein_coding	AT1g18060/T10F20.23 [Source:UniProtKB/TrEMBL;Acc:Q9LM40]	-
AT5G44580	160.293	253.274	203.084	129.482	107.627	111.385	55.0191	74.9193	87.4437	50.3823	41.9299	59.2851	94.9986	84.8975	82.8583	181.623	156.241	156.729	-	5	17979149	17980550	+	844	protein_coding	AT5g44580/K15C23_2 [Source:UniProtKB/TrEMBL;Acc:Q9LU08]	-
AT5G15090	119.198	128.295	141.112	151.043	169.697	154.949	87.5914	66.5536	68.4477	74.352	77.5326	78.4074	135.766	132.646	129.831	120.788	128.97	126.223	VDAC3	5	4888964	4891603	-	1594	protein_coding	Mitochondrial outer membrane protein porin 3 [Source:UniProtKB/Swiss-Prot;Acc:Q9SMX3]	-
AT4G32470	87.2224	91.2481	94.6561	124.982	118.121	112.931	141.757	94.0319	99.2213	165.364	179.053	162.29	87.6782	85.8092	92.3302	121.779	115.296	115.864	QCR7-1	4	15669219	15671249	-	946	protein_coding	Cytochrome b-c1 complex subunit 7-1 [Source:UniProtKB/Swiss-Prot;Acc:Q9SUU5]	-
AT1G54500	103.132	140.583	134.883	104.823	92.4274	77.2045	125.424	149.042	148.038	99.4179	80.2791	110.986	144.134	141.237	145.304	86.2497	110.034	89.7708	-	1	20356954	20357879	-	926	protein_coding	At1g54500/F20D21_31 [Source:UniProtKB/TrEMBL;Acc:Q9SLI4]	Rubredoxin
AT3G55280	122.593	116.492	113.738	201.455	170.433	141.111	62.2749	64.98	69.9314	57.0387	61.3649	56.7469	156.839	156.479	167.335	115.28	116.296	120.713	RPL23AB	3	20500234	20501738	+	907	protein_coding	60S ribosomal protein L23a-2 [Source:UniProtKB/Swiss-Prot;Acc:Q9M3C3]	-
AT1G20260	121.961	124.514	124.328	111	129.834	149.577	91.3794	83.9034	83.7011	93.398	87.9926	104.867	102.778	113.719	117.566	142.111	141.424	141.971	VHA-B3	1	7016599	7020690	+	2113	protein_coding	VAB3 [Source:UniProtKB/TrEMBL;Acc:A0A178WCF6]	ATP-synt_ab
AT3G29360	213.798	160.097	137.952	106.712	131.007	111.502	51.7988	46.4607	51.3024	66.8302	64.7268	65.2207	87.9634	93.9383	110.884	196.064	181.529	188.214	UGD2	3	11267007	11269356	-	2005	protein_coding	UDP-glucose 6-dehydrogenase 2 [Source:UniProtKB/Swiss-Prot;Acc:Q9LIA8]	-
AT3G08520	120.645	96.6032	116.499	310.167	130.517	112.47	54.1746	101.07	91.9418	50.0717	54.5588	46.5941	84.4735	131.799	152.939	138.048	122.934	149.667	RPL41G	3	2586001	2586343	+	246	protein_coding	60S ribosomal protein L41 [Source:UniProtKB/Swiss-Prot;Acc:P62120]	-
AT1G21130	96.7837	74.8106	137.194	73.3806	73.5057	68.7048	147.963	125.896	162.858	117.283	98.9475	118.876	63.4092	70.5838	78.6244	175.213	229.401	151.504	IGMT4	1	7398814	7400736	-	1832	protein_coding	Indole glucosinolate O-methyltransferase 4 [Source:UniProtKB/Swiss-Prot;Acc:Q9LPU8]	-
AT4G24190	67.5084	83.2882	61.5992	129.547	147.956	232.832	121.023	113.35	119.607	169.017	144.946	155.672	101.39	93.902	90.1639	85.8977	63.5729	83.3994	HSP90-7	4	12551552	12556058	-	3033	protein_coding	Endoplasmin homolog [Source:UniProtKB/Swiss-Prot;Acc:Q9STX5]	HATPase_c
AT3G15000	169.711	113.417	116.166	186.175	164.051	152.231	42.9924	60.7531	69.0691	30.4821	34.039	30.4958	103.853	147.569	147.658	169.687	159.59	165.449	MORF8	3	5050195	5052455	+	1648	protein_coding	Multiple organellar RNA editing factor 8, chloroplastic/mitochondrial [Source:UniProtKB/Swiss-Prot;Acc:Q9LKA5]	-
AT1G53750	127.818	132.933	122.201	132.089	167.926	200.833	81.9972	75.6483	72.1176	77.1472	74.6894	78.8544	132.903	124.353	116.984	116.862	109.112	118.14	RPT1A	1	20065394	20068500	-	1984	protein_coding	RPT1A [Source:UniProtKB/TrEMBL;Acc:A0A178W3N8]	AAA
AT1G29670	87.5232	91.7864	63.487	104.61	141.276	102.366	116.869	106.91	105.73	119.438	105.666	145.311	120.821	125.161	119.342	151.913	120.53	133.857	-	1	10375599	10377871	+	1490	protein_coding	GDSL-like Lipase/Acylhydrolase superfamily protein [Source:TAIR;Acc:AT1G29670]	Lipase_GDSL
AT1G50250	136.634	155.791	149.449	54.5435	75.6178	85.3376	121.193	107.37	126.123	113.021	90.9121	109.934	101.18	101.974	102.171	136.066	152.667	140.885	FTSH1	1	18614201	18617155	-	2573	protein_coding	ATP-dependent zinc metalloprotease FTSH 1, chloroplastic [Source:UniProtKB/Swiss-Prot;Acc:Q39102]	AAA
AT1G78510	254.13	258.54	269.668	64.8116	69.1692	88.4744	34.22	34.0153	32.1648	27.3147	23.6885	27.0004	83.9127	89.5395	83.9413	191.536	213.293	212.428	SPS1	1	29535060	29537482	-	1894	protein_coding	Solanesyl diphosphate synthase 1 [Source:UniProtKB/Swiss-Prot;Acc:Q8S948]	-
AT5G11450	111.973	140.443	136.973	102.254	113.387	96.394	111.472	107.836	102.956	95.9086	99.5319	104.211	136.983	133.173	150.083	98.5266	109.692	103.354	-	5	3654392	3656647	+	1267	protein_coding	PPD5 [Source:UniProtKB/TrEMBL;Acc:A0A384KVS7]	-
AT1G76160	145.564	145.971	145.358	140.742	166.835	124.744	71.6997	61.0802	61.3859	66.6981	78.3447	68.2213	105.797	121.375	119.915	147.632	145.847	132.714	sks5	1	28577842	28581315	-	2290	protein_coding	Sks5 [Source:UniProtKB/TrEMBL;Acc:A0A178WJJ9]	-
ATCG00210	92.0723	11.002	184.836	40.7735	29.6854	15.7075	18.5097	12.1957	10.3801	6.54561	3.6521	6.12294	4.95481	7.93504	13.706	399.054	655.055	536.72	PETN	Pt	28089	28178	+	90	protein_coding	Cytochrome b6-f complex subunit 8 [Source:UniProtKB/Swiss-Prot;Acc:P61039]	-
AT1G49240	127.014	135.531	126.472	108.916	120.438	108.697	83.6684	80.6915	88.0136	110.433	135.603	116.624	85.9502	86.437	88.2116	160.142	152.558	131.263	ACT8	1	18215800	18218339	+	1805	protein_coding	Actin-8 [Source:UniProtKB/Swiss-Prot;Acc:Q96293]	Actin
AT1G75690	111.697	123.526	134.06	79.7155	76.4168	58.5188	118.071	135.506	149.498	118.547	95.3633	129.813	93.554	109.805	121.056	121.784	141.35	126.523	LQY1	1	28421730	28423520	-	1358	protein_coding	LQY1 [Source:UniProtKB/TrEMBL;Acc:A0A178W9N8]	-
AT3G16370	47.4523	50.291	44.789	52.2217	99.3111	68.718	204.638	146.763	132.841	233.052	213.507	268.727	74.3455	65.4984	56.3568	108.14	86.1862	91.3334	APG	3	5556710	5558982	+	1911	protein_coding	GDSL esterase/lipase APG [Source:UniProtKB/Swiss-Prot;Acc:Q9LU14]	Lipase_GDSL
AT1G48830	121.663	114.287	114.315	147.353	128.367	121.955	99.9348	87.3805	99.2457	87.7253	102.886	91.9458	121.304	134.786	131.818	115.266	110.531	106.678	RPS7A	1	18059450	18061302	-	1083	protein_coding	40S ribosomal protein S7 [Source:UniProtKB/TrEMBL;Acc:A0A178WGF0]	-
ATCG00070	93.5257	5.01041	180.349	31.5185	22.4279	14.115	8.11663	3.07885	4.22958	9.78962	14.4317	16.2949	2.63724	3.83954	5.86673	414.99	688.955	518.106	PSBK	Pt	7017	7202	+	186	protein_coding	Photosystem II reaction center protein K [Source:UniProtKB/Swiss-Prot;Acc:P56782]	-
AT5G22060	221.341	128.48	173.563	64.7288	69.0516	72.1056	28.0771	29.1122	31.3963	29.1591	25.1732	24.7885	55.8052	54.7762	55.9374	310.112	353.283	308.728	ATJ2	5	7303506	7305870	-	1754	protein_coding	At5g22060 [Source:UniProtKB/TrEMBL;Acc:Q0V7U1]	DnaJ_C
AT1G72020	123.788	83.4615	98.7536	175.38	133.673	142.645	75.7812	98.2835	99.5203	83.5186	88.4825	96.1223	94.2669	112.155	116.448	141.427	132.847	138.744	-	1	27109291	27110593	-	790	protein_coding	TonB-dependent heme receptor A [Source:UniProtKB/TrEMBL;Acc:Q9C7G5]	-
AT4G33865	110.452	87.1978	101.084	177.953	144.958	135.873	85.437	105.62	100.507	76.0008	105.615	80.4716	119.681	134.989	162.775	92.3216	101.751	112.2	RPS29C	4	16233045	16234273	-	680	protein_coding	40S ribosomal protein S29 [Source:UniProtKB/Swiss-Prot;Acc:Q680P8]	-
AT5G11770	129.795	114.931	104.608	112.291	106.541	104.698	87.1128	115.708	116.375	94.0127	81.9887	90.5056	92.5106	132.304	132.915	143.727	137.496	135.951	-	5	3790708	3793026	-	1194	protein_coding	NADH dehydrogenase [ubiquinone] iron-sulfur protein 7, mitochondrial [Source:UniProtKB/Swiss-Prot;Acc:Q42577]	-
AT1G24510	117.459	111.197	115.269	178.233	174.768	158.143	58.5657	58.3078	65.551	54.1879	67.3563	57.7365	128.692	139.888	149.923	135.339	126.345	134.626	CCT5	1	8685271	8688247	-	2200	protein_coding	T-complex protein 1 subunit epsilon [Source:UniProtKB/Swiss-Prot;Acc:O04450]	-
AT1G22850	117.315	114.315	135.223	77.0093	83.0892	79.7183	127.267	124.165	136.18	114.912	93.4753	111.684	107.078	117.482	128.146	114.882	133.134	115.933	-	1	8080482	8082882	-	1311	protein_coding	At1g22850/F29G20_19 [Source:UniProtKB/TrEMBL;Acc:O23137]	-
AT3G17930	149.184	108.314	124.015	170.646	115.605	111.148	61.9107	106.574	94.7356	52.5741	44.6813	57.0577	104.432	129.693	161.564	141.724	151.84	145.051	-	3	6142125	6143310	-	819	protein_coding	AT3g17930/MEB5_15 [Source:UniProtKB/TrEMBL;Acc:Q94BY7]	-
AT3G51820	112.814	122.927	120.409	87.1475	91.2494	73.8198	130.191	115.759	129.676	133.717	117.579	134.563	88.4645	91.393	101.062	119.314	131.048	126.787	CHLG	3	19215930	19219128	-	1729	protein_coding	Chlorophyll synthase, chloroplastic [Source:UniProtKB/Swiss-Prot;Acc:Q38833]	UbiA
AT1G51650	98.4667	92.6076	95.1629	162.287	126.701	118.886	98.6163	88.4211	88.7513	118.427	134.439	130.315	100.686	106.719	116.551	119.953	110.358	120.381	-	1	19152508	19154051	+	795	protein_coding	ATP synthase subunit epsilon, mitochondrial [Source:UniProtKB/Swiss-Prot;Acc:Q96253]	-
ATCG00630	107.962	21.5726	148.438	69.9448	36.1086	18.3254	30.0782	16.9679	14.9328	19.4385	19.4779	22.4508	14.5341	16.9281	17.2204	399.591	597.698	455.887	PSAJ	Pt	66929	67063	+	135	protein_coding	Photosystem I reaction center subunit IX [Source:UniProtKB/TrEMBL;Acc:A0A1B1W4W1]	-
AT4G12600	97.8899	127.671	116.236	180	198.045	181.503	89.0777	54.1333	55.079	71.4607	85.0496	67.5193	174.815	125.518	122.731	87.6954	91.642	101.311	-	4	7453196	7454546	+	990	protein_coding	Ribosomal protein L7Ae/L30e/S12e/Gadd45 family protein [Source:UniProtKB/TrEMBL;Acc:F4JRD3]	-
AT1G43890	203.473	193.17	214.971	66.6299	82.2443	87.9169	34.7519	33.4692	33.5659	45.5574	53.5641	48.5916	58.8632	51.0382	50.2274	261.123	260.781	244.621	RABC1	1	16646696	16648648	+	1125	protein_coding	Ras-related protein RABC1 [Source:UniProtKB/Swiss-Prot;Acc:O23657]	Ras
AT3G23700	92.638	122.662	124.585	77.6237	93.6548	76.3373	150.661	113.799	122.891	126.695	118.302	141.901	143.902	128.572	132.849	76.1985	94.2504	85.0433	-	3	8531374	8533834	-	1586	protein_coding	AT3g23700/MYM9_3 [Source:UniProtKB/TrEMBL;Acc:Q9LK47]	S1
AT5G38980	60.3055	65.3766	56.3365	126.437	97.6763	126.117	138.13	158.921	150.618	157.866	145.883	163.576	130.468	126.459	123.994	58.9631	68.5684	65.363	-	5	15606683	15607409	+	727	protein_coding	At5g38980 [Source:UniProtKB/TrEMBL;Acc:Q8GXY9]	-
AT2G19480	141.84	145.277	136.177	141.7	142.144	135.947	92.2317	76.6615	74.3648	70.9329	79.795	77.3135	123.772	108.696	107.949	120.362	119.888	125.425	NAP1;2	2	8438393	8441501	+	1809	protein_coding	Nucleosome assembly protein 1;2 [Source:UniProtKB/Swiss-Prot;Acc:Q9ZUP3]	-
AT1G56045	100.605	87.4925	109.454	278.464	175.372	157.455	53.2716	73.7065	77.7118	60.5897	54.3172	56.9744	93.4381	127.902	152.886	113.062	115.329	131.032	RPL41G	1	20962570	20963546	+	472	protein_coding	60S ribosomal protein L41 [Source:UniProtKB/Swiss-Prot;Acc:P62120]	-
AT5G54940	184.686	97.5914	101.073	92.8047	72.0871	102.568	106.802	135.441	129.332	79.9104	70.6351	86.6071	111.611	112.205	117.624	142.64	135.693	136.937	-	5	22307982	22309453	-	1396	protein_coding	AT5g54940/MBG8_21 [Source:UniProtKB/TrEMBL;Acc:Q9FFT6]	SUI1
AT5G01750	159.422	102.633	118.689	58.7029	67.952	74.4566	134.24	120.999	126.287	142.57	160.207	175.364	64.2438	67.3465	65.1984	129.728	125.609	122.595	-	5	289717	291604	+	1761	protein_coding	Protein LURP-one-related 15 [Source:UniProtKB/Swiss-Prot;Acc:Q9LZX1]	-
AT3G26070	80.5751	102.513	105.07	96.91	102.795	95.7885	152.549	117.989	121.667	146.224	149.383	158.859	113.39	107.928	106.013	80.2492	93.8769	84.2223	PAP4	3	9526687	9528703	+	1450	protein_coding	Probable plastid-lipid-associated protein 4, chloroplastic [Source:UniProtKB/Swiss-Prot;Acc:Q9LU85]	-
AT1G67280	113.647	92.468	108.183	96.9272	95.4954	90.6803	115.621	150.114	152.665	99.384	87.794	100.709	89.1282	112.11	125.937	123.879	137.987	122.102	-	1	25188238	25190694	-	1525	protein_coding	Probable lactoylglutathione lyase, chloroplastic [Source:UniProtKB/Swiss-Prot;Acc:Q8W593]	Glyoxalase
AT1G30580	102.543	110.936	110.337	140.535	163.994	154.195	98.0444	84.0502	89.3164	89.8656	101.076	92.1342	120.505	108.902	110.136	115.784	107.249	114.743	YchF1	1	10831673	10835635	-	1646	protein_coding	Obg-like ATPase 1 [Source:UniProtKB/TrEMBL;Acc:A0A178WF69]	-
AT5G66760	205.97	168.63	191.725	115.869	118.707	131.158	41.4872	43.6547	36.8477	46.3189	42.9043	41.7519	97.1735	102.14	96.4905	179.658	180.522	172.94	SDH1-1	5	26653607	26657696	+	2546	protein_coding	Succinate dehydrogenase [ubiquinone] flavoprotein subunit, mitochondrial [Source:UniProtKB/TrEMBL;Acc:A0A178UAN3]	-
AT1G78570	158.76	160.584	144.405	139.126	173.874	136.821	44.7921	38.4449	38.4825	54.8251	50.7346	51.7212	72.5075	81.0966	78.9503	191.664	176.501	216.722	RHM1	1	29549540	29552438	+	2572	protein_coding	Trifunctional UDP-glucose 4,6-dehydratase/UDP-4-keto-6-deoxy-D-glucose 3,5-epimerase/UDP-4-keto-L-rhamnose-reductase RHM1 [Source:UniProtKB/Swiss-Prot;Acc:Q9SYM5]	-
AT3G08610	111.059	63.3303	82.899	129.868	82.3306	83.9667	128.91	140.17	136.814	131.386	151.006	158.906	86.3868	89.7523	104.188	112.107	105.958	110.266	-	3	2615426	2616934	-	653	protein_coding	NADH dehydrogenase [ubiquinone] 1 alpha subcomplex subunit 1 [Source:UniProtKB/Swiss-Prot;Acc:Q9C9Z5]	-
AT5G62190	163.837	158.035	150.527	139.249	143.345	127.712	44.9759	45.9338	48.2476	42.5386	49.426	36.7675	120.084	118.124	111.894	169.063	167.937	169.771	RH7	5	24980268	24984044	-	2455	protein_coding	DEAD-box ATP-dependent RNA helicase 7 [Source:UniProtKB/Swiss-Prot;Acc:Q39189]	DEAD
AT3G07230	96.1011	110.173	125.083	147.201	132.14	137.017	115.003	63.0293	67.182	122.099	147.118	117.578	117.864	101.134	94.2166	107.361	98.9668	107.89	-	3	2299773	2300531	+	636	protein_coding	At3g07230 [Source:UniProtKB/TrEMBL;Acc:Q9SFV3]	-
AT2G29650	109.951	130.398	139.99	70.5785	80.5633	83.4325	136.732	125.757	140.221	129.85	104.27	129.815	88.9934	91.7756	92.6268	117.335	122.478	110.173	ANTR1	2	12673099	12676092	-	2308	protein_coding	Sodium-dependent phosphate transport protein 1, chloroplastic [Source:UniProtKB/Swiss-Prot;Acc:O82390]	MFS_1
AT1G17050	204.483	234.995	236.817	61.4709	77.876	80.0335	44.696	37.8111	38.0812	38.884	33.1251	38.9366	70.0185	70.9647	72.0377	202.189	243.103	217.994	SPS2	1	5828915	5831383	+	1796	protein_coding	SPS2 [Source:UniProtKB/TrEMBL;Acc:A0A178W8X1]	-
AT3G48420	106.051	114.315	132.85	52.1054	57.3485	48.2863	170.001	145.917	141.418	163.459	153.337	158.066	50.81	60.1432	66.3255	114.873	142.042	125.904	CBBY	3	17929581	17931713	+	1284	protein_coding	CBBY-like protein [Source:UniProtKB/Swiss-Prot;Acc:Q94K71]	-
AT4G31990	94.1958	103.336	101.96	105.378	127.992	137.381	101.856	81.9246	77.2416	108.557	99.8598	111.277	138.622	134.007	137.111	111.584	114.839	114.027	ASP5	4	15470744	15473885	-	2072	protein_coding	Aspartate aminotransferase [Source:UniProtKB/TrEMBL;Acc:B9DG21]	Aminotran_1_2
AT2G18440	131.885	125.421	143.146	89.0015	97.4468	85.2585	89.5675	123.048	126.865	89.774	80.0081	93.1546	105.541	99.2629	92.5381	129.107	156.798	134.067	GUT15	2	7994941	7997239	-	1696	ncRNA	GUT15 (GENE WITH UNSTABLE TRANSCRIPT 15); other RNA [Source:TAIR;Acc:AT2G18440]	-
AT3G16080	113.205	93.8695	101.004	226.881	154.349	124.26	79.3929	74.563	71.6018	70.722	78.0515	66.4311	128.036	135.715	154.974	105.018	97.7704	113.364	RPL37C	3	5454762	5455942	+	1017	protein_coding	60S ribosomal protein L37-3 [Source:UniProtKB/Swiss-Prot;Acc:Q8LEM8]	-
AT2G22430	114.122	100.969	91.2811	99.1525	91.2735	88.4997	120.671	118.135	117.636	153.788	137.07	157.108	77.7615	78.5526	80.8071	126.705	117.794	116.08	ATHB-6	2	9525988	9527845	-	1651	protein_coding	Homeobox-leucine zipper protein ATHB-6 [Source:UniProtKB/Swiss-Prot;Acc:P46668]	HALZ
AT1G67360	236.952	150.237	203.099	127.866	122.144	117.308	13.5186	15.5088	17.1363	22.4061	15.7232	20.963	63.4194	66.2639	75.2907	237.9	261.926	219.608	-	1	25236781	25238216	-	1317	protein_coding	REF/SRPP-like protein At1g67360 [Source:UniProtKB/Swiss-Prot;Acc:Q9FYF7]	-
AT1G73480	256.506	232.535	255.855	39.8813	51.33	55.377	29.2633	30.1995	30.5673	28.9114	20.3729	29.4656	36.3395	37.8801	30.8366	286.534	283.49	251.307	-	1	27628678	27632840	+	2334	protein_coding	Alpha/beta-Hydrolases superfamily protein [Source:UniProtKB/TrEMBL;Acc:Q94AM5]	-
AT1G19740	101.273	159.241	127.395	86.7013	101.62	99.8537	124.185	116.239	131.508	109.669	88.3092	113.163	97.7821	91.9655	93.481	118.395	116.616	105.525	-	1	6824246	6825459	+	1214	protein_coding	ATP-dependent protease La (LON) domain protein [Source:UniProtKB/TrEMBL;Acc:Q9FXH3]	-
AT5G23040	108.549	110.995	126.913	118.633	101.219	86.8858	115.427	108.181	110.5	96.0416	112.728	108.823	128.882	119.084	132.604	98.5683	101.023	97.6455	CPP1	5	7729171	7731200	-	1229	protein_coding	Protein CHAPERONE-LIKE PROTEIN OF POR1, chloroplastic [Source:UniProtKB/Swiss-Prot;Acc:Q9FN50]	-
AT1G22300	112.008	101.201	97.6869	123.984	120.778	141.573	83.6315	76.5078	74.0104	113.034	119.361	122.799	125.509	117.571	113.009	120.23	109.63	109.035	GRF10	1	7878759	7881395	-	1817	protein_coding	GRF10 [Source:UniProtKB/TrEMBL;Acc:A0A178W0Z4]	-
AT3G01540	204.793	176.408	191.94	67.1271	71.7067	69.4462	71.9535	72.3705	73.058	73.2437	77.2018	77.3351	58.2726	55.0903	51.3945	194.617	198.431	192.554	RH14	3	212518	216736	-	2546	protein_coding	DEAD-box ATP-dependent RNA helicase 14 [Source:UniProtKB/Swiss-Prot;Acc:Q8H136]	DEAD
AT3G01280	100.995	98.6123	101.634	141.963	156.386	146.22	91.5558	79.6436	81.7943	98.7106	104.826	100.758	98.3026	116.313	110.247	117.689	113.419	117.023	VDAC1	3	85551	88070	+	1492	protein_coding	Mitochondrial outer membrane protein porin 1 [Source:UniProtKB/Swiss-Prot;Acc:Q9SRH5]	-
AT4G37910	138.462	148.396	134.653	134.615	188.533	177.217	64.6111	48.1238	47.4417	48.8324	51.8349	43.2907	132.311	118.581	115.633	128.789	124.468	129.673	HSP70-9	4	17824777	17828192	-	2733	protein_coding	Heat shock 70 kDa protein 9, mitochondrial [Source:UniProtKB/Swiss-Prot;Acc:Q8GUM2]	HSP70
AT3G18080	89.6589	114.094	88.3609	77.7983	75.9783	78.8753	115.354	139.262	111.099	129.505	165.472	167.117	90.485	88.6717	75.1196	125.116	112.144	130.413	BGLU44	3	6191461	6194452	+	1992	protein_coding	Beta-glucosidase 44 [Source:UniProtKB/Swiss-Prot;Acc:Q9LV33]	Glyco_hydro_1
AT2G45470	85.1299	173.729	113.194	80.9695	111.771	67.1992	145.205	104.079	97.6985	89.1809	97.7223	87.4061	129.577	146.416	145.596	99.1212	100.346	98.9051	FLA8	2	18742477	18744322	-	1846	protein_coding	Fasciclin-like arabinogalactan protein 8 [Source:UniProtKB/Swiss-Prot;Acc:O22126]	-
AT1G43670	94.6005	104.984	100.844	59.0979	63.9634	54.5958	175.536	142.45	135.506	151.51	151.77	160.996	90.1584	83.6235	87.0304	95.026	116.806	103.933	CYFBP	1	16467298	16470500	+	2065	protein_coding	Fructose-1,6-bisphosphatase, cytosolic [Source:UniProtKB/Swiss-Prot;Acc:Q9MA79]	-
AT4G25740	105.321	93.0605	105.181	143.837	137.887	110.896	112.559	95.6428	100.127	93.749	101.135	93.658	109.258	123.133	142.825	93.334	99.4911	107.15	RPS10A	4	13107136	13108827	-	962	protein_coding	40S ribosomal protein S10-1 [Source:UniProtKB/Swiss-Prot;Acc:Q9SW09]	-
AT1G12800	105.661	125.432	124.007	70.7319	80.9201	64.5026	137.399	120.656	125.919	133.674	129.758	142.785	90.3678	93.2684	98.9506	96.4228	120.029	106.062	-	1	4361551	4365414	-	2756	protein_coding	Nucleic acid-binding, OB-fold-like protein [Source:UniProtKB/TrEMBL;Acc:Q94AJ9]	S1
AT4G35830	117.774	108.968	96.074	73.8993	84.0717	94.3968	144.332	140.698	139.637	127.436	119.646	131.931	75.5627	81.9267	84.3659	113.115	111.903	118.252	ACO1	4	16972569	16978161	-	3499	protein_coding	Aconitate hydratase [Source:UniProtKB/TrEMBL;Acc:A0A178V2T4]	Aconitase
AT2G44120	105.066	116.213	108.197	184.147	170.558	146.738	77.783	68.5372	64.6518	71.3022	84.7947	71.9901	138.927	128.472	124.843	96.1731	95.7034	107.021	-	2	18248830	18251156	-	1880	protein_coding	Ribosomal protein L30/L7 family protein [Source:UniProtKB/TrEMBL;Acc:F4IT48]	-
AT5G42570	233.091	173.08	213.55	65.9725	71.0582	83.1889	8.1515	9.72276	10.8486	12.3882	14.329	12.747	51.3379	50.4482	47.6128	313.472	325.114	262.803	-	5	17021218	17022723	-	1124	protein_coding	At5g42570 [Source:UniProtKB/TrEMBL;Acc:Q93XZ7]	-
AT5G22880	108.311	120.274	101.636	200.404	161.367	172.447	75.0452	77.5837	96.2479	64.8097	85.6324	67.0125	123.882	116.075	117.686	88.652	87.9669	93.076	H2B	5	7651868	7652714	-	847	protein_coding	Histone H2B [Source:UniProtKB/TrEMBL;Acc:Q1H5F7]	Histone
AT5G16710	96.0407	90.9024	114.648	65.0706	67.335	54.2471	148.855	131.324	130.876	151.362	153.267	161.673	58.4468	65.6392	75.1342	120.992	140.445	129.582	DHAR3	5	5483260	5485185	+	1088	protein_coding	DHAR3 [Source:UniProtKB/TrEMBL;Acc:A0A178UIL9]	-
AT2G33150	111.366	103.63	96.0139	80.9788	94.4218	120.422	113.401	108.277	106.601	122.336	114.831	124.105	122.309	120.871	110.747	110	100.443	90.0357	PED1	2	14047478	14051400	-	2142	protein_coding	PKT3 [Source:UniProtKB/TrEMBL;Acc:A0A178VRP9]	Thiolase_N
AT4G20890	163.315	158.574	158.762	121.178	146.162	149.682	30.5186	28.2612	31.7793	38.7414	37.8696	42.3157	119.052	109.111	120.264	165.744	172.414	156.937	TUBB9	4	11182092	11184559	+	2180	protein_coding	Tubulin beta chain [Source:UniProtKB/TrEMBL;Acc:A0A178UU99]	Tubulin
AT1G67870	108.717	46.2348	66.265	63.7513	45.2726	33.7226	112.563	156.553	161.336	108.044	112.678	117.315	24.173	41.5101	53.5588	222.552	237.24	232.705	-	1	25449222	25451051	-	1319	protein_coding	At1g67870/T23K23_28 [Source:UniProtKB/TrEMBL;Acc:Q93VS6]	-
AT5G21020	80.1878	79.8618	89.6118	100.641	93.8997	98.396	101.109	141.947	158.597	126.806	123.258	164.952	51.6787	70.7806	77.5973	126.072	140.833	117.689	-	5	7138762	7139661	+	900	protein_coding	At5g21020 [Source:UniProtKB/TrEMBL;Acc:Q3E985]	-
AT5G04590	85.4058	84.3999	73.56	100.58	107.615	98.9418	147.423	111.16	100.334	146.443	142.399	148.149	100.747	103.411	105.932	91.0939	85.4158	107.276	SIR	5	1319074	1323364	+	3325	protein_coding	SIR [Source:UniProtKB/TrEMBL;Acc:A0A178UPZ1]	-
AT4G26530	69.6646	75.0867	75.8768	29.7334	25.9835	20.5642	215.724	251.935	241.009	140.301	125.797	155.874	65.2507	87.06	98.4832	77.2755	110.146	73.3551	FBA5	4	13390754	13393265	+	2217	protein_coding	Fructose-bisphosphate aldolase [Source:UniProtKB/TrEMBL;Acc:A0A178V385]	-
AT1G02140	107.061	94.8579	103.905	148.575	128.455	122.441	91.1468	87.6452	90.0211	93.8895	96.7284	94.5311	113.802	121.61	131.271	110.062	97.6095	105.298	MEE63	1	403100	404456	-	875	protein_coding	MEE63 [Source:UniProtKB/TrEMBL;Acc:A0A178WA48]	-
AT1G65290	87.72	72.5924	84.7866	161.204	149.851	139.216	97.5775	82.691	76.0543	116.739	124.473	125.482	108.188	95.1033	105.347	107.008	98.7161	105.203	MTACP2	1	24248727	24250436	-	812	protein_coding	Acyl carrier protein 2, mitochondrial [Source:UniProtKB/Swiss-Prot;Acc:O80800]	PP-binding
AT3G51730	143.424	152.858	148.985	51.8051	64.5615	100.225	102.977	102.841	103.074	112.268	95.0761	121.842	83.6027	85.6318	85.3327	140.76	121.407	116.837	-	3	19186666	19188733	+	1142	protein_coding	AT3g51730/T18N14_110 [Source:UniProtKB/TrEMBL;Acc:Q9SCT5]	-
AT2G28840	107.459	119.201	112.836	128.942	144.953	167.976	80.9377	82.034	87.2366	84.8213	81.1105	91.2033	70.1308	66.0408	63.3966	167.727	145.941	131.429	XBAT31	2	12378272	12380809	+	2064	protein_coding	Putative E3 ubiquitin-protein ligase XBAT31 [Source:UniProtKB/Swiss-Prot;Acc:Q94B55]	-
AT3G22110	117.683	112.783	107.563	138.821	148.727	143.345	71.9468	85.4324	84.4902	63.7851	70.3439	70.3113	103.529	128.567	124.749	122.829	119.692	117.162	PAC1	3	7792549	7794262	-	1225	protein_coding	Proteasome subunit alpha type-4-A [Source:UniProtKB/Swiss-Prot;Acc:O81148]	Proteasome
AT4G30530	164.845	79.4352	92.0451	78.8951	99.0671	94.411	123.698	99.215	75.8374	156.918	164.435	153.3	65.5136	65.2045	71.1464	112.696	102.133	131.86	GGP1	4	14920376	14922519	+	1215	protein_coding	GGP1 [Source:UniProtKB/TrEMBL;Acc:A0A178V143]	GATase
AT1G26850	118.7	131.303	128.268	117.518	134.935	129.553	75.5643	67.7043	70.8933	80.3125	80.7424	80.8926	103.652	108.055	102.247	131.967	137.169	127.721	-	1	9300806	9304328	-	2682	protein_coding	Probable methyltransferase PMT2 [Source:UniProtKB/Swiss-Prot;Acc:B9DFI7]	-
AT3G19030	158.808	99.616	135.432	35.6571	50.2669	92.4433	139.416	140.574	159.774	78.9855	69.9924	83.3803	131.268	104.513	107.202	108.249	128.785	100.72	-	3	6563928	6564424	-	497	protein_coding	AT3g19030/K13E13_15 [Source:UniProtKB/TrEMBL;Acc:Q9LJ63]	-
AT2G24790	104.949	103.744	102.16	80.1926	77.2495	69.231	138.621	137.224	141.536	153.582	150.533	160.546	66.114	72.7594	72.9823	103.098	97.8735	92.2045	COL3	2	10566836	10568145	+	1293	protein_coding	Zinc finger protein CONSTANS-LIKE 3 [Source:UniProtKB/Swiss-Prot;Acc:Q9SK53]	CCT
AT1G44446	55.9299	97.5207	72.1917	46.489	60.9656	49.4646	189.638	158.216	179.706	237.486	210.145	246.553	80.2988	73.3666	65.476	34.6739	29.5052	35.8097	CAO	1	16848308	16851271	-	2318	protein_coding	CH1 [Source:UniProtKB/TrEMBL;Acc:A0A178W6L1]	-
AT5G05170	81.8932	87.0113	77.7236	100.805	127.393	103.867	127.431	111.539	114.727	147.364	131.561	151.431	83.4274	84.6529	85.5356	100.862	104.868	99.6862	CESA3	5	1530132	1535558	-	3825	protein_coding	Cellulose synthase A catalytic subunit 3 [UDP-forming] [Source:UniProtKB/Swiss-Prot;Acc:Q941L0]	-
AT1G21500	71.7699	50.4755	67.9855	14.8491	8.87196	6.50533	189.417	217.062	246.293	222.464	183.396	235.129	18.5085	21.3893	27.1572	96.1877	133.159	104.989	-	1	7529705	7531108	-	877	protein_coding	F24J8.11 protein [Source:UniProtKB/TrEMBL;Acc:Q9LPK9]	-
AT2G41410	177.083	166.521	128.955	69.6249	69.9442	98.9805	65.5371	84.4202	105.275	62.2317	53.5924	62.9666	135.128	151.689	154.322	114.788	99.0801	113.508	CML35	2	17261728	17263017	-	1290	protein_coding	Probable calcium-binding protein CML35 [Source:UniProtKB/Swiss-Prot;Acc:P30188]	-
AT5G05200	102.598	124.839	123.874	83.9176	93.5509	96.8535	122.913	128.142	132.38	111.841	98.843	117.374	78.0326	78.0544	80.3648	107.368	118.491	113.306	-	5	1544007	1547207	-	1947	protein_coding	Uncharacterized aarF domain-containing protein kinase At5g05200, chloroplastic [Source:UniProtKB/Swiss-Prot;Acc:Q9ASX5]	ABC1
AT2G24020	97.608	112.434	120.097	80.7452	95.0401	76.2497	135.267	98.4759	91.4359	119.456	127.917	145.275	97.0453	90.3912	90.8047	104.607	117.472	109.206	STIC2	2	10217641	10219468	-	976	protein_coding	Nucleoid-associated protein At2g24020, chloroplastic [Source:UniProtKB/Swiss-Prot;Acc:O82230]	-
AT2G47180	271.007	301.524	202.371	29.9629	31.5509	35.4361	14.3609	25.9181	18.7562	11.3112	17.4734	9.93658	86.8801	90.74	89.7073	221.597	218.162	232.445	GOLS1	2	19368798	19370478	-	1392	protein_coding	Galactinol synthase 1 [Source:UniProtKB/Swiss-Prot;Acc:O22893]	Glyco_transf_8
AT5G57110	219.082	211.538	208.289	65.7061	74.5246	62.2578	3.79155	4.41382	3.61827	3.83307	4.19697	3.91633	48.6728	54.7014	56.0049	316.68	303.785	263.964	ACA8	5	23109438	23117686	-	3968	protein_coding	Calcium-transporting ATPase [Source:UniProtKB/TrEMBL;Acc:Q0WV19]	Cation_ATPase_C
AT3G04920	82.6398	74.36	91.4706	160.395	144.084	120.193	114.299	91.9545	97.428	102.533	133.889	108.659	109.892	101.932	109.1	82.17	89.7139	92.8421	RPS24A	3	1360837	1362449	+	1135	protein_coding	40S ribosomal protein S24-1 [Source:UniProtKB/Swiss-Prot;Acc:Q9SS17]	Ribosomal_S24e
AT1G65930	81.4444	80.668	73.3944	57.4956	61.0399	58.0637	178.789	144.67	148.84	154.105	181.958	173.588	85.8119	96.1786	90.5088	77.002	81.8172	78.0963	CICDH	1	24538886	24542712	+	2286	protein_coding	Isocitrate dehydrogenase [NADP] [Source:UniProtKB/TrEMBL;Acc:A0A178W7K0]	-
AT4G38740	105.747	88.7357	99.1873	51.0152	41.4489	37.2943	160.471	159.537	129.446	147.709	164.832	158.542	42.4286	44.8369	53.7391	125.251	152.236	139.207	CYP18-3	4	18083395	18084630	-	1236	protein_coding	Peptidyl-prolyl cis-trans isomerase [Source:UniProtKB/TrEMBL;Acc:A0A178V2S8]	Pro_isomerase
AT3G13520	176.454	82.0479	92.1128	171.768	100.803	94.2448	35.284	64.1009	53.5394	27.1742	30.1636	30.6827	91.2236	133.661	189.073	166.183	185.119	177.638	AGP12	3	4408925	4409734	+	810	protein_coding	Arabinogalactan protein 12 [Source:UniProtKB/Swiss-Prot;Acc:Q9LJD9]	-
AT1G78300	129.41	152.113	133.893	89.6697	104.959	90.0254	78.2009	71.8057	75.8465	81.0813	88.4879	89.2525	103.598	115.43	106.624	137.573	129.131	124.069	GRF2	1	29461391	29463389	+	1609	protein_coding	14-3-3-like protein GF14 omega [Source:UniProtKB/Swiss-Prot;Acc:Q01525]	-
AT1G48630	105.013	105.421	96.03	166.34	182.377	150.9	53.4408	50.1566	53.4638	52.6193	54.5901	50.2158	144.562	153.976	162.523	104.287	103.298	111.914	RACK1B	1	17981636	17983377	-	1431	protein_coding	RACK1B_AT [Source:UniProtKB/TrEMBL;Acc:A0A178W908]	WD40
AT4G40040	151.049	102.49	95.1145	88.999	64.4719	58.0114	103.841	172.906	195.178	87.0002	89.7545	90.9074	74.3321	108.841	105.571	106.456	101.415	102.576	HTR8	4	18557149	18558945	-	1510	protein_coding	Histone H3.3 [Source:UniProtKB/Swiss-Prot;Acc:P59169]	Histone
AT5G55280	103.523	144.759	131.076	134.312	166.449	131.644	74.4595	66.8843	70.4523	61.7389	61.5416	61.5895	135.776	123.409	124.465	95.2337	107.135	103.518	FTSZ1	5	22420600	22422649	-	1564	protein_coding	Cell division protein FtsZ homolog 1, chloroplastic [Source:UniProtKB/Swiss-Prot;Acc:Q42545]	Tubulin
AT4G34150	147.397	76.573	95.2219	120.518	160.454	153.198	51.3653	53.307	59.8847	66.7654	42.6505	60.59	120.624	133.589	168.564	143.245	133.49	109.135	-	4	16354857	16357460	+	1427	protein_coding	AT4g34150/F28A23_90 [Source:UniProtKB/TrEMBL;Acc:Q945K9]	C2
AT1G57860	112.679	87.7396	108.197	184.528	142.345	112.282	67.8216	77.8369	72.0017	62.2764	73.1116	62.2576	109.611	142.891	155.189	104.468	106.294	114.914	RPL21E	1	21429826	21430910	-	786	protein_coding	60S ribosomal protein L21-2 [Source:UniProtKB/Swiss-Prot;Acc:Q9FDZ9]	-
AT5G65360	97.7867	92.7265	82.8461	179.687	158.638	166.06	71.7873	77.7548	80.86	78.5917	107.744	99.6946	91.4687	95.6156	96.266	108.363	99.2847	110.712	HTR2	5	26119859	26120581	-	723	protein_coding	Histone H3 [Source:UniProtKB/TrEMBL;Acc:Q0WRA9]	Histone
AT2G04390	103.027	100.808	105.448	149.805	152.608	122.921	94.9266	67.9308	71.5283	83.7133	101.912	84.7223	116.242	107.934	113.07	97.1657	107.459	110.781	RPS17A	2	1526889	1528577	+	895	protein_coding	40S ribosomal protein S17-1 [Source:UniProtKB/Swiss-Prot;Acc:P49205]	-
AT2G04410	130.726	88.6477	91.235	146.188	99.5357	111.977	64.2477	110.033	108.491	64.0047	60.5714	72.4896	108.909	112.949	135.929	126.804	125.69	132.611	-	2	1533697	1535118	-	615	protein_coding	RPM1-interacting protein 4 (RIN4) family protein [Source:UniProtKB/TrEMBL;Acc:F4IV84]	-
AT4G27700	88.1811	112.669	105.049	63.0681	66.099	63.9733	140.61	126.853	142.307	147.63	132.984	160.095	85.3249	82.8514	93.9365	89.3067	98.4563	87.8466	-	4	13826374	13827928	-	1097	protein_coding	Rhodanese-like domain-containing protein 14, chloroplastic [Source:UniProtKB/Swiss-Prot;Acc:Q94A65]	Rhodanese
AT3G02230	130.703	114.634	112.431	163.87	190.089	156.846	47.507	39.8345	39.5673	62.4751	69.6392	46.1741	119.067	122.991	120.956	116.862	108.797	123.845	RGP1	3	415389	417723	+	1567	protein_coding	RGP1 [Source:UniProtKB/TrEMBL;Acc:A0A178VK37]	-
AT4G17040	91.6986	103.929	113.098	83.5998	91.9332	85.2271	123.851	108.374	109.001	132.79	129.321	136.473	83.1985	88.9404	91.1669	100.977	108.999	103.204	CLPR4	4	9585283	9589376	-	1683	protein_coding	ATP-dependent Clp protease proteolytic subunit [Source:UniProtKB/TrEMBL;Acc:A0A178V785]	-
AT5G55850	178.588	92.6316	123.1	119.394	104.918	127.295	62.7459	49.7087	54.844	74.3791	71.1589	81.4345	110.323	108.914	122.448	138.584	131.799	132.638	NOI	5	22603302	22605300	+	1057	protein_coding	RPM1-interacting protein 4 (RIN4) family protein [Source:UniProtKB/TrEMBL;Acc:F4K692]	-
AT3G48730	93.4081	100.099	102.867	71.9102	79.3356	58.1768	126.872	125.348	118.138	116.353	116.453	116.429	100.102	123.201	135.241	88.8267	109.276	99.738	GSA2	3	18049571	18051778	+	1773	protein_coding	Glutamate-1-semialdehyde 2,1-aminomutase 2, chloroplastic [Source:UniProtKB/Swiss-Prot;Acc:Q42522]	Aminotran_3
AT5G11170	98.0619	103.522	100.591	130.324	135.176	126.339	92.8234	84.7175	88.2366	82.866	87.9138	83.423	115.807	116.002	112.125	105.794	109.097	107.292	RH15	5	3553096	3557018	+	1913	protein_coding	DEAD-box ATP-dependent RNA helicase 56 [Source:UniProtKB/Swiss-Prot;Acc:Q9LFN6]	DEAD
AT1G73655	83.82	81.1792	98.517	86.3843	79.0994	61.3365	103.996	115.73	113.928	138.086	116.498	153.671	79.5015	87.1472	97.2023	120.514	137.254	125.477	FKBP17-3	1	27690350	27691819	-	861	protein_coding	Peptidylprolyl isomerase [Source:UniProtKB/TrEMBL;Acc:A0A178WAL2]	FKBP_C
AT3G60820	96.038	86.4483	87.1881	157.782	167.163	155.342	66.4956	72.7688	82.792	72.2774	74.8729	75.4664	113.397	121.069	122.231	114.337	104.352	107.424	PBF1	3	22471769	22473971	-	1107	protein_coding	Proteasome subunit beta type [Source:UniProtKB/TrEMBL;Acc:A0A178V6R9]	Proteasome
AT5G08680	144.01	128.452	124.866	86.9613	116.391	110.174	66.1135	66.3816	62.6371	84.1812	67.8007	72.5363	88.1541	89.5214	87.2604	164.368	162.288	153.585	-	5	2821739	2825039	+	2289	protein_coding	ATP synthase subunit beta-3, mitochondrial [Source:UniProtKB/Swiss-Prot;Acc:Q9C5A9]	ATP-synt_ab
AT1G75380	16.1482	22.2439	14.4973	7.98191	7.70735	15.3872	270.553	273.399	283.083	283.924	270.562	317.209	20.4933	19.5337	15.5012	14.8541	10.2529	10.265	BBD1	1	28281195	28284168	-	1867	protein_coding	Bifunctional nuclease 1 [Source:UniProtKB/Swiss-Prot;Acc:Q9FWS6]	-
AT3G18130	91.743	92.8088	89.0181	184.857	182.301	148.89	61.595	46.0766	50.2992	55.4017	54.7028	47.5847	141.853	157.948	161.078	99.5105	98.5047	106.581	RACK1C	3	6210878	6212551	-	1392	protein_coding	Receptor for activated C kinase 1C [Source:UniProtKB/Swiss-Prot;Acc:Q9LV28]	WD40
AT2G40510	127.679	90.8169	101.852	152.572	124.145	105.746	55.14	85.948	100.691	58.209	64.4407	56.4251	96.544	123.883	141.675	131.777	118.115	132.944	RPS26B	2	16918391	16919900	+	794	protein_coding	40S ribosomal protein S26 [Source:UniProtKB/TrEMBL;Acc:A0A178VTX1]	-
AT5G23900	90.515	96.9742	98.8347	147.689	143.39	114.426	97.2931	82.3283	84.5122	96.4669	112.4	97.0479	101.82	105.236	106.222	93.6113	97.5203	101.294	RPL13D	5	8063922	8065550	-	946	protein_coding	60S ribosomal protein L13 [Source:UniProtKB/TrEMBL;Acc:A0A178UBD6]	-
AT3G56910	143.998	102.792	124.301	61.0247	48.495	45.097	70.2375	174.224	162.974	89.4128	76.2039	93.832	64.4769	84.6405	122.683	113.995	142.906	140.542	PSRP5	3	21069411	21070356	-	693	protein_coding	50S ribosomal protein 5, chloroplastic [Source:UniProtKB/Swiss-Prot;Acc:Q9LER7]	-
AT3G22440	118.749	131.767	126.337	94.6027	96.5536	99.6826	78.2187	88.6082	91.3393	63.114	74.3875	72.4076	133.168	127.121	119.077	115.689	120.125	110.731	FRL4A	3	7959753	7962371	+	2185	protein_coding	FRIGIDA-like protein 4a [Source:UniProtKB/Swiss-Prot;Acc:Q9LUV4]	-
AT3G17609	229.922	252.826	247.164	70.1587	76.4463	83.5174	20.3532	14.7785	14.1479	11.7475	11.8752	11.1635	120.891	101.917	109.948	149.116	170.238	164.364	HYH	3	6023844	6024710	+	775	protein_coding	HYH [Source:UniProtKB/TrEMBL;Acc:A0A178VIU6]	bZIP_1
AT1G29660	41.4332	47.9635	41.2075	92.2807	108.398	77.2275	186.147	109.304	104.33	173.078	177.821	205.174	117.629	109.834	110.531	51.7915	47.1997	55.671	-	1	10371675	10374005	+	1756	protein_coding	GDSL esterase/lipase At1g29660 [Source:UniProtKB/Swiss-Prot;Acc:Q9C7N5]	Lipase_GDSL
AT1G65820	144.841	135.02	119.278	119.602	122.995	181.654	50.6016	46.1196	53.251	60.5491	58.6141	64.0509	126.583	114.274	99.8448	124.825	111.727	115.725	-	1	24485046	24486954	+	1072	protein_coding	Microsomal glutathione s-transferase [Source:UniProtKB/TrEMBL;Acc:F4IBL0]	-
AT1G15500	93.1686	123.546	104.641	104.406	124.726	110.333	88.4277	93.1458	87.1958	67.1894	72.397	67.9477	136.541	157.223	151.211	81.51	94.0884	90.2411	AATP2	1	5326290	5328875	+	2180	protein_coding	ADP,ATP carrier protein [Source:UniProtKB/TrEMBL;Acc:A0A178WDN7]	-
AT4G36130	99.2658	96.448	109.626	175.889	154.696	131.597	69.5939	65.8837	68.8364	64.0058	73.0124	60.0593	108.035	119.353	117.169	105.184	109.951	114.402	RPL8C	4	17097405	17098906	+	1235	protein_coding	60S ribosomal protein L8-3 [Source:UniProtKB/Swiss-Prot;Acc:Q42064]	Ribosomal_L2_C
AT3G19710	57.2304	75.2261	44.383	69.5482	94.3572	117.748	145.161	127.544	99.1849	153.135	215.69	170.067	62.695	68.4131	67.1278	69.0656	70.1301	133.704	BCAT4	3	6846969	6849582	-	1451	protein_coding	Methionine aminotransferase BCAT4 [Source:UniProtKB/Swiss-Prot;Acc:Q9LE06]	-
AT1G76490	171.321	100.929	107.18	90.3069	105.856	93.411	85.3511	86.2867	89.3911	89.811	92.3076	104.062	105.023	112.055	121.947	94.8016	98.428	90.084	HMG1	1	28695760	28698852	+	2616	protein_coding	hydroxy methylglutaryl CoA reductase 1 [Source:TAIR;Acc:AT1G76490]	-
AT4G27000	121.503	115.968	106.131	141.851	146.095	132.393	54.1068	60.4105	63.4303	54.1269	60.8478	58.9475	114.629	125.408	128.117	122.066	115.745	113.369	RBP45C	4	13554604	13557915	-	1779	protein_coding	Polyadenylate-binding protein RBP45C [Source:UniProtKB/Swiss-Prot;Acc:Q93W34]	RRM_1
AT3G62840	127.206	116.407	135.057	135.166	114.757	108.546	69.487	65.4356	73.5028	77.4871	83.2487	70.1865	88.0183	97.4382	99.8602	117.098	131.093	123.905	-	3	23235490	23236816	-	687	protein_coding	Putative small nuclear ribonucleoprotein D2 [Source:UniProtKB/TrEMBL;Acc:Q8RUH0]	LSM
AT5G36230	100.584	124.41	114.344	123.534	136.293	131.908	72.1741	69.8141	69.7104	69.9727	77.6158	78.6524	125.641	119.501	123.097	99.9066	101.404	95.1099	-	5	14273345	14277057	+	2104	protein_coding	ARM repeat superfamily protein [Source:TAIR;Acc:AT5G36230]	-
AT1G49760	93.7196	114.352	110.344	152.579	191.89	156.571	54.4444	42.6607	45.5371	52.5001	59.0768	47.8841	117.26	116.194	120.048	114.401	123.087	120.547	PAB8	1	18416474	18420111	+	2640	protein_coding	Polyadenylate-binding protein 8 [Source:UniProtKB/Swiss-Prot;Acc:Q9FXA2]	RRM_1
AT1G21750	87.5678	99.9542	79.4486	147.675	170.717	278.718	60.7348	58.9859	58.3696	88.216	73.124	82.1097	115.911	99.7107	90.0583	98.0269	64.4756	78.8289	PDIL1-1	1	7645610	7648855	+	2004	protein_coding	Protein disulfide isomerase-like 1-1 [Source:UniProtKB/Swiss-Prot;Acc:Q9XI01]	-
AT2G31400	107.688	125.315	112.908	69.5545	77.786	83.613	103.366	117.047	113.531	81.8776	74.2853	79.1459	142.439	139.314	131.354	88.6625	92.9099	87.4754	GUN1	2	13386954	13390854	-	3466	protein_coding	Pentatricopeptide repeat-containing protein At2g31400, chloroplastic [Source:UniProtKB/Swiss-Prot;Acc:Q9SIC9]	PPR
AT2G19740	116.885	91.437	98.8773	209.264	137.487	121.259	48.6479	65.4779	63.1476	37.8658	40.6967	40.5294	126.283	156.72	159.28	100.066	102.451	111.647	RPL31A	2	8513448	8514666	+	809	protein_coding	60S ribosomal protein L31-1 [Source:UniProtKB/Swiss-Prot;Acc:Q9SLL7]	Ribosomal_L31e
AT2G35490	96.3837	107.506	105.721	76.97	89.9325	81.7145	118.443	115.608	123.349	98.2523	86.1885	103.856	110.259	109.216	113.846	96.3106	100.137	94.0249	PAP3	2	14912098	14913894	-	1439	protein_coding	Probable plastid-lipid-associated protein 3, chloroplastic [Source:UniProtKB/Swiss-Prot;Acc:O82291]	-
AT1G50020	139.498	172.545	176.839	70.1653	80.3648	92.5702	78.8357	66.5462	66.1757	77.7051	63.7941	89.8961	70.7129	65.4464	64.2304	145.464	160.993	145.299	-	1	18519946	18521781	-	1009	protein_coding	F2J10.10 protein [Source:UniProtKB/TrEMBL;Acc:Q9LPM3]	-
AT1G80380	100.485	120.831	121.727	53.1506	57.4144	43.6001	158.939	112.46	119.477	143.386	141.074	143.049	59.0631	58.6351	64.1683	104.021	119.354	105.866	GLYK	1	30217116	30220595	+	2712	protein_coding	D-glycerate 3-kinase, chloroplastic [Source:UniProtKB/Swiss-Prot;Acc:Q944I4]	-
AT3G03250	102.017	93.3658	105.391	122.726	143.547	133.656	64.7903	44.5089	47.5669	83.2405	68.3697	81.1515	68.4785	68.0856	72.7117	158.218	210.311	157.655	UGP	3	749309	754161	-	2302	protein_coding	UTP--glucose-1-phosphate uridylyltransferase [Source:UniProtKB/TrEMBL;Acc:A0A1I9LT02]	-
AT1G01320	81.9912	192.071	113.371	102.489	129.019	121.698	95.1592	79.3041	78.578	92.4856	73.823	81.939	154.232	137.38	126.567	56.0191	53.6951	55.6232	-	1	121067	130577	-	6079	protein_coding	Tetratricopeptide repeat (TPR)-like superfamily protein [Source:UniProtKB/TrEMBL;Acc:F4HS99]	-
AT2G19750	115.31	92.8048	102.139	205.49	135.992	122.198	59.721	69.8815	81.4756	59.4875	63.8424	51.9288	100.352	120.723	139.164	101.856	98.3368	103.483	RPS30A	2	8514899	8516138	+	659	protein_coding	40S ribosomal protein S30 [Source:UniProtKB/Swiss-Prot;Acc:P49689]	-
AT2G39390	110.442	94.1263	104.216	188.175	139.598	119.884	55.3076	59.766	58.2421	54.4996	67.8636	52.4147	122.526	132.882	138.984	102.571	103.08	117.55	RPL35B	2	16450554	16451878	-	737	protein_coding	60S ribosomal protein L35-2 [Source:UniProtKB/Swiss-Prot;Acc:O80626]	-
AT5G02610	102.061	103.489	110.255	145.764	135.745	134.272	77.8734	69.8649	72.084	79.7815	82.1722	80.562	120.338	98.6003	107.676	100.345	98.3308	96.7181	-	5	587392	588859	+	972	protein_coding	Ribosomal L29 family protein [Source:UniProtKB/TrEMBL;Acc:F4KDR2]	-
AT2G20450	108.11	93.3096	108.916	215.241	145.629	106.817	61.3176	60.3056	63.9684	59.8164	68.4768	56.4087	111.261	111.801	122.918	92.2225	103.336	121.891	RPL14A	2	8813832	8815379	+	804	protein_coding	60S ribosomal protein L14-1 [Source:UniProtKB/Swiss-Prot;Acc:Q9SIM4]	-
AT4G34050	116.174	147.457	118.021	60.8619	71.5474	88.5662	110.767	92.2116	80.4149	133.887	122.71	136.806	102.248	85.6985	70.0334	87.1712	85.0331	99.9679	CCoAOMT1	4	16310409	16312308	+	1550	protein_coding	S-adenosyl-L-methionine-dependent methyltransferases superfamily protein [Source:TAIR;Acc:AT4G34050]	-
AT4G25370	110.307	92.9331	104.417	101.634	83.6995	77.9483	102.37	107.888	100.75	93.5599	101.548	96.4125	94.4826	93.2948	100.931	110.732	119.146	115.918	CLPT1	4	12972685	12974963	+	1162	protein_coding	ATP-dependent Clp protease ATP-binding subunit CLPT1, chloroplastic [Source:UniProtKB/Swiss-Prot;Acc:Q93WL3]	Clp_N
AT1G10410	206.755	234.81	216.619	79.898	94.8045	111.791	12.4877	15.3741	15.1766	13.3596	15.1204	14.0105	80.2952	76.9185	73.2418	192.986	188.633	164.736	-	1	3416430	3419691	-	2297	protein_coding	At1g10410/F14N23_31 [Source:UniProtKB/TrEMBL;Acc:Q8LPT2]	-
AT5G15450	84.2437	89.4167	94.3634	114.014	152.061	149.611	78.8883	64.4534	65.8826	80.2652	57.9452	82.6423	110.238	113.556	109.705	114	131.241	112.792	CLPB3	5	5014212	5018347	-	3186	protein_coding	Chaperone protein ClpB3, chloroplastic [Source:UniProtKB/Swiss-Prot;Acc:Q9LF37]	Clp_N
AT5G50850	95.9892	98.1411	97.2978	109.818	140.291	134.886	91.7602	68.3959	69.4749	97.3053	91.5745	104.846	98.917	95.2712	89.7623	106.475	104.032	106.563	PDH2	5	20689243	20693470	+	1879	protein_coding	Pyruvate dehydrogenase E1 component subunit beta [Source:UniProtKB/TrEMBL;Acc:A0A178UM82]	-
AT5G59613	94.1661	99.8981	95.5269	108.627	96.4769	105.417	97.9952	99.3223	90.8167	113.151	115.9	136.133	100.953	82.6125	83.8661	92.2766	92.5816	94.9041	-	5	24015394	24016610	-	1046	protein_coding	AT3g46430/F18L15_150 [Source:UniProtKB/TrEMBL;Acc:Q9SN96]	-
AT2G43750	66.4689	74.7328	78.7562	68.8484	99.2081	79.2217	112.22	84.6323	94.1418	145.345	143.703	148.761	75.8408	85.3208	95.116	106.307	125.861	115.427	OASB	2	18129435	18132638	-	1664	protein_coding	Cysteine synthase [Source:UniProtKB/TrEMBL;Acc:Q0WW95]	PALP
AT5G61790	71.0783	101.624	64.2113	170.351	174.448	205.493	78.7556	70.5772	79.86	106.742	89.6036	88.5188	102.041	103.141	105.542	68.6592	45.3867	73.4511	CNX1	5	24827063	24829900	-	2182	protein_coding	Calnexin homolog 1 [Source:UniProtKB/Swiss-Prot;Acc:P29402]	-
AT4G00895	104.7	129.285	125.132	89.7643	97.6312	96.199	103.569	103.807	96.2124	105.546	76.5405	117.552	95.7506	85.8208	84.1355	94.0641	100.708	92.168	-	4	381788	382643	+	856	protein_coding	ATPase, F1 complex, OSCP/delta subunit protein [Source:UniProtKB/TrEMBL;Acc:Q8W481]	-
AT2G47450	65.7312	63.5733	60.77	91.6233	54.9032	45.6203	129.443	168.487	182.101	152.639	138.327	164.864	73.6097	92.781	116.401	58.2863	71.7389	65.3197	CAO	2	19472573	19474387	+	1815	protein_coding	Signal recognition particle 43 kDa protein, chloroplastic [Source:UniProtKB/Swiss-Prot;Acc:O22265]	Chromo
AT3G07430	107.564	118.595	115.918	108.923	132.947	100.434	65.8927	81.9561	80.4375	48.9481	42.2852	43.0863	144.089	154.532	170.755	89.0932	97.248	92.4029	YLMG1-1	3	2379128	2380429	+	1302	protein_coding	YlmG homolog protein 1-1, chloroplastic [Source:UniProtKB/Swiss-Prot;Acc:Q9SRS3]	-
AT1G79600	109.143	120.687	114.924	58.154	68.8965	68.1324	131.713	112.422	122.119	110.25	98.0289	104.943	66.0213	73.7294	69.4389	114.755	130.525	116.94	ABC1K3	1	29949910	29952726	-	2541	protein_coding	ABC1K3 [Source:UniProtKB/TrEMBL;Acc:A0A178WNJ7]	ABC1
AT2G45070	119.162	85.794	90.7236	151.763	121.198	119.104	69.7307	78.4752	89.7374	78.9458	87.7512	79.4573	85.338	96.7546	108.046	117.238	95.8359	114.861	SEC61 BETA	2	18586974	18588452	-	869	protein_coding	Protein transport protein Sec61 subunit beta [Source:UniProtKB/Swiss-Prot;Acc:P38389]	-
AT3G14310	27.8036	39.9423	24.5793	123.312	123.485	120.581	142.438	123.753	100.56	169.587	185.781	164.513	82.2759	90.0558	91.3955	58.7252	45.7505	72.4802	PME3	3	4771833	4775258	-	2323	protein_coding	Pectinesterase/pectinesterase inhibitor 3 [Source:UniProtKB/Swiss-Prot;Acc:O49006]	-
AT5G14200	30.9694	35.0979	31.6344	81.7645	93.9907	80.2604	197.706	135.25	87.9909	172.939	238.874	204.986	80.5869	84.1412	90.2159	38.4965	35.0639	64.6028	IMDH3	5	4576123	4578402	+	1706	protein_coding	3-isopropylmalate dehydrogenase [Source:UniProtKB/TrEMBL;Acc:Q5XF32]	-
AT5G53560	128.809	95.4276	99.2046	103.153	102.249	95.3884	98.0869	102.815	97.6416	111.521	114.639	109.645	70.8213	68.4436	73.5778	106.144	100.597	104.807	CYTB5-E	5	21759329	21760578	+	777	protein_coding	CB5-E [Source:UniProtKB/TrEMBL;Acc:A0A178USU5]	-
AT3G61260	124.346	119.067	143.492	54.8413	40.2409	41.9173	109.088	98.609	112.641	110.709	119.153	146.902	53.031	52.9143	61.1192	130.157	147.682	114.712	-	3	22675061	22676851	-	1131	protein_coding	Uncharacterized protein At3g61260 [Source:UniProtKB/Swiss-Prot;Acc:Q9M2D8]	-
AT4G19110	142.075	158.757	152.633	70.3556	77.9157	87.7055	71.7951	68.7631	69.6213	78.5651	72.124	75.1105	81.743	75.5626	73.114	138.122	149.101	137.524	-	4	10454497	10459328	-	2606	protein_coding	Protein kinase superfamily protein [Source:UniProtKB/TrEMBL;Acc:F4JSF8]	Pkinase
AT4G32410	75.3659	83.733	78.7692	101.61	127.179	100.666	112.602	96.7219	96.1827	124.505	113.664	127.576	81.6435	84.9563	85.8735	97.2659	96.5255	95.218	CESA1	4	15640490	15646844	-	4221	protein_coding	Cellulose synthase A catalytic subunit 1 [UDP-forming] [Source:UniProtKB/Swiss-Prot;Acc:O48946]	-
AT4G02230	104.351	63.1951	85.6419	184.222	135.458	122.866	68.6173	78.5492	80.9304	66.6228	77.3982	70.0536	72.282	93.4572	91.632	127.386	132.135	124.865	RPL19C	4	979158	980698	-	918	protein_coding	60S ribosomal protein L19-3 [Source:UniProtKB/Swiss-Prot;Acc:P49693]	-
AT3G57290	108.186	119.245	108.044	127.691	143.569	130.321	64.2176	54.4359	60.306	54.1077	59.2747	61.0032	120.869	118.133	117.18	110.679	105.421	116.151	TIF3E1	3	21196517	21199319	-	1841	protein_coding	Eukaryotic translation initiation factor 3 subunit E [Source:UniProtKB/TrEMBL;Acc:A0A178VL03]	-
AT5G64140	87.5757	90.5379	103.488	190.924	155.624	135.298	77.683	57.2666	56.3022	77.0303	93.6678	76.1782	111.645	92.9017	108.408	79.6125	87.955	94.9763	RPS28C	5	25667324	25668777	-	965	protein_coding	RPS28 [Source:UniProtKB/TrEMBL;Acc:A0A178UA91]	-
AT2G23350	98.4032	91.4974	94.0051	115.586	111.033	88.1058	92.3137	87.5183	88.709	86.9208	95.5766	84.6711	105.842	126.023	135.57	88.0991	92.1636	94.5962	PAB4	2	9942915	9946347	+	2589	protein_coding	Polyadenylate-binding protein 4 [Source:UniProtKB/Swiss-Prot;Acc:O22173]	RRM_1
AT1G58360	163.403	136.245	161.091	63.2034	86.783	111.266	40.1061	44.0532	36.8961	44.8971	34.9055	39.8716	86.9323	99.5077	79.9977	179.974	200.902	166.502	AAP1	1	21676388	21680519	+	1899	protein_coding	NAT2 [Source:UniProtKB/TrEMBL;Acc:A0A178WEG7]	Aa_trans
ATCG01020	114.952	166.313	157.454	52.6322	25.352	40.9622	184.66	125.758	113.181	65.3438	54.0924	89.0714	113.026	109.893	76.3878	89.7144	108.686	88.2134	RPL32	Pt	113449	113607	+	159	protein_coding	50S ribosomal protein L32, chloroplastic [Source:UniProtKB/Swiss-Prot;Acc:P61847]	-
AT5G19220	77.8052	93.3215	91.0379	89.322	93.7705	72.351	114.817	85.6079	96.0382	113.356	111.397	126.503	96.0095	102.807	107.461	94.0649	108.717	99.3415	ADG2	5	6463824	6466831	-	1732	protein_coding	Glucose-1-phosphate adenylyltransferase large subunit 1, chloroplastic [Source:UniProtKB/Swiss-Prot;Acc:P55229]	-
AT2G44060	100.049	81.6184	85.0628	86.2522	85.4797	94.0335	98.8302	104.464	102.672	122.897	114.585	134.774	74.7834	78.0634	80.0324	114.997	109.401	103.433	-	2	18226263	18228293	+	1418	protein_coding	At2g44060 [Source:UniProtKB/TrEMBL;Acc:O80576]	-
AT2G43530	138.995	59.6329	33.7689	77.2495	49.2897	85.7499	107.009	172.898	110.045	120.499	214.126	115.024	89.1866	108.635	113.527	46.2614	27.1665	101.001	ATTI3	2	18070110	18070523	+	252	protein_coding	Defensin-like protein 194 [Source:UniProtKB/Swiss-Prot;Acc:O22867]	-
AT1G62380	66.905	99.2831	61.8589	79.2088	75.6339	51.3923	149.112	98.4681	116.15	151.407	180.832	212.987	81.4473	69.5792	61.2655	77.3461	62.9409	73.1141	ACO2	1	23082036	23084253	+	1452	protein_coding	1-aminocyclopropane-1-carboxylate oxidase 2 [Source:UniProtKB/Swiss-Prot;Acc:Q41931]	2OG-FeII_Oxy
AT1G49750	58.8271	81.265	59.0691	104.252	119.842	146.372	102.281	81.1183	98.6267	150.043	105.834	129.913	107.465	90.1378	62.4532	93.3304	76.0676	100.692	-	1	18410857	18413016	-	2042	protein_coding	AT1G49750 protein [Source:UniProtKB/TrEMBL;Acc:Q9FXA1]	-
AT1G22770	163.948	229.912	183.678	82.5348	105.551	109.683	20.3128	19.7188	17.3799	15.2463	10.5922	15.3038	104.151	96.7585	91.3266	162.588	172.675	165.817	GI	1	8061751	8067790	+	4303	protein_coding	Protein GIGANTEA [Source:UniProtKB/Swiss-Prot;Acc:Q9SQI2]	-
AT2G29980	117.404	210.033	158.573	79.4556	108.428	83.5688	67.1154	58.2998	57.1665	100.331	105.39	108.603	81.2436	70.0793	66.7368	93.6424	90.6003	109.694	FAD3	2	12781524	12785190	-	1746	protein_coding	FAD3 [Source:UniProtKB/TrEMBL;Acc:A0A178VX43]	-
AT1G19910	101.886	99.8561	96.3141	87.0389	104.002	127.28	74.9168	92.2913	95.3937	92.2192	91.1642	100.276	82.3734	88.5361	81.3045	119.253	114.496	116.794	VHA-C2	1	6913001	6914634	+	1453	protein_coding	V-type proton ATPase proteolipid subunit [Source:UniProtKB/TrEMBL;Acc:Q24JM2]	-
AT5G24490	43.0131	48.329	53.9712	19.2038	21.6664	22.5991	180.279	202.543	209.1	153.114	197.686	209.09	80.5978	83.2629	80.8521	51.8244	61.7034	43.9684	-	5	8365601	8367460	+	1298	protein_coding	30S ribosomal protein [Source:UniProtKB/TrEMBL;Acc:Q94K97]	-
AT5G60920	74.4991	92.8305	77.2523	106.752	136.474	122.974	106.033	70.9116	72.5714	130.559	124.106	141.286	84.3198	74.1887	73.8885	93.3572	90.2999	88.8651	COB	5	24511152	24514338	-	2309	protein_coding	Protein COBRA [Source:UniProtKB/Swiss-Prot;Acc:Q94KT8]	-
AT1G08520	90.3668	98.5754	96.4882	49.2046	58.7537	49.6096	125.507	113.121	121.573	128.345	119.014	127.08	94.3664	95.887	95.1034	91.3127	110.223	96.1632	CHLD	1	2696381	2701022	+	2643	protein_coding	Mg-protoporphyrin IX chelatase [Source:UniProtKB/TrEMBL;Acc:A0A178W355]	-
AT2G47470	100.573	94.1992	77.2545	159.081	143.015	202.133	48.8357	62.6638	66.5536	58.7192	53.7706	57.0745	110.926	114.293	119.344	104.864	87.4339	97.5222	PDIL2-1	2	19481254	19484015	+	1680	protein_coding	UNE5 [Source:UniProtKB/TrEMBL;Acc:A0A178W1F8]	-
AT5G08650	92.7821	114.429	116.582	76.2391	84.3395	72.961	112.48	96.5491	106.374	86.3529	88.1576	91.4446	110.74	113.707	122.762	82.4158	97.6352	89.7412	-	5	2806302	2813602	-	2851	protein_coding	Translation factor GUF1 homolog, chloroplastic [Source:UniProtKB/TrEMBL;Acc:A0A178USI8]	GTP_EFTU
AT3G59780	73.7951	90.6926	88.5978	54.1633	56.8324	48.0322	149.587	111.887	114.991	168.5	158.714	183.863	59.8601	57.7279	62.5414	88.8031	99.358	86.9036	-	3	22086333	22090529	+	2734	protein_coding	Rhodanese/Cell cycle control phosphatase superfamily protein [Source:UniProtKB/TrEMBL;Acc:F4J9G2]	-
AT1G14400	111.598	109.469	118.029	83.834	109.957	110.447	65.6912	62.3411	64.74	81.898	81.3048	83.9685	81.0664	81.8827	86.5665	146.891	143.739	129.455	UBC1	1	4926486	4928812	-	1642	protein_coding	Ubiquitin-conjugating enzyme E2 1 [Source:UniProtKB/Swiss-Prot;Acc:P25865]	UQ_con
AT3G16670	90.2633	352.333	223.284	13.5967	26.1271	17.5743	92.7213	132.378	148.212	33.6961	70.0495	8.96468	145.835	118.684	74.344	61.7556	72.6669	68.6283	-	3	5681380	5682362	+	836	protein_coding	AT3g16670/MGL6_12 [Source:UniProtKB/TrEMBL;Acc:Q9LUR6]	-
AT5G41700	85.0751	95.716	111.442	57.9812	52.6616	58.6169	142.122	128.86	154.843	122.459	115.379	146.657	57.9001	53.8217	51.6254	106.579	117.848	90.9156	UBC8	5	16675582	16677525	+	1441	protein_coding	ubiquitin conjugating enzyme 8 [Source:TAIR;Acc:AT5G41700]	UQ_con
AT2G24270	70.5736	102.359	82.9964	62.6138	68.1189	71.8462	119.257	142.047	131.655	101.652	101.55	115.947	100.178	115.503	118.519	77.1025	82.2813	81.2877	ALDH11A3	2	10326918	10330048	-	2345	protein_coding	aldehyde dehydrogenase 11A3 [Source:TAIR;Acc:AT2G24270]	Aldedh
AT1G76030	102.61	109.607	102.485	75.6137	102.962	103.796	104.902	79.4569	84.24	104.47	97.7414	113.179	90.3306	87.1977	84.2679	104.607	100.735	96.9799	VHA-B1	1	28533710	28537194	+	1988	protein_coding	V-type proton ATPase subunit B1 [Source:UniProtKB/Swiss-Prot;Acc:P11574]	ATP-synt_ab
AT1G78070	168.073	171.68	186.83	91.9289	96.3803	95.1927	20.1986	20.0944	18.0381	22.1852	14.2697	23.4479	72.7511	73.9071	83.3383	201.353	198.241	184.194	-	1	29354944	29359032	+	2933	protein_coding	At1g78070/F28K19_28 [Source:UniProtKB/TrEMBL;Acc:Q94JT6]	-
AT4G18700	186.836	133.211	156.522	95.7574	80.2893	94.3445	36.655	36.9367	33.1634	31.8819	35.3015	38.3868	70.9628	65.9511	71.1345	188.629	201.043	184.659	CIPK12	4	10288798	10291058	-	2261	protein_coding	CBL-interacting serine/threonine-protein kinase 12 [Source:UniProtKB/Swiss-Prot;Acc:Q9SN43]	Pkinase
AT2G44670	106.283	99.9523	131.568	155.982	145.835	133.08	43.4207	19.6097	24.8034	65.6615	66.0672	63.4522	42.5573	39.2864	40.7342	172.395	201.765	185.678	FLZ3	2	18425111	18426121	+	898	protein_coding	FCS-Like Zinc finger 3 [Source:UniProtKB/Swiss-Prot;Acc:O80506]	-
AT1G53210	106.737	137.423	114.634	53.2359	73.6085	85.5861	99.9238	80.3846	83.4104	105.827	91.2798	107.846	80.0506	77.9345	72.5867	135.068	124.311	107.229	NCL	1	19844450	19847856	+	2421	protein_coding	Sodium/calcium exchanger NCL [Source:UniProtKB/Swiss-Prot;Acc:Q8L636]	Na_Ca_ex
AT4G11570	152.466	124.098	152.639	33.1608	40.8522	55.6972	107.502	96.5214	107.374	123.369	98.1415	121.791	44.4735	40.1656	36.3542	132.756	137.753	131.374	PYRP2	4	7004265	7006125	+	1861	protein_coding	5-amino-6-(5-phospho-D-ribitylamino)uracil phosphatase, chloroplastic [Source:UniProtKB/Swiss-Prot;Acc:Q9LDD5]	-
AT5G20280	90.8885	80.1641	84.7866	145.375	163.692	175.686	50.8617	53.8213	50.205	55.1965	37.0457	51.1853	90.5657	96.2368	108.716	136.02	139.37	126.539	SPS1	5	6844712	6850237	-	3654	protein_coding	Sucrose-phosphate synthase 1 [Source:UniProtKB/Swiss-Prot;Acc:Q94BT0]	Glycos_transf_1
AT3G24503	170.175	114.276	120.36	96.1293	104.491	86.6218	63.1392	46.937	45.023	71.3699	59.1752	68.4226	95.056	99.1615	101.718	140.649	135.802	116.344	ALDH2C4	3	8919560	8923296	-	1945	protein_coding	Aldehyde dehydrogenase family 2 member C4 [Source:UniProtKB/Swiss-Prot;Acc:Q56YU0]	Aldedh
AT1G50010	81.5489	111.209	87.6571	66.333	84.4219	64.3974	122.477	107.543	119.141	136.286	171.227	131.045	68.2089	62.8456	66.5552	79.3032	87.8844	86.5125	TUBA4	1	18517586	18520000	+	1775	protein_coding	Tubulin alpha-2 chain [Source:UniProtKB/Swiss-Prot;Acc:B9DGT7]	Tubulin
AT2G24200	100.836	71.9596	65.4229	93.9357	104.476	117.287	84.0346	108.96	98.5335	98.9261	95.2745	95.1813	99.7745	109.914	111.773	99.6571	82.1474	96.4777	LAP1	2	10286806	10289685	-	2009	protein_coding	Leucine aminopeptidase 1 [Source:UniProtKB/Swiss-Prot;Acc:P30184]	-
AT3G52230	90.0749	95.9982	107.71	86.1879	86.6974	95.8617	103.039	92.9491	93.303	102.209	92.675	108.532	93.8986	89.0488	98.1439	96.8609	104.622	95.8217	-	3	19371135	19372687	+	918	protein_coding	AT3g52230/F4F15_340 [Source:UniProtKB/TrEMBL;Acc:Q9SUY2]	-
AT5G20890	100.789	110.099	106.852	136.114	136.889	125.012	56.1027	51.1709	55.9201	52.539	62.8972	57.2967	108.482	111.112	114.538	115.645	114.469	116.544	CCT2	5	7086653	7090169	-	2214	protein_coding	T-complex protein 1 subunit beta [Source:UniProtKB/Swiss-Prot;Acc:Q940P8]	-
AT5G24300	107.707	121.702	121.166	94.5106	105.935	85.0667	65.7939	62.8497	63.2644	64.0775	59.3944	69.5842	85.9323	98.9267	109.412	132.19	151.015	133.833	SS1	5	8266566	8271205	+	2672	protein_coding	Starch synthase, chloroplastic/amyloplastic (Fragment) [Source:UniProtKB/TrEMBL;Acc:W8QN76]	Glycos_transf_1
AT4G31300	93.4787	86.2241	85.0742	144.543	155.838	141.669	72.3033	68.1571	71.652	64.9983	71.5905	68.1059	98.2197	110.521	112.406	94.4412	92.1997	97.0922	PBA1	4	15188744	15191217	+	1170	protein_coding	Proteasome subunit beta type [Source:UniProtKB/TrEMBL;Acc:F4JRY2]	Proteasome
AT2G44490	106.594	64.9537	98.4921	103.574	106.162	100.886	93.1572	86.0845	79.9132	92.7274	84.6488	104.487	79.0363	81.1281	92.0494	117.881	139.629	92.8197	BGLU26	2	18364652	18367835	+	2223	protein_coding	Beta-glucosidase 26, peroxisomal [Source:UniProtKB/Swiss-Prot;Acc:O64883]	Glyco_hydro_1
AT1G64860	85.4289	135.67	113.136	80.1828	88.9219	92.0794	100.583	83.6144	88.989	106.771	93.9507	126.87	111.69	109.672	103.689	66.4259	67.2782	65.9619	SIGA	1	24097736	24100970	+	2372	protein_coding	RNA polymerase sigma factor sigA [Source:UniProtKB/Swiss-Prot;Acc:O24629]	Sigma70_r2
AT5G14970	72.6886	86.8189	79.6853	97.8975	90.0747	89.121	117.114	88.1991	101.622	119.577	109.97	141.075	80.1296	79.3504	82.2426	90.7801	100.954	91.4191	-	5	4847247	4849053	+	1482	protein_coding	At4g33110 [Source:UniProtKB/TrEMBL;Acc:Q9LFQ8]	-
AT2G20420	107.479	93.6247	90.371	110.433	130.288	128.827	65.5689	60.4235	60.5991	76.355	77.8617	83.3443	98.6914	103.765	98.7652	117.11	107.094	107.86	-	2	8805342	8808171	+	1811	protein_coding	Succinate--CoA ligase [ADP-forming] subunit beta, mitochondrial [Source:UniProtKB/Swiss-Prot;Acc:O82662]	-
AT5G11200	96.7155	107.485	111.125	110.973	128.735	126.777	65.4129	57.1298	59.4659	58.6006	65.5246	58.1538	110.878	113.407	113.472	109.262	114.213	109.769	-	5	3567174	3571039	+	1953	protein_coding	DEAD/DEAH box RNA helicase family protein [Source:UniProtKB/TrEMBL;Acc:F4JWF6]	DEAD
AT1G15980	58.7012	67.3947	79.3025	28.9492	31.9568	27.5497	192.546	135.588	150.853	173.781	158.289	195.293	47.0059	44.5637	47.6372	81.0021	112.787	82.8596	PNSB1	1	5489145	5491363	+	1719	protein_coding	Photosynthetic NDH subunit of subcomplex B 1, chloroplastic [Source:UniProtKB/Swiss-Prot;Acc:Q9S9N6]	-
AT2G36170	91.6896	72.7888	81.9619	179.527	137.947	109.859	78.5927	72.7871	70.9863	65.3329	72.5695	65.5859	124.723	112.035	138.711	76.2497	77.9874	85.171	RPL40B	2	15172061	15173340	+	773	protein_coding	Ubiquitin-60S ribosomal protein L40-1 [Source:UniProtKB/Swiss-Prot;Acc:B9DHA6]	ubiquitin
AT3G03920	143.61	96.0966	107.798	169.344	115.895	93.0047	41.7138	58.7941	63.6924	27.6116	30.5976	27.2277	88.9472	115.932	128.573	133.463	130.432	140.329	-	3	1008995	1010573	-	931	protein_coding	Putative H/ACA ribonucleoprotein complex subunit 1-like protein 1 [Source:UniProtKB/Swiss-Prot;Acc:Q8VZT0]	-
AT1G65490	103.977	87.8492	78.5818	155.769	140.164	148.205	51.2718	61.6848	61.8663	48.4054	42.4406	53.8953	82.6937	109.347	147.806	127.412	107.094	103.806	-	1	24354646	24355490	+	728	protein_coding	unknown protein; FUNCTIONS IN: molecular_function unknown; INVOLVED IN: biological_process unknown; LOCATED IN: endomembrane system; EXPRESSED IN: 22 plant structures; EXPRESSED DURING: 13 growth stages; BEST Arabidopsis thaliana protein match is: u /.../ protein (TAIR:AT1G65486.1); Ha. [Source:TAIR;Acc:AT1G65490]	-
AT2G31570	135.006	116.427	123.483	56.3518	58.6551	79.2017	93.1235	79.2881	78.2856	98.1342	92.1798	108.489	81.1648	71.6548	69.1781	135.919	124.911	109.632	GPX2	2	13437974	13439923	-	895	protein_coding	Probable glutathione peroxidase 2 [Source:UniProtKB/Swiss-Prot;Acc:O04922]	GSHPx
AT5G58710	97.9492	72.3388	66.703	180.307	149.474	176.054	43.1928	56.89	66.6307	50.107	47.3863	50.9863	103.588	127.653	139.327	104.365	85.1008	92.6624	CYP20-1	5	23717775	23719778	+	963	protein_coding	Peptidyl-prolyl cis-trans isomerase [Source:UniProtKB/TrEMBL;Acc:A0A178UBF4]	Pro_isomerase
AT4G17550	215.617	154.574	185.235	73.5262	61.9298	71.0303	5.70537	5.70152	6.31378	6.24724	4.8958	6.22086	44.9919	50.1856	51.9518	260.38	273.084	232.613	-	4	9777648	9779939	-	2126	protein_coding	Putative glycerol-3-phosphate transporter 4 [Source:UniProtKB/Swiss-Prot;Acc:O23596]	MFS_1
AT1G62480	33.3363	27.6989	34.2968	78.3424	41.8293	20.3681	167.694	144.333	170.889	155.558	352.53	221.84	30.4739	28.054	30.914	54.8822	62.4842	51.3659	-	1	23128651	23129759	+	818	protein_coding	At1g62480/T3P18_4 [Source:UniProtKB/TrEMBL;Acc:Q9SXE9]	-
AT2G39470	83.8198	84.2448	92.0813	43.6369	36.366	39.4137	144.357	134.573	140.207	141.428	125.567	149.695	72.7418	75.9302	90.7525	76.2237	91.422	84.3149	PNSL1	2	16476198	16477843	+	1044	protein_coding	Photosynthetic NDH subunit of lumenal location 1, chloroplastic [Source:UniProtKB/Swiss-Prot;Acc:O80634]	-
AT5G37360	89.3154	89.9362	93.9086	84.7081	93.5297	88.3161	102.06	79.7424	96.3201	117.406	90.789	117.164	69.0248	70.9089	81.3686	112.74	121.517	107.453	-	5	14805213	14808275	-	1316	protein_coding	AT5g37360/MNJ8_150 [Source:UniProtKB/TrEMBL;Acc:Q93Z11]	-
AT5G64290	81.5466	107.863	95.7149	68.4492	92.9581	79.4278	110.613	101.231	111.887	115.02	86.7856	98.4286	83.9762	87.0756	86.4158	98.461	99.5812	99.6947	DIT2-1	5	25714178	25716901	-	2268	protein_coding	Dicarboxylate transporter 2.1, chloroplastic [Source:UniProtKB/Swiss-Prot;Acc:Q9FMF7]	Na_sulph_symp
AT1G80920	3.99124	5.9622	4.16086	2.37852	1.79921	3.03128	309.071	272.242	308.176	225.711	234.061	302.109	6.71533	5.01407	3.82914	6.55673	3.7943	5.47441	ATJ8	1	30403503	30404713	-	1016	protein_coding	Chaperone protein dnaJ 8, chloroplastic [Source:UniProtKB/Swiss-Prot;Acc:Q9SAG8]	DnaJ
AT1G01090	90.975	92.1308	98.5682	103.57	104.992	93.121	95.0286	84.0927	81.3516	88.6933	90.9268	88.7051	90.8565	90.9768	102.42	97.7293	106.71	102.547	PDH-E1 ALPHA	1	47234	49304	-	1896	protein_coding	Pyruvate dehydrogenase E1 component subunit alpha [Source:UniProtKB/TrEMBL;Acc:A0A178W8A7]	-
AT1G74560	98.911	100.739	101.954	148.092	149.618	136.984	65.9586	59.0259	65.982	42.5303	47.2319	43.4776	129.709	122.286	121.123	86.5666	89.7658	91.5961	NRP1	1	28017584	28020059	-	1161	protein_coding	NAP1-related protein 1 [Source:TAIR;Acc:AT1G74560]	-
AT2G21160	100.52	94.0347	89.8064	131.501	131.464	128.312	66.4076	69.8411	71.4743	67.0426	69.1622	63.6956	100.527	109.359	101.271	109.178	90.7836	106.183	-	2	9068252	9070473	+	1219	protein_coding	Translocon-associated protein subunit alpha [Source:UniProtKB/Swiss-Prot;Acc:P45434]	-
AT5G66040	79.1842	55.5211	47.5173	78.616	62.2763	65.2509	102.047	126.924	130.657	130.662	148.711	168.284	46.9403	65.9862	69.1406	113.568	104.168	104.296	STR16	5	26410344	26411355	+	855	protein_coding	Thiosulfate sulfurtransferase 16, chloroplastic [Source:UniProtKB/Swiss-Prot;Acc:Q39129]	Rhodanese
AT3G15850	74.9648	104.446	77.7339	79.2468	80.4601	80.0926	125.359	136.044	135.826	97.3509	85.5558	111.691	124.433	125.453	122.389	42.5793	43.2454	52.5151	ADS3	3	5358601	5361185	+	1789	protein_coding	JB67 [Source:UniProtKB/TrEMBL;Acc:A0A178VBZ6]	-
AT5G04430	93.3608	88.8889	92.4467	126.705	115.473	93.8996	78.3087	78.2146	81.3613	69.6085	78.4159	75.972	107.181	118.188	127.534	85.3267	93.1244	93.5463	BTR1	5	1250248	1253953	-	1648	protein_coding	binding to TOMV RNA 1L (long form) [Source:TAIR;Acc:AT5G04430]	KH_1
AT3G12345	94.7375	85.0559	95.5468	48.944	44.1511	35.9382	118.006	161.633	171.44	93.0395	97.7922	115.432	65.9818	79.2696	91.506	88.9998	112.491	96.3488	-	3	3930019	3931000	-	982	protein_coding	FKBP-type peptidyl-prolyl cis-trans isomerase [Source:UniProtKB/TrEMBL;Acc:Q9LHH3]	-
AT1G09070	122.479	78.955	87.788	62.7802	61.5812	81.7998	69.0438	81.4486	99.8685	75.197	70.5405	73.0177	77.8578	115.824	157.398	141.752	121.923	113.61	SRC2	1	2927502	2929107	+	1606	protein_coding	Protein SRC2 homolog [Source:UniProtKB/Swiss-Prot;Acc:O04023]	C2
AT5G54810	177.821	89.5191	92.4854	80.4174	81.842	79.6009	68.3339	86.9035	84.9455	74.312	77.1781	66.5099	67.5883	85.4748	88.4135	116.713	126.723	147.185	TSB1	5	22264594	22266902	-	1788	protein_coding	Tryptophan synthase [Source:UniProtKB/TrEMBL;Acc:Q0WUI8]	PALP
AT3G48690	201.863	128.249	153.254	52.1661	58.5798	76.1783	60.2021	75.0952	56.4884	50.357	46.2579	50.2864	63.7583	70.5144	73.9392	149.568	181.173	143.896	CXE12	3	18037046	18038234	-	1189	protein_coding	Probable carboxylesterase 12 [Source:UniProtKB/Swiss-Prot;Acc:Q9SMN0]	Abhydrolase_3
AT5G24690	98.0777	96.9586	105.689	106.313	111.416	96.9801	87.78	86.4587	77.5647	67.6523	69.407	73.9742	97.0192	104.52	109.066	99.7448	103.543	98.9392	-	5	8455457	8458756	-	2135	protein_coding	AT5g24690/MXC17_8 [Source:UniProtKB/TrEMBL;Acc:Q93W02]	-
AT1G56190	65.0934	56.9504	70.9774	55.5631	52.8853	54.9024	127.251	116.281	120.289	158.809	142.097	159.589	51.6064	54.8023	60.3542	112.641	120.587	109.779	-	1	21028137	21030684	+	1933	protein_coding	Phosphoglycerate kinase [Source:UniProtKB/TrEMBL;Acc:A0A178W4Q1]	-
AT1G71950	209.072	145.693	164.411	81.5457	74.5687	94.2268	16.4944	25.5837	27.8054	16.897	13.0362	16.8708	62.5976	74.2797	74.0202	209.87	210.326	172.722	-	1	27080184	27081641	-	748	protein_coding	At1g71950 [Source:UniProtKB/TrEMBL;Acc:Q9C8W7]	-
AT1G03475	79.9104	89.6248	93.5817	73.0452	73.1177	59.6127	114.6	98.5382	103.613	123.794	115.095	114.323	83.1232	85.2505	87.5114	93.3882	99.3361	102.218	CPX1	1	868853	871308	-	1743	protein_coding	Coproporphyrinogen-III oxidase 1, chloroplastic [Source:UniProtKB/Swiss-Prot;Acc:Q9LR75]	-
AT3G52500	110.836	146.333	106.071	116.186	133.537	150.451	45.6699	39.0573	37.886	53.0419	57.3306	53.2209	87.5388	93.5264	88.8059	135.668	113.222	120.279	-	3	19465264	19467455	-	2192	protein_coding	At3g52500 [Source:UniProtKB/TrEMBL;Acc:Q9SVD1]	-
AT1G16080	69.6901	72.8945	90.26	60.9488	55.6164	49.5087	158.351	122.617	120.28	146.197	145.334	146.69	42.2305	47.2905	56.4371	89.7008	108.131	101.197	-	1	5514262	5516027	+	1340	protein_coding	Nuclear protein [Source:UniProtKB/TrEMBL;Acc:Q9S9M7]	-
AT5G24314	81.2944	85.1705	100.366	96.4677	90.5316	76.1136	110.768	88.9595	79.6067	110.842	117.834	120.453	88.6687	90.3544	94.2818	83.6783	84.8382	81.8727	PTAC7	5	8277700	8279400	+	861	protein_coding	plastid transcriptionally active7 [Source:TAIR;Acc:AT5G24314]	-
AT3G48000	97.0336	90.4014	86.0745	58.5848	73.9189	72.8704	112.717	120.244	120.567	101.955	110.146	115.67	73.4211	76.5818	79.7392	91.8098	96.5766	103.596	ALDH2B4	3	17716864	17720169	-	2161	protein_coding	Aldehyde dehydrogenase family 2 member B4, mitochondrial [Source:UniProtKB/Swiss-Prot;Acc:Q9SU63]	Aldedh
AT1G54580	64.5131	60.776	70.0769	180.199	164.861	150.717	71.8437	56.673	53.8285	89.6107	110.428	91.3907	79.414	63.543	70.3932	101.573	98.8126	102.711	ACP2	1	20389347	20391147	+	1013	protein_coding	Acyl carrier protein 2, chloroplastic [Source:UniProtKB/Swiss-Prot;Acc:P25701]	PP-binding
AT5G55190	84.5734	82.5153	86.6325	114.485	124.865	117.082	83.5454	81.2902	82.5649	82.252	91.7442	82.9559	84.6714	90.9544	93.1874	96.4806	105.952	94.8561	RAN3	5	22392063	22394185	+	1116	protein_coding	GTP-binding nuclear protein [Source:UniProtKB/TrEMBL;Acc:A0A178UD71]	Ras
AT3G21670	160.319	202.134	191.025	41.7329	56.3988	75.6524	39.851	40.0097	34.6341	33.7961	29.1391	36.0225	60.1374	57.0289	57.6458	177.106	203.79	183.669	NPF6.4	3	7626757	7629205	-	2209	protein_coding	Protein NRT1/ PTR FAMILY 6.4 [Source:UniProtKB/Swiss-Prot;Acc:Q9LVE0]	-
AT5G11420	93.2592	72.7629	70.9442	98.0466	95.4698	72.1837	107.408	89.8196	80.3182	119.701	146.857	146.172	65.4802	70.0564	72.6076	92.5894	88.1312	96.2703	-	5	3644547	3647411	+	1629	protein_coding	Uncharacterized protein At5g11420 [Source:UniProtKB/TrEMBL;Acc:Q9LYE7]	-
AT2G36390	95.8651	107.883	117.82	125.195	157.249	155.088	23.9755	21.2458	22.1883	24.225	20.3988	22.9594	80.0005	89.0844	101.392	161.027	191.946	158.318	SBE2.1	2	15264211	15270092	+	2801	protein_coding	SBE2.1 [Source:UniProtKB/TrEMBL;Acc:A0A178VXI8]	-
AT5G43260	194.415	210.447	214.481	52.3183	63.1115	72.2234	21.331	29.1581	28.4098	14.5554	9.94477	19.2644	80.3975	72.6007	76.3828	170.056	180.298	166.256	-	5	17357377	17358340	-	964	protein_coding	Chaperone protein dnaJ-like protein [Source:UniProtKB/TrEMBL;Acc:Q94CB5]	-
AT1G18070	116.846	123.207	120.208	107.267	121.191	127.94	58.8101	51.9317	50.5645	56.4081	50.9539	57.0797	86.4215	86.6133	89.0869	126.605	122.54	121.388	-	1	6213651	6218384	-	2290	protein_coding	T10F20.8 protein [Source:UniProtKB/TrEMBL;Acc:Q9LMS7]	GTP_EFTU
AT3G46010	107.056	102.011	102.7	84.8292	73.08	76.5723	98.8725	99.7667	96.52	102.804	101.31	108.176	45.5	51.8785	53.6266	126.749	121.198	118.958	ADF1	3	16909217	16910845	-	1082	protein_coding	Actin depolymerizing factor 1 [Source:UniProtKB/TrEMBL;Acc:A8MR09]	Cofilin_ADF
AT1G03630	67.1558	73.6306	75.9776	46.1037	47.3439	34.7513	134.21	121.402	135.318	151.524	132.34	162.76	80.802	82.6452	93.6401	71.1124	85.9552	73.2786	PORC	1	907523	909650	+	1787	protein_coding	Protochlorophyllide reductase C, chloroplastic [Source:UniProtKB/Swiss-Prot;Acc:O48741]	adh_short
AT3G27925	77.9776	91.196	88.4052	60.2998	78.7894	82.7322	107.16	111.44	124.291	112.537	89.8587	116.595	75.4561	82.9468	80.5966	94.664	101.845	92.1996	DEGP1	3	10365652	10369013	-	1796	protein_coding	DEGP1 [Source:UniProtKB/TrEMBL;Acc:A0A178V823]	-
AT5G35530	91.5641	73.4537	80.0572	134.636	110.98	92.447	87.2378	95.3629	99.4285	76.9967	83.0603	73.2088	84.6969	98.7141	109.299	91.8706	93.29	92.5419	RPS3C	5	13710026	13712288	-	1172	protein_coding	40S ribosomal protein S3-3 [Source:UniProtKB/Swiss-Prot;Acc:Q9FJA6]	-
AT1G01550	113.04	102.291	104.21	71.6076	98.657	97.9437	87.4385	70.3748	80.9056	100.739	90.5281	98.8865	73.9808	69.5368	63.8733	117.441	122.597	104.713	BPS1	1	199527	201775	+	1698	protein_coding	Protein BPS1, chloroplastic [Source:UniProtKB/Swiss-Prot;Acc:Q9LMM6]	-
AT5G46020	90.012	84.468	93.6589	108.321	87.2784	87.5807	100.926	85.9365	87.27	95.5166	111.032	109.368	81.071	78.94	86.1626	95.1583	91.804	91.843	-	5	18662805	18664908	-	1044	protein_coding	28 kDa heat/acid-stable phosphoprotein-like protein [Source:UniProtKB/TrEMBL;Acc:Q9FNM0]	-
AT5G47200	154.257	125.931	135.779	88.3783	95.2463	94.1952	53.096	52.0643	51.9383	58.4278	59.576	63.4631	80.1057	72.5293	71.9882	138.857	134.429	131.705	RABD2B	5	19166859	19169093	+	1154	protein_coding	Ras-related protein RABD2b [Source:UniProtKB/Swiss-Prot;Acc:Q9FPJ4]	Ras
AT1G68660	88.671	86.7887	98.4755	91.6014	78.1379	99.556	92.3991	104.34	96.1473	104.912	92.9936	104.722	73.9737	80.1505	84.8763	95.3287	100.439	88.3105	CPLS1	1	25777851	25779249	-	853	protein_coding	ATP-dependent Clp protease adapter protein CLPS1, chloroplastic [Source:UniProtKB/Swiss-Prot;Acc:Q9SX29]	-
AT3G55750	109.54	61.6986	71.5952	192.809	116.999	95.6562	58.1157	75.7478	80.5808	46.4417	42.5744	40.5283	95.1585	116.177	158.997	98.0026	96.8895	102.73	RPL35AD	3	20698431	20700200	+	911	protein_coding	60S ribosomal protein L35a-4 [Source:UniProtKB/Swiss-Prot;Acc:P51422]	-
AT1G02500	106.564	81.1986	77.4456	69.2868	80.0915	83.9933	115.742	119.319	115.074	115.215	128.022	126.735	56.6648	59.1662	57.117	89.9014	82.4462	90.8057	SAM1	1	518091	520495	+	1751	protein_coding	S-adenosylmethionine synthase [Source:UniProtKB/TrEMBL;Acc:A0A178WES1]	-
AT4G25570	98.8745	98.7527	100.415	59.6564	58.5133	72.4844	91.9077	93.9676	102.422	91.8023	89.8452	106.488	99.9718	103.517	101.417	89.7448	95.8555	96.5927	ACYB-2	4	13053661	13055800	-	1228	protein_coding	ACYB-2 [Source:UniProtKB/TrEMBL;Acc:A0A178UZ09]	Cytochrom_B561
AT4G24820	95.77	95.1884	89.9467	136.991	141.625	135.792	62.6399	65.01	58.3612	59.5124	62.2792	63.7399	98.5105	100.378	104.78	98.9352	85.5111	96.6531	RPN7	4	12789030	12792729	-	1717	protein_coding	26S proteasome non-ATPase regulatory subunit 6 homolog [Source:UniProtKB/Swiss-Prot;Acc:Q93Y35]	-
AT5G40370	131.265	96.5782	96.9812	100.026	83.5114	109.445	61.7515	69.515	62.1122	75.4755	67.7074	74.3893	74.012	80.7005	75.5829	132.44	125.89	133.189	-	5	16147347	16149256	-	1246	protein_coding	Glutaredoxin family protein [Source:UniProtKB/TrEMBL;Acc:B3H604]	-
AT2G11225	77.566	70.4034	66.475	87.5511	74.0797	69.2051	130.822	144.703	157.463	110.502	113.147	117.537	67.0984	71.3907	85.6258	69.7022	69.6405	67.1112	-	2	4478424	4483467	+	963	protein_coding	-	-
AT5G37780	143.98	102.57	110.238	144.715	112.525	117.303	37.0539	46.1286	47.2246	40.2839	38.8477	42.5646	102.51	98.8603	104.06	124.902	112.08	124.101	CAM1	5	15004466	15006267	-	1138	protein_coding	Calmodulin 1 [Source:UniProtKB/TrEMBL;Acc:F4K8M2]	-
AT4G01690	88.5778	81.848	92.9433	60.9503	62.2271	47.6336	119.209	106.475	112.402	115.125	119.948	127.93	62.4405	74.4768	78.2405	93.2006	105.851	97.5549	PPOX1	4	729863	732433	+	1804	protein_coding	Protoporphyrinogen oxidase [Source:UniProtKB/TrEMBL;Acc:A0A178UVN5]	Amino_oxidase
AT1G55210	185.394	106.587	120.147	94.3455	94.5586	128.879	32.2913	36.7945	33.2543	46.3108	42.1844	40.8906	70.6169	67.3444	61.3334	169.584	150.398	165.306	DIR20	1	20597734	20598768	-	1035	protein_coding	Dirigent protein 20 [Source:UniProtKB/Swiss-Prot;Acc:Q9C891]	-
AT1G32900	89.6415	154.56	122.69	140.424	154.051	176.555	32.2299	30.1907	24.7131	31.0067	23.1363	29.6209	62.0843	62.961	67.1088	145.892	132.815	166.335	GBSS1	1	11920390	11923866	-	2292	protein_coding	Granule-bound starch synthase 1, chloroplastic/amyloplastic [Source:UniProtKB/Swiss-Prot;Acc:Q9MAQ0]	Glycos_transf_1
AT4G38130	91.3184	86.7884	87.4158	159.552	140.148	130.827	46.5048	56.0962	56.0809	40.847	45.1688	39.2832	120.731	141.478	147.914	86.0174	81.3425	87.3094	HDA19	4	17896278	17899509	-	2006	protein_coding	Histone deacetylase 19 [Source:UniProtKB/Swiss-Prot;Acc:O22446]	Hist_deacetyl
AT1G07770	81.1325	74.7016	81.871	137.584	119.49	107.94	78.1349	70.414	66.3913	82.6165	98.5934	94.411	96.6593	84.2468	94.8305	89.4053	91.5963	92.7513	RPS15AF	1	2407411	2409791	-	1653	protein_coding	40S ribosomal protein S15a-1 [Source:UniProtKB/Swiss-Prot;Acc:P42798]	-
AT4G13010	116.363	96.1125	101.786	78.1243	80.4359	85.7066	79.9207	88.7583	91.3761	78.6055	71.4717	88.2765	57.6837	65.5038	72.6607	130.487	126.625	129.607	CEQORH	4	7600510	7602754	+	1349	protein_coding	Chloroplast envelope quinone oxidoreductase homolog [Source:UniProtKB/Swiss-Prot;Acc:Q9SV68]	ADH_N
AT5G63570	105.695	98.8995	95.9659	74.1595	78.1514	64.0634	89.8804	90.3069	88.6545	78.4471	78.3431	78.9203	94.101	111.083	119.312	91.2872	100.75	100.123	GSA1	5	25451800	25453845	+	1960	protein_coding	Glutamate-1-semialdehyde 2,1-aminomutase 1, chloroplastic [Source:UniProtKB/Swiss-Prot;Acc:P42799]	Aminotran_3
AT4G30210	141.116	119.077	139.882	72.6493	82.0212	93.4228	68.3613	53.0596	50.7555	66.9486	57.8952	62.6439	75.4342	77.4823	86.3282	120.204	146.751	120.714	ATR2	4	14796695	14800961	+	2727	protein_coding	P450 reductase 2 [Source:TAIR;Acc:AT4G30210]	NAD_binding_1
AT3G23600	88.9939	59.6404	63.4655	89.7448	74.1623	96.4541	90.65	99.7559	98.2618	108.268	96.4915	114.468	76.308	80.8823	83.201	111.549	99.878	99.1581	-	3	8473627	8476024	+	1295	protein_coding	AT3g23600/MDB19_9 [Source:UniProtKB/TrEMBL;Acc:Q9LUG8]	-
AT1G20010	49.4947	78.3937	61.1139	94.0335	109.654	95.4642	105.254	83.2	75.6444	105.143	124.488	135.018	105.763	96.9926	103.953	69.5343	71.5124	66.4872	TUBB5	1	6937719	6940832	-	2015	protein_coding	Tubulin beta-5 chain [Source:UniProtKB/Swiss-Prot;Acc:P29513]	Tubulin
AT5G23540	96.9213	94.3988	95.6458	127.008	133.869	132.428	75.3559	73.2289	66.0131	65.0368	65.787	63.1617	87.3481	83.8712	89.2331	100.309	89.9328	91.3193	RPN11	5	7937630	7939604	+	1334	protein_coding	26S proteasome non-ATPase regulatory subunit 14 homolog [Source:UniProtKB/Swiss-Prot;Acc:Q9LT08]	Mov34
AT4G11260	119.558	104.923	101.093	89.2513	100.858	109.05	63.1464	67.276	73.7072	66.8684	61.967	70.561	95.7879	94.3879	82.8269	112.933	104.078	112.379	SGT1B	4	6851184	6853912	-	1601	protein_coding	SGT1B [Source:UniProtKB/TrEMBL;Acc:A0A178UX37]	-
AT4G34290	90.758	89.9496	102.854	123.944	116.883	80.1422	66.358	74.1204	77.3009	49.2163	47.0843	49.6655	130.45	149.279	151.4	68.4678	84.5543	78.0579	-	4	16410791	16412385	+	790	protein_coding	SWIB/MDM2 domain superfamily protein [Source:UniProtKB/TrEMBL;Acc:Q9SYZ4]	-
AT1G70490	81.7873	81.5719	77.952	90.9482	97.1288	97.419	87.0901	85.6925	89.936	111.167	110.85	114.711	59.4141	64.4961	72.5728	109.868	101.318	96.5601	ARF2-A	1	26563718	26565865	-	1703	protein_coding	ADP-ribosylation factor 2-B [Source:UniProtKB/Swiss-Prot;Acc:P0DH91]	Arf
AT4G19170	6.88807	29.7284	7.28461	1.58342	2.32182	6.833	282.764	332.135	358.208	201.003	136.82	206.485	14.3779	15.3507	12.821	5.05999	4.40948	5.61516	CCD4	4	10481619	10483879	+	2261	protein_coding	Probable carotenoid cleavage dioxygenase 4, chloroplastic [Source:UniProtKB/Swiss-Prot;Acc:O49675]	RPE65
AT3G54900	71.022	90.0501	88.2986	76.3763	69.9269	64.7963	125.823	107.763	116.754	110.542	103.482	134.782	73.3295	73.9936	71.4657	80.3819	86.2613	83.919	GRXS14	3	20341357	20342464	-	1108	protein_coding	Monothiol glutaredoxin-S14, chloroplastic [Source:UniProtKB/Swiss-Prot;Acc:Q84Y95]	-
AT1G23740	67.599	68.9767	72.3314	54.9734	52.6391	45.5802	136.817	150.044	151.518	112.826	106.584	116.394	40.0764	55.8636	64.8605	98.7441	117.252	112.817	AOR	1	8398115	8399836	-	1471	protein_coding	NADPH-dependent alkenal/one oxidoreductase, chloroplastic [Source:UniProtKB/Swiss-Prot;Acc:Q9ZUC1]	ADH_N
AT3G56010	78.3069	115.503	104.063	78.0651	86.7483	90.554	103.977	71.1355	71.5783	101.462	94.3867	105.387	103.692	93.2634	92.7256	76.0328	83.7502	74.3416	-	3	20788610	20790021	+	1119	protein_coding	Transmembrane protein [Source:UniProtKB/TrEMBL;Acc:Q9LY44]	-
AT5G55180	171.977	167.309	195.27	33.6864	44.9116	52.8636	13.0622	15.791	13.8536	12.5139	21.0191	12.8188	55.0132	63.2896	57.6123	233.92	257.975	197.55	-	5	22388521	22390763	+	1913	protein_coding	O-Glycosyl hydrolases family 17 protein [Source:UniProtKB/TrEMBL;Acc:F4K3D8]	Glyco_hydro_17
AT5G44650	85.4353	96.0209	97.7268	98.8019	90.0911	79.0109	88.1444	82.7391	89.5975	88.4613	79.5487	87.8482	101.457	103.684	96.6979	81.8129	88.1532	84.5018	Y3IP1	5	18013149	18015434	+	1232	protein_coding	Ycf3-interacting protein 1, chloroplastic [Source:UniProtKB/Swiss-Prot;Acc:Q9LU01]	-
AT1G62180	99.6702	135.311	120.468	67.0725	88.7337	107.629	65.9559	43.4367	34.123	65.5258	52.2416	66.2407	56.1715	54.6972	48.0923	173.973	167.737	171.898	2002-04-01	1	22975530	22977885	-	2049	protein_coding	5'-adenylylsulfate reductase 2, chloroplastic [Source:UniProtKB/Swiss-Prot;Acc:P92981]	-
AT5G28500	91.7049	102.098	93.2038	59.4321	62.7348	48.8872	110.806	131.764	137.076	82.6603	69.278	84.2113	98.7441	110.683	120.439	66.7082	79.766	68.5219	RAF1.1	5	10477556	10479384	+	1829	protein_coding	Rubisco accumulation factor 1.1, chloroplastic [Source:UniProtKB/Swiss-Prot;Acc:Q9LKR8]	-
AT1G43560	70.2597	93.9654	92.7346	61.0551	74.2136	66.9941	123.361	86.7769	89.5651	129.596	116.469	124.931	101.574	81.8429	85.1559	71.1713	77.6852	68.4012	Aty2	1	16397979	16399880	-	936	protein_coding	Ty2 [Source:UniProtKB/TrEMBL;Acc:A0A178WFY2]	-
AT2G15290	83.876	83.789	86.11	96.4477	94.3156	79.9801	92.6794	81.2983	86.3348	93.3827	85.4438	90.707	82.1108	91.8999	101.63	88.4439	100.597	95.6131	TIC21	2	6642300	6644055	-	1147	protein_coding	Protein TIC 21, chloroplastic [Source:UniProtKB/Swiss-Prot;Acc:Q9SHU7]	-
AT1G61800	282.719	120.759	137.656	162.688	163.987	178.914	0.423698	1.73488	0.61361	3.95197	1.21869	1.34552	51.465	58.9251	62.3491	130.831	116.919	138.004	GPT2	1	22824414	22826902	+	1843	protein_coding	glucose-6-phosphate/phosphate translocator 2 [Source:TAIR;Acc:AT1G61800]	-
AT5G57870	103.665	104.362	93.9147	109.958	123.404	112.557	52.8091	50.0907	51.5432	54.417	59.2272	53.9792	87.8408	93.3685	94.4106	125.83	121.408	121.4	EIF(ISO)4G1	5	23439498	23443815	+	2982	protein_coding	Eukaryotic translation initiation factor isoform 4G-1 [Source:UniProtKB/Swiss-Prot;Acc:Q93ZT6]	-
AT4G02580	88.803	87.2977	89.9616	112.958	107.885	108.49	78.1515	66.296	70.4365	82.4562	80.2237	85.5208	92.3224	92.8069	90	92.0063	94.2909	94.2193	-	4	1134429	1137204	+	1223	protein_coding	NADH dehydrogenase [ubiquinone] flavoprotein 2, mitochondrial [Source:UniProtKB/Swiss-Prot;Acc:O22769]	-
AT3G12800	117.282	89.9703	106.294	102.121	96.5755	106.326	65.734	73.2966	67.5964	67.6237	63.5599	63.8405	76.4178	80.9625	78.6855	117.364	116.868	118.213	SDRB	3	4063320	4064859	-	1142	protein_coding	Uncharacterized protein At3g12790 [Source:UniProtKB/TrEMBL;Acc:Q0WMN4]	-
AT3G41768	101.221	83.4388	81.7756	79.2803	58.8748	67.8017	93.5209	90.6405	87.6228	81.0137	73.2641	106.921	102.875	95.3785	100.923	108.293	94.9929	99.7132	-	3	14197677	14199484	+	1808	rRNA	rRNA [Source:TAIR;Acc:AT3G41768]	-
AT2G43560	90.6624	90.2736	103.341	45.0731	46.1558	35.9723	135.361	108.35	112.739	120.439	130.284	141.653	44.2327	44.2737	52.6871	96.1551	108.447	97.4475	FKBP16-3	2	18073859	18075498	-	1113	protein_coding	Peptidylprolyl isomerase [Source:UniProtKB/TrEMBL;Acc:A0A178VVY6]	FKBP_C
AT5G42790	85.1308	83.7638	81.1168	143.751	155.799	158.364	63.8594	60.535	61.3425	69.4406	72.8364	69.326	86.068	78.6871	80.5098	90.7442	79.5023	82.3745	PAF1	5	17159044	17161156	-	1244	protein_coding	Proteasome subunit alpha type [Source:UniProtKB/TrEMBL;Acc:A0A178UFX8]	Proteasome
AT2G47840	105.569	120.066	111.083	90.9854	87.9923	79.2945	51.5474	56.7396	60.3902	45.8667	51.6223	49.6296	83.4415	102.523	101.699	137.177	140.189	126.699	TIC20-II	2	19594187	19595001	-	815	protein_coding	Tic20-II [Source:UniProtKB/TrEMBL;Acc:A0A178VYR0]	-
AT1G63770	81.9212	92.5539	86.9723	63.5795	88.6834	100.539	98.7645	80.9185	86.418	102.734	95.4526	104.532	85.181	79.9172	75.9155	94.9781	92.8109	89.6871	-	1	23657506	23664793	-	3696	protein_coding	Peptidase M1 family protein [Source:UniProtKB/TrEMBL;Acc:F4I3R0]	-
AT5G47560	147.096	117.515	152.496	22.445	28.5748	51.0271	64.728	79.0989	71.206	62.5883	38.7902	58.1605	48.3696	54.9526	47.493	181.359	208.732	166.635	TDT	5	19287369	19291103	-	2905	protein_coding	Tonoplast dicarboxylate transporter [Source:UniProtKB/Swiss-Prot;Acc:Q8LG88]	Na_sulph_symp
AT5G08530	101.958	75.6889	78.7004	91.603	83.2897	84.5624	76.3372	96.0908	85.6827	77.599	83.6431	84.7258	75.7892	88.8403	88.4381	107.51	109.715	108.951	CI51	5	2759317	2762019	-	2067	protein_coding	NADH dehydrogenase [ubiquinone] flavoprotein 1, mitochondrial [Source:UniProtKB/TrEMBL;Acc:A0A178UJ45]	-
AT5G58290	124.075	123.815	122.945	81.3013	112.374	115.771	58.2007	55.8451	54.8513	50.8099	46.0133	48.3913	83.9898	81.2229	75.4791	120.658	124.703	116.937	RPT3	5	23569052	23571854	+	2068	protein_coding	RPT3 [Source:UniProtKB/TrEMBL;Acc:A0A178UAH2]	AAA
AT2G37970	270.79	134.746	168.448	53.7981	54.8332	61.6005	20.3626	22.7765	27.4075	18.1293	15.5302	18.193	62.8894	83.5458	94.4907	165.605	165.766	158.156	SOUL-1	2	15890869	15891704	+	836	protein_coding	SOUL heme-binding family protein [Source:TAIR;Acc:AT2G37970]	-
AT1G32050	74.1955	90.0695	78.28	92.9821	122.996	132.631	88.4102	75.4296	72.4557	93.7021	100.263	109.545	80.8532	76.1357	75.7682	76.6441	76.0894	79.2145	SCAMP4	1	11528385	11531350	+	1402	protein_coding	Secretory carrier-associated membrane protein 4 [Source:UniProtKB/Swiss-Prot;Acc:Q9C6X2]	-
AT3G08590	82.96	73.543	76.9225	101.03	130.633	158.095	59.3545	49.9315	48.2169	69.1301	48.8099	60.951	75.4295	78.2484	74.2011	134.091	145.799	127.758	-	3	2608308	2611555	-	2376	protein_coding	IPGAM2 [Source:UniProtKB/TrEMBL;Acc:A0A384KAQ5]	-
AT2G22990	36.7485	50.5726	42.6897	6.57921	9.19536	13.1342	224.435	169.545	199.844	199.828	191.774	236.366	45.7002	41.2698	37.2758	28.9291	34.137	27.0107	SNG1	2	9786087	9790335	+	2095	protein_coding	sinapoylglucose 1 [Source:TAIR;Acc:AT2G22990]	Peptidase_S10
AT3G43720	103.447	88.1315	88.8775	55.295	65.5223	56.8324	85.6374	65.5118	56.1709	70.0981	73.0228	76.2835	72.0964	79.9653	86.0947	168.247	151.166	152.249	LTPG2	3	15615386	15617309	-	955	protein_coding	Non-specific lipid transfer protein GPI-anchored 2 [Source:UniProtKB/Swiss-Prot;Acc:Q9LZH5]	-
AT5G48760	97.1573	111.535	114.067	122.971	111.096	105.542	57.7627	53.1036	55.5503	61.0185	62.1245	54.8133	98.2951	98.4114	90.194	101.835	95.5266	102.648	RPL13AD	5	19771099	19772789	-	940	protein_coding	60S ribosomal protein L13a-4 [Source:UniProtKB/Swiss-Prot;Acc:Q9FKC0]	-
AT1G78850	147.345	77.3255	92.1798	45.8462	62.2812	63.5321	111.043	74.3168	62.9573	104.17	95.4753	94.3319	99.59	101.3	78.6392	86.7094	128.569	67.3824	-	1	29641860	29643535	-	1676	protein_coding	EP1-like glycoprotein 3 [Source:UniProtKB/Swiss-Prot;Acc:Q9ZVA4]	B_lectin
AT1G04420	84.6984	84.3603	91.0034	78.046	80.0383	59.5755	100.125	91.0101	86.1973	92.0074	96.357	88.3708	86.6078	98.0048	112.552	78.8078	95.4444	89.5653	-	1	1191519	1193884	+	1539	protein_coding	NAD(P)-linked oxidoreductase superfamily protein [Source:UniProtKB/TrEMBL;Acc:Q8VZ23]	Aldo_ket_red
AT1G47710	178.266	164.084	180.9	51.1213	59.562	68.3472	16.1126	14.3369	14.4439	19.333	14.135	15.4872	38.5971	41.4391	39.5989	229.639	241.909	205.428	-	1	17557091	17560331	+	1651	protein_coding	Serine protease inhibitor (SERPIN) family protein [Source:TAIR;Acc:AT1G47710]	Serpin
AT3G51510	73.4131	84.273	92.2932	59.0243	60.3804	59.8395	114.494	108.643	103.769	110.09	105.058	126.324	68.4456	73.1553	80.702	89.1883	98.4287	84.2074	-	3	19108990	19110372	+	1204	protein_coding	AT3g51510/F26O13_150 [Source:UniProtKB/TrEMBL;Acc:Q9SCZ8]	-
AT4G01850	74.8039	78.6287	77.1099	79.3369	96.0787	88.7288	115.109	99.7467	88.2765	113.939	131.917	111.128	69.9581	64.384	64.1591	81.2562	78.4105	78.2421	SAM2	4	795986	798381	-	1686	protein_coding	S-adenosylmethionine synthase [Source:UniProtKB/TrEMBL;Acc:A0A178V3V9]	-
AT4G17600	76.8357	93.6611	95.0274	61.7404	67.964	58.903	124.073	116.095	115.456	101.754	102.495	114.023	83.7088	74.7364	79.454	64.7659	85.9129	72.9584	LIL3.1	4	9803624	9805410	+	1620	protein_coding	Light-harvesting complex-like protein 3 isotype 1, chloroplastic [Source:UniProtKB/Swiss-Prot;Acc:Q9SYX1]	-
AT3G23990	85.4806	77.6017	90.6904	111.829	138.967	125.344	42.5163	30.9827	31.4681	36.7705	43.1269	30.6174	90.1667	89.4445	93.6784	145.423	162.877	160.323	CPN60	3	8668772	8672578	+	2275	protein_coding	Chaperonin CPN60, mitochondrial [Source:UniProtKB/Swiss-Prot;Acc:P29197]	-
AT2G47590	61.0609	69.8569	76.2473	68.3682	75.7258	66.9018	134.677	102.258	101.308	113.492	114.797	124.133	70.0123	74.9581	77.3798	81.0377	92.5262	82.1359	PHR2	2	19521774	19524095	+	1821	protein_coding	At2g47590 [Source:UniProtKB/TrEMBL;Acc:Q058P5]	-
AT5G63400	92.8906	70.7309	83.5803	127.985	117.99	108.007	61.6354	69.1468	69.9982	61.8707	68.604	66.4067	88.2459	94.9795	103.696	103.695	96.5294	98.7712	ADK1	5	25392920	25394907	-	1185	protein_coding	ADK1 [Source:UniProtKB/TrEMBL;Acc:A0A178UAM7]	ADK
AT3G08510	104.896	109.954	102.637	61.0575	67.0592	83.5031	68.6587	70.8325	79.5858	74.2756	75.4177	85.4243	81.6407	80.1399	80.0819	122.96	125.866	107.932	PLC2	3	2582362	2585898	-	2352	protein_coding	Phosphoinositide phospholipase C [Source:UniProtKB/TrEMBL;Acc:C0Z2P3]	PI-PLC-X
AT5G65670	87.1515	90.9227	81.698	97.3066	93.1518	87.5225	82.1155	68.2255	74.8681	87.7811	97.91	98.259	93.4187	83.3347	78.1639	94.7851	92.4428	91.1512	IAA9	5	26253408	26256544	+	2139	protein_coding	Auxin-responsive protein IAA9 [Source:UniProtKB/Swiss-Prot;Acc:Q38827]	-
AT1G74880	61.7152	84.2361	82.017	67.4554	68.8751	58.0183	133.646	104.195	110.359	97.0274	91.481	109.674	106.141	102.147	116.348	51.8725	72.9659	61.4913	ndhO	1	28129828	28131077	-	818	protein_coding	NAD(P)H-quinone oxidoreductase subunit O, chloroplastic [Source:UniProtKB/Swiss-Prot;Acc:Q9S829]	-
AT3G55620	133.492	156.338	134	81.4392	107.71	109.956	41.9878	36.2942	31.3346	44.4899	47.0898	46.3805	81.4646	73.0123	61.0628	134.369	126.813	132.09	EIF6-2	3	20634057	20636555	+	1282	protein_coding	Eukaryotic translation initiation factor 6-2 [Source:UniProtKB/Swiss-Prot;Acc:Q9M060]	-
AT5G62000	121.973	94.8643	94.7941	78.7602	83.1095	80.8856	70.6622	74.7277	85.3404	65.1655	59.1413	63.5646	88.6912	95.9956	91.2714	116.154	113.747	99.7768	ARF2	5	24910191	24915395	+	3870	protein_coding	Auxin response factor 2 [Source:UniProtKB/Swiss-Prot;Acc:Q94JM3]	Auxin_resp
AT5G35680	115.733	93.9226	103.295	106.008	109.024	125.362	53.1442	47.2507	45.9845	64.8421	61.5765	64.9058	76.9492	71.0757	71.3482	127.093	122.133	118.922	-	5	13857921	13859085	-	911	protein_coding	Nucleic acid-binding, OB-fold-like protein [Source:UniProtKB/TrEMBL;Acc:F4K1D3]	-
AT4G30010	96.2793	67.731	69.9622	108.822	83.7032	80.6157	68.7854	80.1107	83.9363	66.373	91.6617	90.8804	81.194	100.84	111.688	100.186	96.0301	99.2413	-	4	14672669	14674225	+	915	protein_coding	AT4g30010/F6G3_40 [Source:UniProtKB/TrEMBL;Acc:Q9SZV4]	-
AT4G21105	95.1974	75.275	84.4493	114.609	105.307	118.131	58.5486	72.1489	73.5159	68.5071	63.3426	73.1527	83.6663	91.5839	89.0147	109.345	97.2767	102.495	-	4	11265479	11267056	+	1139	protein_coding	At4g21108/At4g21108 [Source:UniProtKB/TrEMBL;Acc:Q944S8]	-
AT4G27800	76.0019	85.6434	82.3693	54.6749	49.5059	58.5997	101.446	132.322	137.565	106.292	95.8425	115.262	59.4396	66.602	71.3543	94.3928	99.7593	88.2659	PPH1	4	13851777	13854237	-	1637	protein_coding	Protein phosphatase 2C 57 [Source:UniProtKB/Swiss-Prot;Acc:P49599]	PP2C
AT2G39770	112.611	101.009	93.1823	84.7586	97.2292	84.946	65.2378	67.0778	67.2182	71.7173	84.5414	74.5797	70.1827	77.2914	82.4764	105.597	114.247	117.406	CYT1	2	16588556	16591032	+	1896	protein_coding	VTC1 [Source:UniProtKB/TrEMBL;Acc:A0A178VW16]	Hexapep
AT5G55220	82.7436	88.5386	104.372	56.2571	64.2707	42.2796	126.373	99.1602	83.144	99.0321	111.924	108.648	86.6753	87.1534	95.0971	65.9908	87.4924	81.7437	TIG	5	22397457	22400856	+	2042	protein_coding	Trigger factor-like protein TIG, Chloroplastic [Source:UniProtKB/Swiss-Prot;Acc:Q8S9L5]	-
AT5G61020	113.19	112.264	113.789	124.382	125.313	116.986	43.9144	34.0873	33.6928	37.7769	43.4146	40.0328	97.7711	87.1703	83.0658	123.892	117.241	121.479	ECT3	5	24556994	24559936	-	2135	protein_coding	ECT3 [Source:UniProtKB/TrEMBL;Acc:A0A178UM32]	YTH
AT5G45680	88.8102	92.1796	101.838	44.6016	51.0044	44.6844	98.481	105.777	97.6792	86.3693	84.8624	105.785	94.4622	97.1334	112.891	79.8439	96.7312	85.3544	FKBP13	5	18530834	18532337	+	896	protein_coding	Peptidyl-prolyl cis-trans isomerase FKBP13, chloroplastic [Source:UniProtKB/Swiss-Prot;Acc:Q9SCY2]	FKBP_C
AT1G48030	72.8432	65.5328	76.0509	46.8578	51.3809	47.3406	126.148	107.129	102.56	149.211	135.778	138.858	49.1963	52.2101	53.9474	84.8759	109.989	97.8987	LPD1	1	17716893	17719500	-	2422	protein_coding	Dihydrolipoyl dehydrogenase 1, mitochondrial [Source:UniProtKB/Swiss-Prot;Acc:Q9M5K3]	Pyr_redox_2
AT2G23930	71.592	89.2691	96.0633	130.808	121.064	113.18	76.1667	55.6844	57.1621	66.5571	79.0962	74.3789	114.083	99.7015	110.669	72.8737	69.238	70.2201	SNRNP-G	2	10182251	10183370	+	935	protein_coding	Probable small nuclear ribonucleoprotein G [Source:UniProtKB/Swiss-Prot;Acc:O82221]	LSM
AT3G45980	108.566	103.753	102.025	106.616	92.7119	81.5313	63.0143	86.7795	90.4923	61.8055	69.2492	71.6308	61.8295	79.6342	88.7535	95.6158	100.018	102.202	H2B	3	16897287	16898013	-	727	protein_coding	Histone H2B.6 [Source:UniProtKB/Swiss-Prot;Acc:O23629]	Histone
AT1G42960	78.6608	85.956	94.9247	68.2658	65.5095	59.7494	101.776	97.8163	102.585	107.87	96.6617	108.322	59.2643	62.0342	59.1225	101.116	119.481	96.5874	-	1	16125743	16127298	+	845	protein_coding	Inner membrane localized protein [Source:UniProtKB/TrEMBL;Acc:Q9C7S3]	-
AT1G70700	136.21	120.168	94.849	58.4617	76.0465	76.74	64.8624	80.9269	62.5882	58.8989	80.1039	38.6993	78.1706	83.3565	89.7443	144.31	79.73	141.261	JAZ9	1	26654529	26657350	+	1854	protein_coding	TIFY7 [Source:UniProtKB/TrEMBL;Acc:A0A178WMP7]	Zim
AT2G36930	110.126	102.129	117.976	125.711	117.659	117.787	37.3282	29.2841	31.0658	38.6448	45.257	38.6371	76.7715	76.501	78.66	144.736	141.164	135.272	-	2	15509898	15511607	-	880	protein_coding	Expressed protein [Source:UniProtKB/TrEMBL;Acc:Q9SJL4]	-
AT5G22440	65.626	72.2737	80.3395	160.322	142.998	123.191	67.6326	50.3469	52.119	62.8378	68.9333	61.26	112.747	114.661	113.352	68.849	70.8966	76.0241	RPL10AC	5	7435065	7436769	-	1200	protein_coding	60S ribosomal protein L10a-3 [Source:UniProtKB/Swiss-Prot;Acc:P59231]	-
AT5G44020	7.04901	9.63189	5.76682	40.9719	37.6571	35.331	247.656	176.02	172.597	179.365	213.605	212.917	68.5199	65.519	72.9674	7.60578	5.94369	5.14889	-	5	17712203	17714406	+	1409	protein_coding	HAD superfamily, subfamily IIIB acid phosphatase [Source:UniProtKB/TrEMBL;Acc:Q9FNC4]	-
AT5G60790	153.516	103.449	121.924	91.0405	99.8893	94.2368	47.8025	40.3716	40.0614	46.7866	47.209	42.7445	60.6554	64.1573	63.0713	149.022	158.026	140.301	ABCF1	5	24453258	24456115	-	2532	protein_coding	ABC transporter F family member 1 [Source:UniProtKB/Swiss-Prot;Acc:Q9FJH6]	ABC_tran
AT1G14880	309.637	28.7505	25.4608	63.0241	56.1661	69.8654	56.8314	116.558	144.309	125.552	59.2785	133.477	80.344	64.1571	25.9981	110.698	30.611	62.9702	PCR1	1	5132506	5133860	-	938	protein_coding	Protein PLANT CADMIUM RESISTANCE 1 [Source:UniProtKB/Swiss-Prot;Acc:Q9LQU2]	-
AT5G53140	89.3444	99.6142	94.949	113.439	116.563	112.213	57.123	55.812	57.7503	56.037	47.5306	52.1843	97.6584	97.1289	108.418	103.429	103.542	100.719	-	5	21548397	21552594	+	2395	protein_coding	Probable protein phosphatase 2C 76 [Source:UniProtKB/Swiss-Prot;Acc:Q94AT1]	PP2C
AT1G66100	46.5654	45.7983	29.2219	23.2328	35.6735	25.9567	168.14	117.67	80.5933	184.311	310.907	218.593	36.8165	40.0752	49.5483	44.5987	44.1541	60.1519	-	1	24605538	24606722	-	992	protein_coding	Probable thionin-2.4 [Source:UniProtKB/Swiss-Prot;Acc:Q9C8D6]	-
AT1G44000	69.5005	105.062	99.9192	52.0445	49.3113	50.4021	123.306	95.3222	96.9113	149.47	133.869	155.774	65.9388	53.4194	60.8837	66.2926	65.2179	67.1109	SGRL	1	16708004	16709713	-	1172	protein_coding	Protein STAY-GREEN LIKE, chloroplastic [Source:UniProtKB/Swiss-Prot;Acc:Q94AQ9]	-
AT1G74060	86.5218	74.2497	80.927	139.119	111.122	101.403	64.7587	65.5892	73.0407	61.5429	73.1081	61.7951	94.0337	105.542	108.984	87.8441	87.8582	81.85	RPL6B	1	27849217	27851437	-	1656	protein_coding	60S ribosomal protein L6-2 [Source:UniProtKB/Swiss-Prot;Acc:Q9C9C6]	-
AT3G07390	225.545	75.6322	78.8638	81.1587	67.1724	52.1768	41.7425	55.064	51.43	45.674	42.735	41.0073	72.6319	93.5884	93.4995	172.183	134.432	132.388	AIR12	3	2365301	2366496	+	1196	protein_coding	AIR12 [Source:UniProtKB/TrEMBL;Acc:A0A178VEI7]	-
AT2G35960	125.327	187.992	153.887	57.3146	78.2558	65.3663	35.4015	27.1688	27.778	26.474	30.9967	32.0934	70.9139	76.0851	77.1016	155.866	171.35	153.487	NHL12	2	15106940	15108086	+	1147	protein_coding	NDR1/HIN1-like protein 12 [Source:UniProtKB/Swiss-Prot;Acc:Q9SJ54]	-
AT5G48540	144.437	93.9119	117.835	67.0102	98.9841	125.245	17.4072	14.2119	10.6866	19.3066	18.4322	21.4783	86.1578	86.8626	109.562	168.652	213.773	136.643	CRRSP55	5	19668964	19669920	-	957	protein_coding	Cysteine-rich repeat secretory protein 55 [Source:UniProtKB/Swiss-Prot;Acc:Q9LV60]	-
AT3G58730	89.3714	81.8547	77.6014	79.7383	80.7775	88.1304	79.2428	79.1016	83.2816	93.7212	97.5288	101.613	58.974	66.9431	73.096	110.167	105.45	103.518	VHA-D	3	21718188	21720053	-	1352	protein_coding	V-type proton ATPase subunit D [Source:UniProtKB/Swiss-Prot;Acc:Q9XGM1]	ATP-synt_D
ATCG00130	79.3124	13.3284	129.39	26.8509	20.4378	12.9177	10.5993	11.8661	12.3144	6.17571	3.6521	5.95745	10.2846	9.60784	12.2243	301.248	503.582	380.168	ATPF	Pt	11529	12798	-	555	protein_coding	ATP synthase subunit b, chloroplastic [Source:UniProtKB/Swiss-Prot;Acc:P56759]	-
AT3G24160	78.4175	79.9327	80.3312	89.6623	93.9661	102.476	81.4572	74.4171	76.965	93.2441	87.7349	100.527	75.1784	86.5975	81.6183	94.0372	86.6342	84.7613	PMP	3	8726056	8729427	+	1684	protein_coding	PMP [Source:UniProtKB/TrEMBL;Acc:A0A384KKU3]	-
AT1G63940	63.7367	64.3244	66.8101	123.969	174.976	150.659	62.295	46.7344	42.9141	69.9979	68.9316	73.3089	78.5142	80.2948	87.6046	96.6391	103.066	92.6792	MDAR5	1	23729875	23733974	+	2319	protein_coding	MDAR6 [Source:UniProtKB/TrEMBL;Acc:A0A178WFH3]	Pyr_redox_2
AT3G26710	87.441	92.8653	103.87	78.8494	79.5755	65.9471	88.3403	83.3363	77.1993	73.3078	69.367	77.6755	109.79	108.493	124.201	68.2131	80.7268	77.2159	CCB1	3	9813223	9814752	+	1277	protein_coding	Protein COFACTOR ASSEMBLY OF COMPLEX C SUBUNIT B CCB1, chloroplastic [Source:UniProtKB/Swiss-Prot;Acc:Q9LSE4]	-
AT2G44650	85.6198	98.1877	97.0977	82.28	77.4524	67.562	68.2405	95.6889	86.119	62.5646	66.243	76.0949	99.0878	105.588	119.846	79.3965	89.51	89.42	CPN10-2	2	18419370	18421110	-	1171	protein_coding	10 kDa chaperonin 2, chloroplastic [Source:UniProtKB/Swiss-Prot;Acc:O80504]	-
AT5G42300	121.704	74.555	90.9249	97.3854	71.1134	96.3706	64.7716	70.9972	74.5296	69.1141	80.6152	78.5798	69.1588	68.8929	78.474	113.974	113.201	111.24	UBL5	5	16911579	16913991	-	1425	protein_coding	UBL5 [Source:UniProtKB/TrEMBL;Acc:A0A384KQX3]	-
AT1G10590	112.072	78.8589	94.2599	117.286	108.009	101.64	54.585	60.7505	68.4586	69.8001	67.9091	70.7636	70.6549	79.4788	79.585	108.431	100.942	101.902	-	1	3501988	3503544	-	989	protein_coding	Nucleic acid-binding, OB-fold-like protein [Source:UniProtKB/TrEMBL;Acc:Q9XIJ0]	-
AT5G08610	89.1474	109.323	95.1161	99.5644	132.211	99.7372	48.0397	52.6115	53.9615	23.5482	25.8804	20.5644	156.386	175.757	162.872	64.2949	66.8912	67.9841	RH26	5	2790243	2794219	+	2811	protein_coding	PDE340 [Source:UniProtKB/TrEMBL;Acc:A0A178UFQ6]	DEAD
AT4G16760	223.469	131.497	165.403	36.4801	45.6264	65.6523	31.8925	37.5236	33.871	40.2951	34.4256	34.5237	55.2051	57.9683	49.5814	182.71	158.038	156.437	ACX1	4	9424534	9428895	-	2597	protein_coding	Peroxisomal acyl-coenzyme A oxidase 1 [Source:UniProtKB/Swiss-Prot;Acc:O65202]	-
AT5G06360	91.6205	95.0088	98.7361	129.172	130.176	127.865	59.7114	41.2108	43.9317	49.2649	63.5098	52.778	98.804	85.0363	89.7927	94.6545	93.555	95.6342	-	5	1944754	1946784	+	1136	protein_coding	Ribosomal protein S8e family protein [Source:UniProtKB/TrEMBL;Acc:Q9FNH2]	-
AT2G42680	122.709	105.566	102.559	101.892	96.5933	102.022	47.8156	75.0714	66.343	38.9365	34.2296	44.1992	82.4371	93.8655	86.2953	109.972	110.489	119.349	MBF1A	2	17774832	17776320	+	773	protein_coding	MBF1A [Source:UniProtKB/TrEMBL;Acc:A0A178VSD5]	HTH_3
AT1G56340	56.1978	59.8824	51.6094	113.535	118.965	131.799	91.0952	92.5052	103.65	103.58	105.449	103.723	88.1025	85.5236	84.4303	52.4976	41.9405	54.9368	CRT1	1	21089565	21092709	-	1851	protein_coding	Calreticulin-1 [Source:UniProtKB/Swiss-Prot;Acc:O04151]	-
AT3G50480	78.2711	45.0107	35.5945	57.4626	103.169	89.7772	86.6545	86.2786	148.925	160.423	91.6812	152.996	87.337	72.8965	72.9841	74.7596	43.3914	50.9165	HR4	3	18733021	18734420	+	1109	protein_coding	RPW8-like protein 4 [Source:UniProtKB/Swiss-Prot;Acc:Q9SCS6]	-
AT5G51570	209.044	145.34	178.301	57.1336	56.2665	72.4875	7.18308	11.402	11.5334	7.62293	8.19534	8.40403	50.4549	58.052	54.7483	205.869	218.173	177.857	HIR4	5	20949291	20951512	+	1377	protein_coding	Hypersensitive-induced response protein 4 [Source:UniProtKB/Swiss-Prot;Acc:Q9FHM7]	-
AT3G44750	99.1373	93.5716	100.589	169.349	157.275	133.876	39.3926	30.2555	31.1726	28.7036	31.7176	25.3381	118.056	100.223	104.859	87.7284	88.6364	97.1228	HDT1	3	16297656	16299876	+	1418	protein_coding	Histone deacetylase HDT1 [Source:UniProtKB/Swiss-Prot;Acc:Q9FVE6]	-
AT4G02620	86.4687	71.9723	79.6713	114.966	99.993	111.622	74.6574	61.4099	63.2715	76.2224	82.6393	87.0596	80.9594	86.289	91.5043	91.7182	88.4147	87.0762	VHA-F	4	1149248	1151355	-	645	protein_coding	V-type proton ATPase subunit F [Source:UniProtKB/TrEMBL;Acc:A0A178V4M8]	-
AT3G47520	83.2821	97.8337	95.3882	103.796	158.228	130.715	59.8342	40.7734	43.3028	62.2586	57.792	58.6007	87.5529	86.186	89.9408	92.5435	92.7833	94.9586	MDH	3	17512816	17515155	+	2129	protein_coding	Malate dehydrogenase, chloroplastic [Source:UniProtKB/Swiss-Prot;Acc:Q9SN86]	-
AT1G15140	93.0287	98.811	107.444	78.2023	87.4477	71.6466	85.7967	66.7918	71.5904	79.0556	67.4007	64.2106	81.3102	86.9391	99.6037	96.5779	101.015	98.3384	-	1	5210181	5212349	-	1489	protein_coding	F9L1.8 protein [Source:UniProtKB/TrEMBL;Acc:Q9XI55]	NAD_binding_1
AT1G33590	91.5795	46.3348	45.7795	62.6886	91.0117	97.7242	125.994	67.7284	65.9607	131.505	139.782	130.244	96.1401	89.4275	96.8041	55.5655	51.5482	48.866	-	1	12177673	12179628	+	1956	protein_coding	Leucine-rich repeat (LRR) family protein [Source:TAIR;Acc:AT1G33590]	LRRNT_2
AT5G57930	55.7247	76.2798	76.4237	79.5022	81.8646	83.4538	112.631	102.147	105.704	99.5213	97.4577	117.987	94.2806	93.8237	88.106	52.8378	63.7273	51.9655	APO2	5	23454592	23456526	+	1602	protein_coding	Emb1629 [Source:UniProtKB/TrEMBL;Acc:A0A178UP75]	-
AT1G51510	122.922	102.121	100.67	98.9132	83.2302	89.9352	56.8264	50.755	46.8712	53.7552	60.106	59.1235	79.6845	76.1319	89.3011	118.426	119.638	122.778	Y14	1	19102791	19104933	-	1070	protein_coding	Y14 [Source:UniProtKB/TrEMBL;Acc:A0A178WGD6]	RRM_1
AT4G23600	66.7581	76.6781	73.939	52.1131	70.9975	119.86	20.5304	32.8684	18.8374	174.923	76.4569	71.3759	29.1691	36.3569	44.6713	191.398	158.625	215.026	CORI3	4	12310379	12313212	+	2310	protein_coding	Cystine lyase CORI3 [Source:UniProtKB/Swiss-Prot;Acc:Q9SUR6]	Aminotran_1_2
AT1G08930	109.192	70.4599	74.6863	90.5121	102.245	107.13	71.5428	66.3393	85.3613	80.8978	59.5656	82.3688	92.7173	96.934	106.499	83.4581	88.6314	60.2825	ERD6	1	2873300	2877270	+	2084	protein_coding	ERD6 [Source:UniProtKB/TrEMBL;Acc:A0A178W9Q9]	Sugar_tr
AT5G64770	33.9253	52.0479	44.6576	34.7052	64.9098	53.9474	156.631	71.2354	93.2488	205.398	198.683	255.45	48.6236	32.8275	23.5837	56.7873	48.2505	51.203	RGF9	5	25897321	25898171	-	686	protein_coding	RGF9 [Source:UniProtKB/TrEMBL;Acc:A0A178UIJ2]	-
AT5G62790	60.2757	73.4169	71.9293	49.9007	63.8603	60.0737	128.186	99.5876	98.5177	121.059	121.998	128.082	72.2542	72.7102	75.0617	74.8328	82.1434	72.1874	DXR	5	25214125	25217469	-	1912	protein_coding	1-deoxy-D-xylulose 5-phosphate reductoisomerase [Source:UniProtKB/TrEMBL;Acc:F4K7T6]	-
AT3G49220	139.969	126.546	152.069	50.0474	59.5907	62.4761	33.1055	25.9115	27.1541	35.8603	36.2686	35.8746	57.9377	58.7472	65.5752	187.263	198.612	168.732	-	3	18249663	18253911	+	3980	protein_coding	Pectinesterase [Source:UniProtKB/TrEMBL;Acc:A0A1I9LRM8]	-
AT2G27020	83.1882	64.522	73.3778	149.348	128.093	124.972	51.1748	60.7533	61.2524	47.2311	51.2641	53.0323	89.9765	105.27	111.029	92.7691	82.2604	91.7334	PAG1	2	11528230	11531178	-	1355	protein_coding	20S proteasome alpha subunit G1 [Source:TAIR;Acc:AT2G27020]	Proteasome
AT3G18820	94.4238	69.1605	64.5273	106.648	105.527	107.768	80.4056	80.8355	79.9564	78.9911	82.1722	86.0335	70.9853	69.0305	78.5598	93.9706	86.9972	84.9645	RABG3F	3	6484068	6486264	+	1078	protein_coding	Ras-related protein RABG3f [Source:UniProtKB/Swiss-Prot;Acc:Q9LS94]	Ras
AT4G25650	108.787	111.406	122.496	40.3689	52.3373	61.6003	75.5517	84.5075	95.0614	74.9391	55.9429	73.0765	61.8589	59.0021	55.2036	128.626	140.849	118.99	PTC52	4	13080827	13083260	-	1981	protein_coding	Protochlorophyllide-dependent translocon component 52, chloroplastic [Source:UniProtKB/Swiss-Prot;Acc:Q8W496]	-
ATCG00580	106.112	63.5622	155.555	21.4878	16.9259	14.2249	68.7915	57.759	64.1927	2.55024	1.95648	4.81088	41.939	34.0073	36.3361	233.318	337.603	259.339	PSBE	Pt	64071	64322	-	252	protein_coding	Cytochrome b559 subunit alpha [Source:UniProtKB/TrEMBL;Acc:A0A1B1W4W2]	-
AT1G22630	62.6928	97.0503	83.9233	69.6879	50.7032	73.2562	104.401	97.1998	93.4476	103.389	110.981	125.604	90.827	82.4423	74.7857	62.7414	69.0011	67.9519	-	1	8003223	8004304	+	734	protein_coding	At1g22630/F12K8_2 [Source:UniProtKB/TrEMBL;Acc:Q9SKA5]	-
AT2G35410	82.0367	93.2335	99.7787	54.0301	57.4299	49.1528	111.712	101.593	95.7366	94.0867	86.6594	95.4959	78.2286	81.0025	87.5609	75.0657	89.2635	86.7129	-	2	14898256	14899750	+	1172	protein_coding	Putative chloroplast RNA binding protein [Source:UniProtKB/TrEMBL;Acc:O82299]	RRM_1
AT4G30440	70.6475	59.3526	55.2783	74.9793	64.4332	79.236	76.5355	71.621	74.3371	76.4465	78.5731	86.629	130.933	165.443	191.604	56.5517	52.962	51.8108	GAE1	4	14881689	14883583	-	1895	protein_coding	GAE1 [Source:UniProtKB/TrEMBL;Acc:A0A384LBP5]	-
AT1G61740	154.846	181.607	140.818	34.1541	45.267	50.1042	45.6718	52.5784	60.4849	35.7797	43.6585	39.7248	75.5521	67.3743	60.7545	129.841	181.192	116.428	-	1	22798035	22801416	-	2103	protein_coding	Sulfite exporter TauE/SafE family protein 2 [Source:UniProtKB/Swiss-Prot;Acc:Q9SYB0]	-
AT3G45640	83.0618	65.8638	68.8783	72.7391	91.0442	111.167	76.2384	63.2871	75.3411	100.797	60.0002	103.777	126.412	109.75	108.243	72.2922	65.1062	61.5629	MPK3	3	16756571	16758874	+	1858	protein_coding	MPK3 [Source:UniProtKB/TrEMBL;Acc:A0A384L050]	Pkinase
AT3G12965	90.6685	73.0412	99.3809	184.271	124.072	106.511	33.824	56.0161	51.2723	45.2496	49.8013	44.203	82.1519	113.934	126.348	74.926	71.4416	85.3505	-	3	4136961	4137674	-	374	ncRNA	other RNA [Source:TAIR;Acc:AT3G12965]	-
AT3G05840	103.723	125.301	130.335	60.5664	72.8151	85.4197	67.3492	56.6087	54.6826	62.6736	53.4007	68.0326	79.9193	73.5951	73.4113	115.989	118.947	109.686	ASK3	3	1739777	1743163	+	1944	protein_coding	AT3G05840 protein [Source:UniProtKB/TrEMBL;Acc:Q0WUV3]	Pkinase
AT4G38580	192.011	153.397	183.436	50.1263	48.6258	41.3925	10.013	13.4984	13.1802	11.0932	15.8766	11.1268	32.8725	46.3257	43.8516	209.035	237.691	198.207	HIPP26	4	18034131	18035922	+	1149	protein_coding	HIPP26 [Source:UniProtKB/TrEMBL;Acc:A0A178V1F5]	HMA
AT5G13440	123.746	101.152	108.622	93.4704	91.6046	97.7182	52.296	51.362	53.8806	54.8816	47.6749	56.7589	71.2796	72.9983	70.269	124.899	120.366	117.918	UCR1-2	5	4307973	4310273	-	1534	protein_coding	Cytochrome b-c1 complex subunit Rieske-2, mitochondrial [Source:UniProtKB/Swiss-Prot;Acc:Q9LYR2]	-
AT3G19760	103.715	116.658	104.126	80.3492	87.7513	85.4285	57.9446	57.5378	62.7741	60.584	65.0219	61.8382	83.1564	86.9158	86.5313	102.772	106.458	100.337	EIF4A3	3	6863661	6866646	+	1760	protein_coding	Eukaryotic initiation factor 4A-III homolog [Source:UniProtKB/Swiss-Prot;Acc:Q94A52]	DEAD
AT5G59910	97.6598	74.8684	70.2708	98.0982	82.0437	80.5614	91.5273	89.0245	94.8967	95.2829	107.816	105.328	65.3296	63.3076	65.7058	76.2942	72.4092	79.026	HTB4	5	24126877	24128162	+	1286	protein_coding	HTB4 [Source:UniProtKB/TrEMBL;Acc:A0A384KCB6]	Histone
AT3G12320	128.494	133.043	131.337	57.7937	70.1226	83.7793	49.1505	35.6685	43.2578	53.3924	47.6635	57.6827	80.2788	76.5175	74.6947	130.53	136.361	117.389	LNK3	3	3923515	3925502	+	1647	protein_coding	LNK3 [Source:UniProtKB/TrEMBL;Acc:A0A178VJK8]	-
AT5G47570	82.455	69.103	80.6239	93.0537	74.1447	80.1835	71.7278	88.0516	79.0169	87.2797	78.2395	88.6283	67.6763	76.2724	102.477	97.3054	94.341	94.9488	-	5	19292587	19294800	-	794	protein_coding	NADH dehydrogenase [ubiquinone] 1 beta subcomplex subunit 8, mitochondrial [Source:UniProtKB/Swiss-Prot;Acc:Q9FGK0]	-
AT1G51980	93.9647	91.8086	86.4893	76.6778	92.6002	91.7849	71.6483	63.3109	61.611	81.5687	82.3154	79.9475	77.3585	81.6591	75.34	101.802	95.6456	99.9271	-	1	19323055	19326918	-	2296	protein_coding	Probable mitochondrial-processing peptidase subunit alpha-1, mitochondrial [Source:UniProtKB/Swiss-Prot;Acc:Q9ZU25]	-
AT1G20696	155.156	120.21	140.531	75.5643	61.3044	67.825	35.0133	40.0787	40.2476	30.7023	29.8837	35.9885	56.6641	53.7726	57.1178	167.756	177.124	159.002	HMGB3	1	7179273	7181574	+	1692	protein_coding	high mobility group B3 [Source:TAIR;Acc:AT1G20696]	HMG_box
AT1G09210	69.2097	87.8851	65.1537	108.412	112.803	131.279	71.3822	76.1907	77.4951	78.5684	84.9225	77.2642	106.894	99.2223	99.2206	51.2884	47.3503	59.3029	CRT2	1	2972638	2977002	-	2201	protein_coding	Calreticulin-2 [Source:UniProtKB/Swiss-Prot;Acc:Q38858]	-
AT1G13260	96.4824	121.499	77.1303	92.6551	72.9722	82.999	64.6183	70.1672	78.4302	39.8618	38.5871	48.6269	92.5998	96.1183	117.071	116.184	89.4687	106.059	RAV1	1	4542168	4543970	+	1803	protein_coding	AP2/ERF and B3 domain-containing transcription factor RAV1 [Source:UniProtKB/Swiss-Prot;Acc:Q9ZWM9]	B3
AT3G05530	88.9466	98.5335	87.5016	76.8591	92.6445	97.5732	85.991	69.4014	75.2232	80.7405	88.5944	82.0459	76.1432	72.2247	70.9435	90.9995	82.556	84.4833	RPT5A	3	1603359	1606243	+	1706	protein_coding	26S proteasome regulatory subunit 6A homolog A [Source:UniProtKB/Swiss-Prot;Acc:Q9SEI2]	AAA
AT3G24430	76.3489	97.4473	89.2471	65.3616	72.4953	61.8931	91.5519	86.9533	86.5463	83.053	87.187	95.1502	79.2745	81.4948	91.6826	81.1475	91.3859	82.5627	HCF101	3	8868583	8872346	-	1939	protein_coding	Fe-S cluster assembly factor HCF101, chloroplastic [Source:UniProtKB/Swiss-Prot;Acc:Q6STH5]	-
AT1G76100	31.2914	25.1214	26.8746	22.76	21.781	12.333	155.38	205.005	229.846	165.571	157.654	183.513	45.8273	53.0618	71.3018	28.5353	34.9452	29.1322	PETE1	1	28553883	28554930	-	1048	protein_coding	plastocyanin 1 [Source:TAIR;Acc:AT1G76100]	-
AT5G35590	79.158	83.6379	82.3982	119.101	127.357	128.783	58.4683	57.6081	56.041	56.7184	49.1301	61.0664	104.768	103.182	102.822	79.397	73.9858	75.1432	PAA1	5	13765076	13767888	-	1202	protein_coding	Proteasome subunit alpha type-6-A [Source:UniProtKB/Swiss-Prot;Acc:O81146]	Proteasome
AT2G25210	98.3878	59.9848	71.8365	152.4	91.7613	70.9599	30.4322	79.0621	88.5529	29.7083	37.3386	28.3757	64.1168	118.907	154.252	107.173	102.84	108.431	-	2	10739855	10740552	+	402	protein_coding	Ribosomal protein L39 family protein [Source:TAIR;Acc:AT2G25210]	-
AT1G08450	122.729	62.3964	69.8475	51.1834	57.2623	88.3699	69.3372	101.606	113.28	115.362	66.1915	98.4667	55.5108	50.0459	37.5911	137.366	89.4978	106.664	CRT3	1	2667798	2671957	-	1642	protein_coding	Calreticulin-3 [Source:UniProtKB/Swiss-Prot;Acc:O04153]	-
AT3G03960	89.8315	91.2565	88.6323	110.239	133.853	112.776	47.2386	37.9633	40.7273	45.7564	53.5258	42.723	95.3796	103.116	100.006	101.958	101.804	95.535	CCT8	3	1024144	1027891	+	2225	protein_coding	T-complex protein 1 subunit theta [Source:UniProtKB/Swiss-Prot;Acc:Q94K05]	-
AT3G07480	77.5905	77.7307	71.9942	88.3851	103.235	106.651	67.1047	66.6663	69.2136	76.9644	73.4981	78.3091	81.9069	82.5216	88.6665	96.5024	89.3521	90.7118	-	3	2388703	2389823	+	1121	protein_coding	2Fe-2S ferredoxin-like superfamily protein [Source:UniProtKB/TrEMBL;Acc:Q9SRR8]	-
AT1G56280	57.4581	51.2192	60.9891	50.7433	40.9882	47.7421	97.7275	133.183	134.1	123.617	171.794	151.792	36.6014	34.1971	35.8642	92.4554	88.5744	76.3928	ATDI19	1	21072855	21074877	-	1434	protein_coding	drought-induced 19 [Source:TAIR;Acc:AT1G56280]	-
AT4G36530	94.3211	106.506	103.665	75.6463	87.6426	84.3305	61.0731	65.3991	69.2988	56.0423	48.3421	55.8016	96.8319	96.5036	109.605	87.9372	94.8583	91.1008	-	4	17239911	17242168	-	1744	protein_coding	Alpha/beta-Hydrolases superfamily protein [Source:UniProtKB/TrEMBL;Acc:O23227]	-
AT2G26250	70.0283	70.7477	58.6998	43.1638	68.2394	63.2503	126.187	102.576	98.5776	103.405	96.153	109.382	69.1345	63.7408	56.8276	95.3038	95.6751	93.701	FDH	2	11170416	11173278	-	2255	protein_coding	3-ketoacyl-CoA synthase [Source:UniProtKB/TrEMBL;Acc:A0A178VYA3]	-
AT5G08760	47.6645	37.8414	45.9263	179.671	138.127	164.221	62.448	43.6693	55.85	102.107	66.4123	78.8572	61.5407	57.7186	62.4528	98.8515	66.8889	113.853	-	5	2854857	2855617	+	471	protein_coding	unknown protein; FUNCTIONS IN: molecular_function unknown; INVOLVED IN: biological_process unknown; LOCATED IN: endomembrane system; Ha. [Source:TAIR;Acc:AT5G08760]	-
AT1G76930	281.026	150.494	72.153	39.9531	86.9378	115.262	26.7076	72.9869	51.8415	7.09813	20.8031	7.09859	174.522	180.515	103.649	44.9659	19.6972	26.1543	ATEXT4	1	28895301	28897120	-	1343	protein_coding	extensin 4 [Source:TAIR;Acc:AT1G76930]	-
AT1G25440	27.8792	67.8699	33.9461	29.4221	32.2193	24.0088	149.372	174.157	192.543	211.137	172.954	226.834	26.2374	24.7508	19.8844	26.7209	15.9563	25.8254	COL16	1	8933716	8935544	-	1737	protein_coding	Zinc finger protein CONSTANS-LIKE 16 [Source:UniProtKB/Swiss-Prot;Acc:Q8RWD0]	CCT
AT1G73060	76.3554	83.1334	90.3567	50.4816	51.4056	42.5479	110.493	95.6436	98.1324	107.93	108	104.652	52.941	58.2455	66.8574	91.3554	99.7215	93.4405	LPA3	1	27478970	27481561	+	1437	protein_coding	Protein LOW PSII ACCUMULATION 3, chloroplastic [Source:UniProtKB/Swiss-Prot;Acc:Q8H0W0]	-
AT5G21920	72.4863	105.969	103.209	47.6795	71.3604	57.5389	106.354	69.3463	70.8723	86.2946	83.5096	93.5302	112.485	99.2655	89.7451	64.6308	75.8772	71.3789	YLMG2	5	7241201	7242880	-	1024	protein_coding	YlmG homolog protein 2, chloroplastic [Source:UniProtKB/Swiss-Prot;Acc:Q9C595]	-
AT3G56680	99.4822	109.132	111.811	85.2545	102.823	93.2365	58.9372	57.6707	54.1835	51.6312	54.1138	54.2227	103.746	99.9846	90.9317	86.1106	86.2475	81.7075	-	3	20991280	20993686	+	1559	protein_coding	AT3g56680/T8M16_10 [Source:UniProtKB/TrEMBL;Acc:Q9LET8]	R3H
AT3G19010	179.293	94.4478	114.152	62.9005	91.2364	107.574	55.301	58.6753	58.956	67.6598	48.3279	61.9341	75.9022	67.918	64.2758	106.432	95.2658	70.403	-	3	6556197	6558648	-	1477	protein_coding	2-oxoglutarate (2OG) and Fe(II)-dependent oxygenase superfamily protein [Source:UniProtKB/TrEMBL;Acc:Q9LJ65]	2OG-FeII_Oxy
AT3G12390	70.9998	54.6735	64.8237	161.262	130.45	108.442	45.5012	62.0963	61.7169	54.4348	53.2814	48.95	84.3024	98.4015	110.218	91.6812	83.9374	93.1018	-	3	3942257	3943809	+	913	protein_coding	Nascent polypeptide-associated complex subunit alpha-like protein 1 [Source:UniProtKB/Swiss-Prot;Acc:Q9LHG9]	-
AT4G24930	75.751	108.367	107.267	72.1536	86.8231	70.9763	90.9608	62.2031	60.7039	67.3803	55.7243	69.3822	117.502	102.379	102.623	73.3273	84.6473	69.8755	-	4	12821178	12822497	-	1104	protein_coding	Thylakoid lumenal 17.9 kDa protein, chloroplastic [Source:UniProtKB/Swiss-Prot;Acc:Q9SW33]	-
AT2G21530	43.9785	63.1976	65.8943	64.7244	68.525	65.3411	119.14	94.4835	100.703	142.034	124.698	142.944	66.042	63.4271	66.1774	60.6649	70.9264	54.979	-	2	9219252	9220608	+	894	protein_coding	At2g21530 [Source:UniProtKB/TrEMBL;Acc:Q8GWP4]	FHA
AT1G51110	76.361	98.5883	100.923	47.6948	52.8801	46.456	124.172	95.1561	99.0307	103.516	100.408	121.567	43.9948	41.6031	43.2727	93.5	98.4494	90.2791	PAP12	1	18935301	18937665	+	1490	protein_coding	Probable plastid-lipid-associated protein 12, chloroplastic [Source:UniProtKB/Swiss-Prot;Acc:Q8LAP6]	-
AT3G23620	104.88	117.932	110.501	124.647	132.869	118.341	26.5071	21.8727	22.119	25.7185	26.8491	24.2842	102.602	97.2043	97.4344	105.852	103.219	114.509	-	3	8480025	8482222	+	1416	protein_coding	Ribosome production factor 2 homolog [Source:UniProtKB/Swiss-Prot;Acc:Q9LUG5]	-
AT3G01820	141.496	121.241	124.777	108.295	120.967	122.141	15.2494	13.4972	14.8642	18.1221	17.0747	18.6869	70.8796	76.9459	73.8702	145.915	138.734	132.472	-	3	293754	295724	-	1386	protein_coding	Probable adenylate kinase 7, mitochondrial [Source:UniProtKB/Swiss-Prot;Acc:Q8L7W7]	ADK
AT2G30490	129.22	147.531	125.618	74.5284	74.7742	77.9987	50.7838	51.9148	47.8942	56.6145	70.6136	56.5086	62.7475	63.0156	62.0666	102.756	106	113.976	CYP73A5	2	12993625	12996012	-	2083	protein_coding	Cinnamate-4-hydroxylase [Source:UniProtKB/TrEMBL;Acc:B1GV49]	p450
AT5G08570	81.4129	79.1252	84.9935	115.418	150.653	137.757	38.8391	40.3718	38.1843	46.6438	39.3504	44.3757	68.2307	75.8197	73.2726	118.36	127.244	114.118	-	5	2778000	2780581	+	2162	protein_coding	Pyruvate kinase [Source:UniProtKB/TrEMBL;Acc:Q9FNN1]	PK
AT1G59900	69.2237	64.2317	66.7465	89.3146	93.828	85.6541	81.8105	82.424	80.7267	77.7899	85.7606	87.6934	90.205	95.478	100.647	76.456	75.333	69.8302	E1 ALPHA	1	22051133	22053885	+	1664	protein_coding	Pyruvate dehydrogenase E1 component subunit alpha-1, mitochondrial [Source:UniProtKB/Swiss-Prot;Acc:P52901]	-
AT1G10670	62.9469	60.8833	69.4156	87.9995	97.0751	85.2696	92.1033	71.6762	71.2877	97.3845	102.175	114.747	67.5413	69.5842	77.056	83.9015	80.833	80.5303	ACLA-1	1	3535288	3538439	+	2054	protein_coding	ATP-citrate lyase A-1 [Source:UniProtKB/TrEMBL;Acc:F4I5V8]	-
AT1G21250	148.685	40.9405	48.5593	92.8633	100.698	129.848	38.3954	64.9676	79.2382	79.8491	47.1872	56.0017	102.854	96.8878	61.8656	101.111	78.8229	103.322	WAK1	1	7439171	7442113	+	2770	protein_coding	Wall-associated receptor kinase 1 [Source:UniProtKB/Swiss-Prot;Acc:Q39191]	Pkinase_Tyr
AT1G01620	46.0595	42.3027	43.8788	43.5091	30.5619	26.4664	142.665	153.148	147.411	133.213	153.275	160.766	63.824	72.7524	83.3103	39.6403	43.5094	45.5473	PIP1-3	1	225665	227543	-	1549	protein_coding	TMP-B [Source:UniProtKB/TrEMBL;Acc:A0A178WIA6]	-
AT4G33250	89.3644	82.9113	80.7102	100.943	102.921	96.5044	65.0831	63.3329	66.6664	58.1739	62.9114	59.0457	84.6476	91.5212	96.6206	91.1443	87.1231	91.5069	TIF3K1	4	16038651	16040808	-	1287	protein_coding	Eukaryotic translation initiation factor 3 subunit K [Source:UniProtKB/Swiss-Prot;Acc:Q9SZA3]	-
AT4G37510	80.6194	97.0964	89.5852	71.6248	87.9347	76.1775	87.4372	73.3263	80.8995	66.7751	71.7541	69.2092	99.8351	100.953	101.724	67.5575	77.5153	70.9946	RNC1	4	17626104	17629070	-	1985	protein_coding	Ribonuclease III domain-containing protein RNC1, chloroplastic [Source:UniProtKB/Swiss-Prot;Acc:Q9SZV0]	-
AT3G14230	92.3246	83.84	75.9394	97.1243	98.7837	114.784	52.5131	49.233	50.9939	52.2687	66.2939	53.6626	127.768	118.246	112.731	76.9939	74.1207	73.2607	RAP2-2	3	4737120	4739298	-	1832	protein_coding	Ethylene-responsive transcription factor RAP2-2 [Source:UniProtKB/Swiss-Prot;Acc:Q9LUM4]	AP2
AT2G44620	90.7904	85.1407	98.2146	93.5175	86.8178	85.7901	63.4591	60.6915	67.7207	79.0607	72.8492	82.5869	90.4809	73.8022	83.3712	81.7707	90.4037	84.3042	MTACP1	2	18414201	18415335	+	758	protein_coding	Acyl carrier protein 1, mitochondrial [Source:UniProtKB/Swiss-Prot;Acc:P53665]	PP-binding
AT4G10300	73.3351	77.9248	85.0265	70.1897	73.6308	66.4876	76.9643	86.6767	90.2743	94.299	87.137	99.7487	66.0377	76.9044	76.2848	87.2302	97.5266	84.9076	-	4	6384451	6386239	+	811	protein_coding	At4g10300 [Source:UniProtKB/TrEMBL;Acc:Q9SV91]	Cupin_3
AT4G14400	40.2903	31.9559	33.8799	94.6324	116.729	145.897	91.8441	95.2965	113.829	135.746	69.6648	106.013	75.8142	70.6632	51.5299	67.4517	44.784	83.4368	ACD6	4	8294165	8299195	+	3228	protein_coding	Protein ACCELERATED CELL DEATH 6 [Source:UniProtKB/Swiss-Prot;Acc:Q8LPS2]	-
AT1G48100	176.248	129.964	187.012	7.46242	9.36467	9.17495	1.34379	1.20722	1.29459	1.6589	1.47064	1.50782	7.32095	8.25867	8.7197	295.954	343.137	276.908	-	1	17766738	17769951	+	1937	protein_coding	Polygalacturonase At1g48100 [Source:UniProtKB/Swiss-Prot;Acc:Q949Z1]	-
AT2G20820	94.4084	62.9182	66.6454	117.502	85.8229	90.4469	58.1829	82.123	76.8822	55.9034	54.6057	62.0021	79.3618	85.8512	98.4906	100.289	95.7531	100.545	-	2	8964199	8965568	+	935	protein_coding	Expressed protein [Source:UniProtKB/TrEMBL;Acc:Q9SKT5]	-
AT1G71880	64.9922	105.581	42.2818	102.908	170.817	164.35	46.3579	62.6435	62.0729	50.4774	45.9322	46.454	107.609	125.489	114.102	51.571	34.6162	68.4992	SUC1	1	27054030	27056464	+	2210	protein_coding	Sucrose transport protein SUC1 [Source:UniProtKB/Swiss-Prot;Acc:Q39232]	-
AT2G21250	65.0152	62.9745	65.7605	116.948	115.848	121.284	64.4679	65.191	62.8853	70.3526	68.2444	80.8905	82.4401	79.4793	90.5462	81.7074	89.1277	83.1222	-	2	9103136	9105187	-	1355	protein_coding	NAD(P)-linked oxidoreductase superfamily protein [Source:UniProtKB/TrEMBL;Acc:Q9SJV2]	Aldo_ket_red
AT3G54500	67.5267	85.1794	85.0732	43.3902	42.3383	39.7556	129.399	127.46	137.962	114.907	122.818	115.223	52.0154	53.3378	55.6972	61.8422	70.1455	61.2211	-	3	20175370	20179070	-	2926	protein_coding	BEST Arabidopsis thaliana protein match is: dentin sialophosphoprotein-related (TAIR:AT5G64170.1); Ha. [Source:TAIR;Acc:AT3G54500]	-
AT4G38630	108.208	92.2724	91.4809	91.7552	95.1195	95.4407	53.2125	59.7314	60.0396	48.3888	46.2475	50.7481	75.7739	85.5787	86.3031	115.447	105.413	103.345	RPN10	4	18056988	18059598	-	1669	protein_coding	RPN10 [Source:UniProtKB/TrEMBL;Acc:A0A178V4I4]	-
AT5G50100	155.067	123.942	161.354	59.1916	56.6821	73.1884	25.9283	26.7281	29.4918	27.3483	17.2519	27.2328	57.4269	59.928	60.5003	169.305	172.476	160.339	-	5	20371798	20373441	+	1032	protein_coding	Uncharacterized protein At5g50100, chloroplastic [Source:UniProtKB/Swiss-Prot;Acc:Q8W485]	-
AT5G13120	76.316	91.0893	97.105	77.7992	68.979	56.3271	91.2498	86.7151	84.6983	84.2388	85.0086	83.4719	68.9292	74.3123	83.8787	76.8423	88.2691	87.5089	PNSL5	5	4162374	4164923	-	1323	protein_coding	Peptidyl-prolyl cis-trans isomerase [Source:UniProtKB/TrEMBL;Acc:A0A178UN74]	Pro_isomerase
AT2G40400	111.822	159.471	139.845	71.6833	81.2605	73.8395	75.1095	56.2517	56.8604	35.4148	35.0573	34.7844	95.4851	93.1893	101.926	75.8025	85.735	78.7264	RER5	2	16869189	16873338	+	3094	protein_coding	Protein RETICULATA-RELATED 5, chloroplastic [Source:UniProtKB/Swiss-Prot;Acc:Q9SIY5]	-
AT3G20050	72.0409	77.7234	75.9657	116.472	138.284	118.919	58.2807	52.403	56.3244	55.4118	61.7791	52.7684	90.2242	92.2015	91.36	86.7125	79.0492	85.6652	CCT1	3	6998159	7002435	-	2192	protein_coding	T-complex protein 1 subunit alpha [Source:UniProtKB/Swiss-Prot;Acc:P28769]	-
AT3G49720	60.6864	59.7752	51.757	118.305	132.822	119.774	75.582	58.2765	58.6741	82.3988	82.8477	89.1698	76.2379	77.8354	88.8867	78.9184	71.9119	77.6749	CGR2	3	18440003	18442211	-	1257	protein_coding	Probable pectin methylesterase CGR2 [Source:UniProtKB/Swiss-Prot;Acc:Q9M2Y6]	-
AT5G67590	83.5897	83.7641	80.4203	64.0858	62.5146	64.0294	85.4162	85.6567	89.7451	93.7212	86.2276	101.92	65.8076	73.5532	75.0812	84.7995	88.8897	92.0789	FRO1	5	26957915	26959557	+	824	protein_coding	NADH dehydrogenase [ubiquinone] iron-sulfur protein 4, mitochondrial [Source:UniProtKB/Swiss-Prot;Acc:Q9FJW4]	-
AT4G30190	63.3624	64.6094	39.7436	91.6811	137.484	116.363	74.7935	65.6083	56.5615	88.2687	103.815	97.8296	95.7225	93.2507	81.0191	69.1391	56.3825	65.4592	HA2	4	14770395	14776247	-	3698	protein_coding	Plasma membrane ATPase [Source:UniProtKB/TrEMBL;Acc:F4JPJ7]	E1-E2_ATPase
AT4G32190	191.319	159.925	220.161	35.9852	40.9028	40.9443	35.4944	31.6254	32.2471	25.8888	23.9521	27.9906	41.8103	40.4481	38.5611	153.02	178.009	142.156	-	4	15544800	15547857	+	2772	protein_coding	Myosin heavy chain-related protein [Source:UniProtKB/TrEMBL;Acc:Q8H1E5]	-
AT1G09750	19.7016	42.854	23.7629	35.0525	48.9807	20.2849	164.258	128.136	143.767	168.063	163.303	161.268	95.5168	95.0697	92.4526	20.1901	20.6389	16.6658	AED3	1	3157501	3159148	+	1578	protein_coding	Aspartyl protease AED3 [Source:UniProtKB/Swiss-Prot;Acc:O04496]	-
AT5G52840	79.0372	62.9916	71.2006	110.58	80.5608	70.0976	62.8071	76.7496	81.7103	76.9853	83.2116	75.7098	54.0495	72.4781	92.5052	99.5625	102.591	106.136	-	5	21413591	21415006	+	896	protein_coding	Probable NADH dehydrogenase [ubiquinone] 1 alpha subcomplex subunit 5, mitochondrial [Source:UniProtKB/Swiss-Prot;Acc:Q9FLX7]	-
AT3G03150	67.2041	70.4481	88.7069	31.3882	35.0995	32.4317	111.829	111.517	115.581	118.391	116.03	127.306	48.9288	52.4595	56.8888	88.919	102.775	82.7779	-	3	727516	729638	-	864	protein_coding	At3g03150 [Source:UniProtKB/TrEMBL;Acc:Q84VW1]	-
ATCG00710	53.475	6.55924	97.6855	17.7393	14.3571	9.32441	1.87598	5.37412	4.65111	0.964954	0.493527	3.22695	6.62874	4.71813	8.76218	337.909	492.803	391.606	PSBH	Pt	74485	74706	+	222	protein_coding	Photosystem II reaction center protein H [Source:UniProtKB/Swiss-Prot;Acc:P56780]	-
AT3G57150	107.948	110.232	97.7352	118.103	113.852	100.642	37.9214	39.6172	39.3177	32.5451	35.7133	27.2729	91.8098	96.3576	93.3561	100.335	102.976	111.929	CBF5	3	21153815	21156075	-	2261	protein_coding	Uncharacterized protein At3g57150 (Fragment) [Source:UniProtKB/TrEMBL;Acc:C0SVF3]	-
AT2G22080	151.912	149.429	179.349	72.0971	64.6021	55.1894	19.5408	18.5149	20.3638	19.3754	19.0221	18.547	49.1781	46.1325	50.9413	164.694	187.664	170.756	-	2	9386431	9388241	+	1031	protein_coding	At2g22080 [Source:UniProtKB/TrEMBL;Acc:Q7XA71]	-
AT2G04350	133.489	108.465	129.277	62.5833	78.4854	105.008	23.5812	27.0029	26.1982	27.939	20.5877	27.6484	83.8115	84.5288	77.5131	150.655	157.808	131.728	LACS8	2	1515634	1519308	+	2605	protein_coding	Long chain acyl-CoA synthetase 8 [Source:UniProtKB/Swiss-Prot;Acc:Q9SJD4]	AMP-binding
AT5G14920	63.1861	81.2702	43.2392	116.811	171.166	130.673	31.8975	42.5579	50.7208	27.0726	26.1557	28.906	175.826	184.359	151.412	47.5593	36.8957	44.6155	GASA14	5	4826141	4828384	+	1996	protein_coding	Gibberellin-regulated protein 14 [Source:UniProtKB/Swiss-Prot;Acc:Q9LFR3]	-
AT1G06690	99.6193	107.938	116.739	62.4069	68.3971	66.3856	82.7039	84.1597	74.0745	55.4879	45.4069	52.9804	86.7447	98.9535	103.361	81.7813	84.0023	82.9538	-	1	2049400	2052170	-	1607	protein_coding	Uncharacterized oxidoreductase At1g06690, chloroplastic [Source:UniProtKB/Swiss-Prot;Acc:Q94A68]	Aldo_ket_red
AT5G59870	81.2979	73.0316	69.1902	151.065	119.763	123.178	49.055	66.3216	73.5642	54.3102	59.5573	50.4436	71.5208	91.0699	94.2189	75.2869	68.5107	82.1589	HTA6	5	24115354	24116220	-	780	protein_coding	Probable histone H2A.7 [Source:UniProtKB/Swiss-Prot;Acc:Q9FJE8]	Histone
AT4G27500	144.419	103.067	98.2255	65.7751	81.3456	77.7225	56.5372	56.4684	56.5078	58.9555	58.5958	58.9213	77.0346	71.5583	74.7257	103.876	98.4882	108.696	PPI1	4	13743011	13746211	+	2499	protein_coding	Proton pump-interactor 1 [Source:UniProtKB/Swiss-Prot;Acc:O23144]	-
AT1G22710	70.3858	72.6299	70.6836	73.6684	99.5767	77.9377	74.0352	62.7212	56.4638	90.7219	76.1166	99.3207	81.0689	86.4839	69.0936	90.6792	99.001	98.4005	SUC2	1	8030587	8033156	-	2049	protein_coding	Sucrose transport protein SUC2 [Source:UniProtKB/Swiss-Prot;Acc:Q39231]	-
AT1G76080	23.2354	38.1217	29.9569	17.2846	17.1161	14.7139	208.745	215.152	218.705	157.995	155.573	176.039	30.2195	33.8354	37.4154	20.3396	28.1919	23.8175	CDSP32	1	28547786	28549586	-	1424	protein_coding	CDSP32 [Source:UniProtKB/TrEMBL;Acc:A0A178WHK1]	-
AT2G42840	74.5646	93.635	77.4275	65.7357	83.6923	93.7227	69.6965	95.649	86.9505	65.1541	64.5709	38.2476	95.9442	105.702	99.5679	85.5038	75.4924	75.0629	PDF1	2	17826071	17827648	-	1399	protein_coding	Protodermal factor 1 [Source:UniProtKB/Swiss-Prot;Acc:Q9S728]	-
AT5G55070	107.365	106.886	105.476	83.5088	101.409	109.878	43.4255	29.9378	30.2405	54.0917	52.2358	52.4453	85.4892	80.5362	71.4578	112.226	107.284	108.932	-	5	22347211	22351168	+	2195	protein_coding	Dihydrolipoyllysine-residue succinyltransferase component of 2-oxoglutarate dehydrogenase complex 1, mitochondrial [Source:UniProtKB/Swiss-Prot;Acc:Q9FLQ4]	Biotin_lipoyl
AT1G11750	75.2862	81.1548	94.7411	83.3807	89.9798	68.8067	76.9458	76.1426	73.6619	67.4912	70.6661	72.847	81.6273	93.84	98.2743	76.0161	82.0813	79.4701	CLPP6	1	3967476	3969877	+	1345	protein_coding	ATP-dependent Clp protease proteolytic subunit [Source:UniProtKB/TrEMBL;Acc:F4IAG5]	-
AT3G56150	113.993	101.235	89.7974	79.3175	85.4275	77.4214	65.0886	57.1155	59.8162	61.585	59.9847	59.8468	75.1347	77.9568	68.3176	103.683	103.034	103.632	TIF3C1	3	20833410	20837275	-	3348	protein_coding	Eukaryotic translation initiation factor 3 subunit C [Source:UniProtKB/Swiss-Prot;Acc:O49160]	-
AT5G19540	84.9442	87.5486	91.9027	69.4963	65.1478	67.5723	85.1891	95.4444	98.0898	67.9263	64.7557	75.9141	71.2494	79.5105	79.6846	88.3918	91.5624	77.1541	-	5	6593642	6597916	+	1785	protein_coding	Thermosome subunit gamma [Source:UniProtKB/TrEMBL;Acc:Q949W7]	-
AT1G64370	83.7048	49.4711	66.6754	64.0142	50.2583	52.3898	85.8704	80.6985	73.6588	91.2616	92.1305	105.003	44.3534	46.8784	55.3209	134.466	128.027	137.038	-	1	23888832	23890132	+	1301	protein_coding	Filaggrin-like protein [Source:UniProtKB/TrEMBL;Acc:Q9C7W1]	-
AT3G13750	10.6838	14.5573	11.6625	26.6869	25.1468	24.3841	193.166	193.334	193.959	165.448	217.307	213.468	42.372	42.0355	41.2503	7.81512	7.97283	9.29435	BGAL1	3	4510965	4516478	+	3493	protein_coding	Beta-galactosidase 1 [Source:UniProtKB/Swiss-Prot;Acc:Q9SCW1]	-
AT5G38520	78.7899	89.1115	87.6483	42.5658	46.5856	45.5874	105.007	102.437	107.613	93.2144	80.0652	99.1445	74.0772	81.0944	95.3224	64.8941	80.6271	66.1405	-	5	15421289	15423431	+	1638	protein_coding	Alpha/beta-Hydrolases superfamily protein [Source:UniProtKB/TrEMBL;Acc:F4KBJ3]	-
AT1G54520	93.3615	94.1347	102.893	62.0972	74.9008	71.3538	69.3026	70.1937	81.5581	66.4994	59.3094	72.4976	61.3752	71.0726	73.6763	100.747	114.869	97.4801	-	1	20363393	20366123	+	1597	protein_coding	Myelin-associated oligodendrocyte basic protein [Source:UniProtKB/TrEMBL;Acc:Q8RWI0]	-
AT5G49940	81.8271	68.2552	77.5785	89.6882	83.8451	72.1261	69.1957	86.0086	90.1938	70.4087	65.8965	76.2705	58.5345	69.8875	80.9887	103.142	100.593	91.8114	NIFU2	5	20315390	20317401	+	966	protein_coding	NifU-like protein 2, chloroplastic [Source:UniProtKB/Swiss-Prot;Acc:Q93W20]	-
AT1G48450	79.4239	82.3289	82.6606	75.2289	79.3469	75.8964	87.0818	82.6188	80.8251	74.4329	74.1313	82.8387	83.6553	83.2406	83.4543	76.0873	79.3818	73.2407	-	1	17908503	17910523	-	1693	protein_coding	Alanine-tRNA ligase, putative (DUF760) [Source:UniProtKB/TrEMBL;Acc:Q9LP80]	-
AT3G46030	80.5331	81.9183	74.2054	104.34	97.1272	94.2943	68.6225	79.4944	89.9895	73.8171	71.5528	76.6922	65.638	69.5695	67.9946	78.9917	80.1497	77.9146	HTB11	3	16913384	16914131	-	748	protein_coding	HTB11 [Source:UniProtKB/TrEMBL;Acc:A0A384L1F0]	Histone
AT5G24530	188.516	137.339	122.322	29.6425	42.5588	62.0685	42.6893	82.1093	75.5497	75.9843	29.8741	51.7135	60.0713	50.6705	31.6507	148.982	80.3613	118.704	DMR6	5	8378759	8383401	+	1478	protein_coding	Protein DOWNY MILDEW RESISTANCE 6 [Source:UniProtKB/Swiss-Prot;Acc:Q9FLV0]	2OG-FeII_Oxy
AT5G14760	166.702	165.307	184.029	29.4662	36.2289	41.7492	5.37843	4.72806	5.44004	5.16143	3.63239	4.52493	28.8808	31.367	29.5199	214.743	268.886	204.49	AO	5	4768263	4772153	+	2594	protein_coding	L-aspartate oxidase, chloroplastic [Source:UniProtKB/Swiss-Prot;Acc:Q94AY1]	-
AT3G14067	123.806	118.155	115.129	25.0312	31.8121	58.1475	83.2182	86.2841	76.857	87.0844	62.7716	76.186	50.3918	53.4571	40.0997	112.587	118.435	110.099	SBT1.4	3	4658039	4660945	-	2907	protein_coding	Subtilisin-like protease SBT1.4 [Source:UniProtKB/Swiss-Prot;Acc:Q9LVJ1]	Peptidase_S8
AT5G64740	51.9798	61.2338	49.0194	111.289	125.976	98.4594	83.1412	68.1059	66.2106	85.6854	77.4714	86.7015	79.4172	85.3607	90.4529	68.7296	68.218	72.0349	CESA6	5	25881033	25886728	+	4172	protein_coding	Cellulose synthase A catalytic subunit 6 [UDP-forming] [Source:UniProtKB/Swiss-Prot;Acc:Q94JQ6]	-
AT1G80600	70.3063	66.0481	70.8143	96.0657	92.9045	83.9528	71.8659	68.9657	75.5418	71.2726	72.6835	77.7599	74.511	89.4204	95.8741	82.6935	83.696	85.065	WIN1	1	30298462	30300658	-	1732	protein_coding	Acetylornithine aminotransferase, chloroplastic/mitochondrial [Source:UniProtKB/Swiss-Prot;Acc:Q9M8M7]	Aminotran_3
AT2G03820	134.384	124.511	120.617	74.7904	85.499	91.9723	37.9024	37.2471	40.424	35.266	35.5368	35.0996	79.5513	72.1969	66.7842	120.729	120.133	116.766	-	2	1164843	1167115	-	2041	protein_coding	60S ribosomal export protein NMD3 [Source:UniProtKB/TrEMBL;Acc:Q9SI58]	-
AT5G56170	76.3165	64.8315	71.9568	98.6398	103.262	100.533	79.6019	58.8277	64.0113	72.7783	73.5431	80.2703	99.4172	90.1512	104.731	67.5606	62.4529	59.4611	LLG1	5	22735899	22737339	+	911	protein_coding	LLG1 [Source:UniProtKB/TrEMBL;Acc:A0A178USL6]	-
AT4G16370	87.1523	111.98	82.027	76.0177	106.981	121.917	60.1817	88.9352	70.3454	44.0866	43.9186	38.2967	72.9063	81.121	70.9198	87.3847	79.0541	104.959	ATOPT3	4	9247302	9250343	-	2698	protein_coding	oligopeptide transporter [Source:TAIR;Acc:AT4G16370]	OPT
AT1G28290	79.2715	77.4256	97.0967	142.196	69.7699	37.0997	59.8566	82.8537	105.139	22.9831	44.1726	24.7644	79.0162	116.777	166.726	60.7806	93.5093	67.4731	AGP31	1	9889101	9891015	-	1482	protein_coding	Non-classical arabinogalactan protein 31 [Source:UniProtKB/Swiss-Prot;Acc:Q9FZA2]	-
AT4G13615	95.3469	66.0552	68.2726	74.6408	51.4839	48.1905	87.5324	106.48	115.574	94.0011	93.4587	90.0139	48.2134	56.453	70.4365	87.4609	83.4703	89.3092	-	4	7924135	7925396	+	813	protein_coding	At4g13612 [Source:UniProtKB/TrEMBL;Acc:Q8GXU7]	-
AT5G42020	80.0697	74.7199	51.9411	129.756	133.737	149.113	47.4942	62.0948	63.851	63.7316	51.4857	52.2561	91.7877	97.229	93.5478	72.3028	46.1065	64.8921	BIP	5	16807342	16810693	-	2726	protein_coding	Heat shock protein 70 (Hsp 70) family protein [Source:TAIR;Acc:AT5G42020]	HSP70
AT4G28025	72.7273	70.3807	78.4065	75.0053	62.0074	62.4267	90.2346	85.7508	88.76	81.7829	88.9628	90.9256	91.0447	88.327	90.0447	62.7545	77.197	67.8877	-	4	13935538	13937555	-	960	protein_coding	Uncharacterized protein At4g28025 [Source:UniProtKB/TrEMBL;Acc:Q9C5F3]	-
AT1G52740	106.162	80.244	87.5689	90.7253	68.6376	61.2215	50.3273	78.9513	76.7314	54.0638	59.3357	56.8081	65.7248	81.9326	97.987	103.884	103.724	100.163	HTA9	1	19645236	19646485	+	842	protein_coding	Probable histone H2A variant 3 [Source:UniProtKB/Swiss-Prot;Acc:Q9C944]	Histone
AT3G28940	56.6612	32.7362	42.9202	85.5562	67.9255	75.506	113.027	101.9	98.9992	134.928	108.417	134.924	60.7242	58.5343	65.7762	66.6726	67.161	51.6456	AIG2B	3	10968043	10969858	-	1338	protein_coding	Protein AIG2 B [Source:UniProtKB/Swiss-Prot;Acc:Q9MBH2]	-
AT3G61220	137.319	142.195	128.61	58.9768	57.7395	72.6548	46.3347	49.0071	46.1165	33.0463	30.853	32.561	72.3766	75.4215	80.0196	117.252	121.845	121.365	-	3	22662849	22664493	+	1337	protein_coding	NAD(P)-binding Rossmann-fold superfamily protein [Source:UniProtKB/TrEMBL;Acc:A0A1I9LNT2]	adh_short
AT4G38920	75.9422	72.8484	70.2668	96.129	82.387	82.7407	69.7227	77.2173	77.9863	77.3438	77.1795	81.3152	74.1055	84.9935	87.0649	85.5264	73.4365	76.3591	VHA-c3	4	18147027	18149315	+	1783	protein_coding	V-type proton ATPase subunit c1 [Source:UniProtKB/Swiss-Prot;Acc:P0DH92]	-
AT1G16720	86.794	104.561	98.7601	31.7532	34.1601	38.7608	108.446	110.4	120.394	89.953	82.1834	96.8482	57.3447	65.3788	64.2175	73.5066	83.5108	75.0692	HCF173	1	5722891	5726478	+	2441	protein_coding	high chlorophyll fluorescence phenotype 173 [Source:TAIR;Acc:AT1G16720]	-
AT5G13510	93.1575	97.7053	104.01	65.732	55.0209	45.5242	66.415	105.916	105.294	51.3075	49.9864	56.6261	69.9912	87.5709	101.601	79.5284	101.531	84.0158	RPL10	5	4341262	4342095	+	834	protein_coding	50S ribosomal protein L10, chloroplastic [Source:UniProtKB/Swiss-Prot;Acc:Q9FY50]	-
AT5G02810	70.3489	88.6573	84.5347	74.1243	82.0581	82.4241	82.6848	77.2589	81.3803	75.6859	64.9143	84.9351	91.5039	77.3575	75.7519	75.5446	76.3542	73.6961	APRR7	5	637681	642030	-	3233	protein_coding	Two-component response regulator-like APRR7 [Source:UniProtKB/Swiss-Prot;Acc:Q93WK5]	CCT
AT2G43945	58.7226	77.0261	75.3639	59.5733	67.6703	61.4482	117.661	83.828	86.8401	120.958	113.979	130.136	65.1283	58.0594	59.2198	59.6378	62.9646	60.6013	-	2	18197822	18200198	-	1253	protein_coding	unknown protein; LOCATED IN: chloroplast; BEST Arabidopsis thaliana protein match is: unknown protein (TAIR:AT3G59870.1); Ha. [Source:TAIR;Acc:AT2G43945]	-
AT4G14040	40.8437	40.3956	32.1143	78.5526	90.0561	80.9713	113.187	92.289	73.3261	118.353	149.38	121.463	46.6809	52.022	58.3891	72.1295	54.9817	101.656	SBP2	4	8100349	8103094	-	2072	protein_coding	Selenium-binding protein 2 [Source:UniProtKB/Swiss-Prot;Acc:Q93WN0]	-
AT1G70730	70.8816	64.2358	70.9796	83.6698	100.547	94.8017	77.0191	55.0128	58.3451	78.7346	61.7364	80.3392	78.3167	85.9725	86.4552	85.9532	97.5748	83.841	PGM2	1	26668646	26673166	-	2363	protein_coding	Phosphoglucomutase/phosphomannomutase family protein [Source:UniProtKB/TrEMBL;Acc:F4I6W4]	PGM_PMM_III
AT4G09040	53.2796	78.7183	79.6222	82.8563	89.3335	69.6928	85.5745	65.0086	64.0054	64.7482	74.22	80.1043	129.854	118.994	122.245	45.3043	57.1747	52.0463	-	4	5794529	5797420	-	1488	protein_coding	At4g09040 [Source:UniProtKB/TrEMBL;Acc:Q6NPL0]	RRM_1
AT5G04830	136.875	138.939	136.982	61.5545	64.6494	69.9068	35.9611	42.6701	38.1218	33.8135	27.0361	31.1416	65.5485	70.0919	73.8218	123.972	132.526	127.958	-	5	1401983	1404136	-	1313	protein_coding	Nuclear transport factor 2 (NTF2) family protein [Source:UniProtKB/TrEMBL;Acc:Q9FMC7]	-
AT1G62570	184.788	126.629	200.25	16.6052	15.8282	17.4592	1.8542	2.56039	3.34738	3.0182	2.22287	2.45966	17.4312	20.0916	25.8182	270.636	310.992	189.274	FMOGS-OX4	1	23168767	23172175	+	2218	protein_coding	Flavin-containing monooxygenase FMO GS-OX4 [Source:UniProtKB/Swiss-Prot;Acc:Q93Y23]	FMO-like
AT3G21690	146.566	117.807	120.313	62.2075	77.2378	96.4178	42.0698	36.1741	35.3616	31.2626	29.1096	28.2871	105.595	105.731	91.5251	88.7869	101.454	94.6562	DTX40	3	7638584	7642389	+	2215	protein_coding	Protein DETOXIFICATION 40 [Source:UniProtKB/Swiss-Prot;Acc:Q9LVD9]	MatE
AT3G05060	86.6195	102.857	91.3986	114.046	131.69	124.015	33.9888	27.0562	26.9425	30.1342	33.5296	25.3029	106.931	98.9507	96.5775	93.8292	86.5694	99.8997	NOP5-2	3	1412867	1416056	-	2106	protein_coding	Probable nucleolar protein 5-2 [Source:UniProtKB/Swiss-Prot;Acc:Q9MAB3]	-
AT3G07050	113.551	104.832	102.062	120.837	118.397	97.7694	23.048	23.5855	23.354	17.886	20.721	17.2904	93.9507	100.857	96.1665	109.241	111.757	114.338	NSN1	3	2229355	2232361	-	2078	protein_coding	Guanine nucleotide-binding protein-like NSN1 [Source:UniProtKB/Swiss-Prot;Acc:Q9M8Z5]	-
AT1G80750	97.1876	101.272	94.415	132.353	125.994	114.854	41.3737	27.8307	29.2524	30.9418	36.3559	30.9413	98.5004	91.4754	88.625	83.8662	90.6841	92.3794	RPL7A	1	30348670	30350564	+	1106	protein_coding	60S ribosomal protein L7-1 [Source:UniProtKB/Swiss-Prot;Acc:Q9SAI5]	-
ATCG00790	116.963	139.619	176.143	13.4912	10.1096	6.43478	126.446	121.294	98.0967	12.2074	9.93585	14.587	74.2129	68.6148	60.3515	91.0438	157.693	109.8	RPL16	Pt	81189	82652	-	408	protein_coding	50S ribosomal protein L16, chloroplastic [Source:UniProtKB/Swiss-Prot;Acc:P56793]	-
AT2G33380	121.588	55.5707	107.177	19.5279	22.1575	41.9367	20.923	32.8804	20.4674	77.0781	20.4972	39.7083	30.8953	24.5569	19.8402	270.997	290.604	189.758	PXG3	2	14144831	14146555	-	1045	protein_coding	Probable peroxygenase 3 [Source:UniProtKB/Swiss-Prot;Acc:O22788]	-
AT1G20100	119.4	108.485	123.899	79.8831	91.1851	95.397	48.8311	37.6568	39.6929	53.0858	44.0024	54.9208	92.6423	72.8591	74.2991	85.0953	95.8018	88.6072	-	1	6969025	6971036	-	1484	protein_coding	DNA ligase-like protein [Source:UniProtKB/TrEMBL;Acc:Q9LNT6]	-
AT1G06950	78.3081	98.7187	92.6676	64.6496	82.5602	65.4983	80.5914	76.8742	77.89	61.1345	66.4669	57.6367	97.2474	100.52	99.3138	61.593	71.5456	72.0349	TIC110	1	2130053	2135703	-	3441	protein_coding	Protein TIC110, chloroplastic [Source:UniProtKB/Swiss-Prot;Acc:Q8LPR9]	-
AT4G20150	82.3389	68.3705	66.3994	83.2705	69.8413	67.9345	73.2634	93.7953	89.7396	81.6503	71.7609	92.7865	59.2554	66.1558	79.0402	91.2127	85.0481	82.3602	-	4	10887934	10889614	-	955	protein_coding	Excitatory amino acid transporter [Source:UniProtKB/TrEMBL;Acc:Q94AL6]	-
AT4G36800	81.6002	84.788	77.2435	74.4645	83.8429	89.6782	71.3592	59.6703	66.309	88.4408	85.0043	94.4623	63.3001	64.84	66.1903	81.7142	85.021	85.5947	RCE1	4	17340932	17343035	-	1354	protein_coding	NEDD8-conjugating enzyme Ubc12 [Source:UniProtKB/Swiss-Prot;Acc:Q9SDY5]	UQ_con
AT2G43910	81.7897	115.142	89.5377	53.598	63.0009	62.81	92.206	98.0357	93.9278	59.0444	68.8528	72.3209	92.6964	87.4646	90.0538	61.7178	58.9228	61.4156	ATHOL1	2	18184409	18187358	-	1639	protein_coding	HOL1 [Source:UniProtKB/TrEMBL;Acc:A0A178VXT1]	-
AT5G51010	76.6127	96.0469	97.782	57.4798	53.6962	44.5619	82.6706	88.3884	91.7338	79.1235	61.0263	81.4157	72.4264	90.3305	93.6028	77.7213	81.8442	75.6731	-	5	20744553	20745703	+	886	protein_coding	Rubredoxin-like superfamily protein [Source:UniProtKB/TrEMBL;Acc:Q9FI47]	-
AT1G33810	58.4129	90.6914	75.1567	71.8521	80.4328	73.9555	92.1762	64.228	66.0557	75.1979	85.0974	83.6628	104.881	103.772	106.346	52.3736	64.5297	52.7528	-	1	12264942	12266920	+	824	protein_coding	Zinc finger/BTB domain protein [Source:UniProtKB/TrEMBL;Acc:Q8L9M8]	-
AT1G26550	70.7747	58.5228	69.5074	111.932	89.8467	95.8198	68.0716	75.8907	71.3591	65.8306	62.2635	71.8609	78.6474	75.317	87.4502	81.1807	80.3586	85.4434	-	1	9171118	9173033	+	842	protein_coding	Peptidyl-prolyl cis-trans isomerase [Source:UniProtKB/TrEMBL;Acc:Q9FE18]	-
AT2G01110	78.7355	86.7084	90.4808	63.1571	66.9401	62.5596	88.8233	89.1147	92.9317	78.9772	67.0507	75.6872	67.8628	72.9249	84.2344	74.768	83.3236	75.7905	TATC	2	83260	85258	-	1719	protein_coding	UNE3 [Source:UniProtKB/TrEMBL;Acc:A0A178VUB7]	-
AT1G76670	77.4038	79.3942	75.8094	78.1414	110.866	99.4373	67.9299	48.0925	52.8211	80.8371	78.4978	87.5471	62.0203	57.7446	64.6963	95.1674	94.9456	88.3055	URGT1	1	28772563	28775002	-	1804	protein_coding	UDP-rhamnose/UDP-galactose transporter 1 [Source:UniProtKB/Swiss-Prot;Acc:Q9SRE4]	-
AT2G46280	86.5142	87.5058	86.0327	100.662	109.098	97.105	49.6144	49.3403	56.094	48.7219	56.0103	44.6428	84.2551	94.3513	92.314	89.4065	79.3635	85.5916	TIF3I1	2	19003158	19005732	-	1917	protein_coding	Eukaryotic translation initiation factor 3 subunit I [Source:UniProtKB/Swiss-Prot;Acc:Q38884]	WD40
AT1G10840	87.0314	94.6798	90.825	95.9748	101.266	84.9188	58.6996	51.5658	54.6032	51.7604	62.6718	55.4952	76.4981	77.5311	78.8223	90.671	89.3241	93.1906	TIF3H1	1	3607631	3610616	-	1701	protein_coding	Eukaryotic translation initiation factor 3 subunit H [Source:UniProtKB/Swiss-Prot;Acc:Q9C5Z2]	Mov34
AT5G59320	18.8001	22.8743	26.3442	93.8674	103.435	179.696	56.8648	47.0395	52.6855	108.572	5.41403	69.0084	133.374	143.512	131.782	81.9192	53.3281	66.9032	LTP3	5	23928954	23929816	+	769	protein_coding	Non-specific lipid-transfer protein 3 [Source:UniProtKB/Swiss-Prot;Acc:Q9LLR7]	-
AT3G17020	95.4331	76.8153	73.2862	82.0443	65.8641	76.9676	52.6554	72.7508	68.1147	59.7375	59.3047	66.6923	60.6169	75.7105	78.3116	109.444	109.607	108.896	-	3	5802493	5804282	-	1308	protein_coding	AT3g17020/K14A17_14 [Source:UniProtKB/TrEMBL;Acc:Q9LSP5]	Usp
AT3G07700	111.018	102.126	94.225	68.0419	88.2045	97.4904	59.2833	53.0993	57.952	49.5259	40.4039	45.3762	102.928	105.132	92.9811	74.7224	75.005	74.0391	-	3	2459491	2463965	-	2911	protein_coding	Protein kinase superfamily protein [Source:UniProtKB/TrEMBL;Acc:F4JFM1]	ABC1
AT4G26080	175.414	107.979	145.468	40.4805	46.7853	45.7164	23.8331	30.6487	29.5376	26.6664	18.7404	23.6533	42.3524	41.1569	42.8068	192.891	188.61	167.573	ABI1	4	13219915	13222376	-	2169	protein_coding	Protein phosphatase 2C 56 [Source:UniProtKB/Swiss-Prot;Acc:P49597]	PP2C
AT5G13430	76.4276	66.3682	72.9626	109.775	106.238	100.704	57.8739	49.4502	47.7294	63.8286	69.6375	64.7861	88.5339	81.7958	88.199	84.9607	80.5473	80.0654	UCR1-1	5	4305106	4307570	-	1298	protein_coding	Cytochrome b-c1 complex subunit Rieske-1, mitochondrial [Source:UniProtKB/Swiss-Prot;Acc:Q94JS0]	-
AT2G47710	106.025	74.4718	89.0192	60.9624	52.6111	54.9189	61.4608	87.653	85.2427	68.4738	60.3714	69.614	61.9301	78.5084	76.104	102.777	101.733	97.9643	-	2	19554724	19556126	-	980	protein_coding	Adenine nucleotide alpha hydrolases-like superfamily protein [Source:UniProtKB/TrEMBL;Acc:O82240]	Usp
AT2G19540	88.1721	89.6419	84.9598	107.344	122.383	122.662	42.5474	38.3394	38.7878	36.9669	38.3769	33.2705	92.8016	89.8633	88.0856	90.15	91.9984	92.8976	-	2	8461748	8464534	+	1653	protein_coding	Putative WD-40 repeat protein [Source:UniProtKB/TrEMBL;Acc:Q9ZUN8]	-
AT1G71040	109.154	138.208	100.753	57.0531	89.7572	112.006	39.0491	43.8559	48.8914	37.754	28.3291	36.8265	115.123	101.246	75.8989	95.845	75.3866	83.0212	LPR2	1	26796725	26800483	-	2481	protein_coding	Multicopper oxidase LPR2 [Source:UniProtKB/Swiss-Prot;Acc:Q949X9]	-
ATCG00650	94.4922	3.42624	150.711	29.1031	21.9041	8.41471	4.42326	3.43101	3.53502	1.22511	1.25317	2.88138	4.80908	6.06798	6.20183	277.805	438.76	329.35	RPS18	Pt	67917	68222	+	306	protein_coding	30S ribosomal protein S18, chloroplastic [Source:UniProtKB/Swiss-Prot;Acc:P56807]	-
AT5G38470	84.8673	89.6848	79.6519	80.2751	87.6792	90.0896	63.5295	56.6299	59.4068	69.3616	70.3226	66.4693	74.3422	77.6073	73.6277	94.6588	88.0983	80.3372	RAD23D	5	15404622	15407745	+	1484	protein_coding	Ubiquitin receptor RAD23d [Source:UniProtKB/Swiss-Prot;Acc:Q84L30]	ubiquitin
AT2G18040	82.709	81.0272	75.7184	99.5156	95.8249	97.6998	61.3498	58.0328	55.0473	60.095	62.173	63.0594	79.1332	77.3718	75.6835	84.4051	86.6153	88.0776	PIN1	2	7841940	7843942	+	1171	protein_coding	Peptidyl-prolyl cis-trans isomerase Pin1 [Source:UniProtKB/Swiss-Prot;Acc:Q9SL42]	-
ATCG00720	49.6095	6.74144	87.5208	18.5774	15.2622	5.99938	4.90056	5.00788	4.17328	1.65293	1.52171	1.44569	4.06019	4.62878	5.63763	294.106	500.441	371.883	PETB	Pt	74841	76292	+	648	protein_coding	Cytochrome b6 [Source:UniProtKB/Swiss-Prot;Acc:P56773]	-
AT5G49730	2.60061	4.41546	3.16626	5.87596	7.71845	12.9837	252.531	209.652	204.647	183.412	169.391	227.581	33.6431	30.4623	29.1857	1.78593	1.8081	1.66656	FRO6	5	20201037	20204595	-	2757	protein_coding	Ferric reduction oxidase 6 [Source:UniProtKB/Swiss-Prot;Acc:Q8RWS6]	FAD_binding_8
AT2G39990	80.3777	104.153	91.5264	87.8027	112.275	103.155	53.0976	38.2884	39.924	48.8995	46.7389	48.8968	92.3452	84.6745	80.9878	87.9353	88.5067	92.1836	TIF3F1	2	16698041	16700309	-	1553	protein_coding	Eukaryotic translation initiation factor 3 subunit F [Source:UniProtKB/Swiss-Prot;Acc:O04202]	Mov34
AT5G47840	59.3038	78.2045	87.0365	50.228	50.0839	42.9327	115.22	95.3442	98.8535	116.061	110.291	126.359	48.4913	46.2452	46.9131	64.915	79.8981	65.3185	AMK2	5	19375317	19378465	+	1430	protein_coding	Adenylate kinase 2, chloroplastic [Source:UniProtKB/Swiss-Prot;Acc:Q9FIJ7]	ADK
AT4G35260	91.3619	81.3764	81.6981	86.92	99.8891	105.854	48.8578	37.094	38.7428	58.729	57.9776	60.707	76.4857	75.4476	72.9518	106.978	101.283	98.4979	IDH1	4	16774142	16776371	-	1594	protein_coding	Isocitrate dehydrogenase [NAD] regulatory subunit 1, mitochondrial [Source:UniProtKB/Swiss-Prot;Acc:Q8LFC0]	-
AT5G42390	66.2586	81.0192	74.0276	57.7954	75.6599	67.2829	101.241	83.578	87.3525	88.5086	72.1542	82.2492	75.8843	78.5461	77.1333	67.7506	74.1379	69.0235	SPP	5	16945165	16953353	+	4834	protein_coding	Stromal processing peptidase, chloroplastic [Source:UniProtKB/Swiss-Prot;Acc:Q9FIH8]	-
AT2G31490	64.4661	57.211	61.1103	96.6602	83.0667	80.1777	75.6066	69.7715	73.237	83.5769	97.3499	88.5798	70.456	81.222	81.2449	66.6772	71.1901	75.7905	-	2	13411940	13413285	+	619	protein_coding	AT2G31490 protein [Source:UniProtKB/TrEMBL;Acc:Q9SIQ8]	-
AT1G64680	82.675	77.9534	85.2008	69.6171	57.3738	47.869	80.0838	101.257	98.3747	65.3934	56.1407	66.9978	77.9545	84.6962	107.623	67.9448	74.2616	74.4116	-	1	24035941	24037429	+	1330	protein_coding	At1g64680 [Source:UniProtKB/TrEMBL;Acc:Q9SGU7]	-
AT3G11830	74.03	74.8441	69.0006	116.589	138.691	112.014	47.5856	41.6857	44.2168	45.1958	53.6571	44.9006	84.9934	88.6074	88.8867	83.2964	84.5176	82.7346	CCT7	3	3732628	3736471	+	2095	protein_coding	T-complex protein 1 subunit eta [Source:UniProtKB/Swiss-Prot;Acc:Q9SF16]	-
AT3G46040	76.0133	77.0801	76.0734	107.725	94.6416	86.4045	61.3479	58.8097	60.5336	60.097	68.0996	54.4465	80.8554	96.1328	100.115	70.6747	69.968	76.168	RPS15AD	3	16914525	16915837	+	835	protein_coding	RPS15AD [Source:UniProtKB/TrEMBL;Acc:A0A178VIE3]	-
AT1G45000	69.1958	74.6073	73.765	106.705	110.402	113.337	62.4332	54.2977	56.4962	55.8669	55.4294	58.1045	90.3733	89.0264	96.375	67.8273	67.4089	70.7889	RPT4B	1	17009051	17011929	+	1691	protein_coding	26S proteasome regulatory subunit S10B homolog B [Source:UniProtKB/Swiss-Prot;Acc:Q9MAK9]	AAA
AT5G02770	79.5696	89.1515	88.9458	81.183	72.7973	74.8579	66.125	69.3515	68.5582	60.9141	65.4404	60.9925	84.8355	85.7645	89.6834	78.4292	75.5989	78.6424	MOS11	5	627034	629280	-	1732	protein_coding	Protein MODIFIER OF SNC1 11 [Source:UniProtKB/Swiss-Prot;Acc:Q9LZ08]	-
AT1G47530	130.737	132.83	127.911	51.8454	55.9943	52.2446	44.5167	53.8162	53.8238	40.2075	41.0559	44.09	80.1541	89.9794	83.5231	95.3657	96.6692	95.7828	DTX33	1	17451553	17454461	+	2271	protein_coding	Protein DETOXIFICATION 33 [Source:UniProtKB/Swiss-Prot;Acc:Q9SX83]	MatE
AT4G22670	83.0609	54.1455	58.064	86.9013	85.969	85.7089	56.2508	68.6181	75.838	55.9257	53.3206	50.5216	80.0064	91.6656	90.6623	95.6958	97.8019	99.2778	AtHip1	4	11917987	11920971	+	1875	protein_coding	FAM10 family protein At4g22670 [Source:UniProtKB/Swiss-Prot;Acc:Q93YR3]	-
AT3G45780	40.5229	60.3229	46.8155	42.7385	54.8808	53.147	126.548	108.206	108.897	116.173	108.391	132.945	87.352	82.1362	77.8935	41.944	42.4024	37.0599	PHOT1	3	16816721	16824210	+	3646	protein_coding	RPT1 [Source:UniProtKB/TrEMBL;Acc:A0A178VFT4]	Pkinase
AT5G27120	75.0882	93.348	83.1836	137.98	150.814	127.821	34.7713	23.2742	25.7008	28.7788	30.4745	23.8516	114.289	108.238	97.1322	68.9496	65.5538	75.6994	NOP5-1	5	9540861	9544065	+	2114	protein_coding	Probable nucleolar protein 5-1 [Source:UniProtKB/Swiss-Prot;Acc:O04658]	-
AT5G51070	174.397	91.0261	101.766	34.9812	54.6168	70.8623	52.6378	51.9033	59.5948	74.066	47.4022	56.5847	59.1014	58.6568	55.3513	121.839	104.744	93.756	CLPD	5	20764096	20768764	+	3504	protein_coding	Chaperone protein ClpD, chloroplastic [Source:UniProtKB/Swiss-Prot;Acc:P42762]	Clp_N
AT3G55410	111.548	83.2821	82.6445	81.1794	119.459	116.418	39.6751	34.0183	33.9271	46.97	43.0862	44.9142	91.2341	86.4765	79.6394	93.728	86.6208	86.0193	-	3	20541269	20546053	+	3855	protein_coding	2-oxoglutarate dehydrogenase, E1 component [Source:UniProtKB/TrEMBL;Acc:F4IWV2]	-
AT1G67865	79.8565	41.5811	51.8829	63.1024	38.703	30.9141	39.0559	65.8237	103.562	70.1256	82.8614	79.5525	15.7926	25.5578	29.6691	161.689	176.54	204.414	-	1	25445994	25447622	-	1073	protein_coding	At1g67862/At1g67862 [Source:UniProtKB/TrEMBL;Acc:Q941E9]	-
AT5G64400	108.714	71.3108	76.8456	76.7119	69.0807	73.0797	45.8719	66.8329	69.6293	45.8399	35.1464	40.8087	56.845	75.8271	85.2432	118.837	121.528	122.022	-	5	25747856	25750830	+	2617	protein_coding	CONTAINS InterPro DOMAIN/s: CHCH (InterPro:IPR010625); BEST Arabidopsis thaliana protein match is: Cox19-like CHCH family protein (TAIR:AT5G09570.1); Ha. [Source:TAIR;Acc:AT5G64400]	-
AT5G33320	59.7954	82.5481	76.6954	79.4741	104.907	90.515	76.2116	53.5531	52.3803	89.8011	82.0488	74.8405	69.2251	65.5713	68.6281	69.7997	74.5492	88.7786	PPT1	5	12588741	12591748	+	1776	protein_coding	Phosphoenolpyruvate/phosphate translocator 1, chloroplastic [Source:UniProtKB/Swiss-Prot;Acc:Q8RXN3]	-
AT5G67370	72.5442	76.9613	75.4059	93.8541	88.2202	96.7827	64.897	60.5976	63.0678	54.3826	45.5395	58.6548	92.8047	97.2439	102.525	68.8656	73.6985	72.1742	CGLD27	5	26877272	26879639	-	1553	protein_coding	Protein CONSERVED IN THE GREEN LINEAGE AND DIATOMS 27, chloroplastic [Source:UniProtKB/Swiss-Prot;Acc:Q9FN15]	-
AT3G57020	172.042	135.349	146.716	41.8539	46.0134	57.9509	21.0072	24.657	20.8381	16.7775	14.6896	19.1737	53.0803	57.7925	52.781	167.36	164.273	145.744	SSL9	3	21098315	21100519	-	1529	protein_coding	Protein STRICTOSIDINE SYNTHASE-LIKE 9 [Source:UniProtKB/Swiss-Prot;Acc:Q9M1J6]	Str_synth
AT3G18890	72.4478	78.6743	83.2338	28.4455	39.8184	30.2484	109.883	80.8711	87.9988	123.314	104.815	117.4	30.4029	30.8168	33.9647	90.0755	114.448	100.971	TIC62	3	6510982	6515108	+	2492	protein_coding	Protein TIC 62, chloroplastic [Source:UniProtKB/Swiss-Prot;Acc:Q8H0U5]	-
AT4G33680	62.6994	80.5177	76.4619	65.4541	87.3039	73.5686	77.9769	59.1813	63.4562	85.46	82.422	80.6329	85.7168	80.6336	80.698	67.0829	74.3445	73.6137	DAP	4	16171681	16174723	-	1645	protein_coding	LL-diaminopimelate aminotransferase, chloroplastic [Source:UniProtKB/Swiss-Prot;Acc:Q93ZN9]	Aminotran_1_2
AT2G32690	67.2354	29.8268	51.7382	93.1212	70.5254	65.9726	97.1015	89.1908	81.9786	100.888	99.0241	101.814	48.2404	48.0527	60.4514	81.9649	73.2604	96.4159	GRP23	2	13863635	13864710	-	1076	protein_coding	Glycine-rich protein 23 [Source:UniProtKB/Swiss-Prot;Acc:O48848]	-
AT1G45230	82.6616	102.822	95.5372	86.727	91.1504	92.0046	49.1348	52.4024	48.9628	40.3121	39.9955	42.45	101.111	107.552	116.164	67.7963	70.0869	69.781	DCL	1	17169436	17171472	-	1193	protein_coding	Protein DCL homolog, chloroplastic [Source:UniProtKB/Swiss-Prot;Acc:Q9C642]	-
AT5G54160	68.3878	72.3699	53.2147	38.6829	44.7113	50.7918	130.894	89.6743	81.2583	129.398	158.123	126.925	52.1298	48.8188	44.2113	54.9477	52.4354	59.2046	OMT1	5	21981902	21984399	+	1497	protein_coding	Flavone 3'-O-methyltransferase 1 [Source:UniProtKB/Swiss-Prot;Acc:Q9FK25]	-
AT1G56450	77.2711	68.4283	74.1783	107.768	121.311	119.863	57.3028	51.646	52.4832	53.6343	55.0655	54.4125	76.9648	72.0855	74.5749	81.0982	75.2292	81.0566	PBG1	1	21141633	21144458	+	1350	protein_coding	Proteasome subunit beta type-4 [Source:UniProtKB/Swiss-Prot;Acc:Q7DLR9]	Proteasome
AT4G34740	128.043	152.731	122.945	60.6878	76.5642	73.0367	29.1386	24.7464	26.3865	22.876	18.3679	23.2644	91.2852	90.438	88.9199	104.19	114.285	105.977	ASE2	4	16574544	16576753	-	2210	protein_coding	Amidophosphoribosyltransferase [Source:UniProtKB/TrEMBL;Acc:A0A178UYQ3]	Pribosyltran
AT1G76010	88.8023	80.9794	83.9264	90.5883	86.8961	81.8834	50.9966	66.427	68.2238	46.4694	49.3758	50.2155	67.0129	74.3812	81.2877	91.8086	98.1595	94.4842	-	1	28528059	28531771	-	1814	protein_coding	Alba DNA/RNA-binding protein [Source:UniProtKB/TrEMBL;Acc:Q93VA8]	-
AT2G43570	302.103	29.4554	39.2362	43.2584	44.4026	300.625	15.6769	43.4485	22.5339	65.2628	20.2966	32.4155	107.314	81.9281	31.9487	86.5222	39.7977	45.1699	CHI	2	18076166	18077517	-	1139	protein_coding	CHI [Source:UniProtKB/TrEMBL;Acc:A0A178W3M3]	-
AT4G18810	78.631	93.1383	92.7282	86.9851	103.827	90.4948	45.6027	48.781	50.3182	38.2566	30.7115	35.4349	98.1795	107.01	111.26	75.2205	86.1103	78.2055	-	4	10322060	10325906	-	2524	protein_coding	NAD(P)-binding Rossmann-fold superfamily protein [Source:UniProtKB/TrEMBL;Acc:F4JRN8]	-
AT4G02930	84.1522	83.1249	74.8607	140.017	144.416	118.796	31.0088	31.0055	33.0919	27.3025	30.8309	23.2165	87.0125	96.2298	96.4216	83.0767	78.547	87.0485	TUFA	4	1295375	1298500	-	1887	protein_coding	Elongation factor Tu, mitochondrial [Source:UniProtKB/Swiss-Prot;Acc:Q9ZT91]	GTP_EFTU
AT2G36580	140.145	90.1661	93.6047	78.9575	121.704	111.024	27.1632	25.066	23.0266	29.4022	23.0245	26.0255	62.4748	60.7149	58.3655	136.179	127.535	114.389	-	2	15339122	15343086	+	2020	protein_coding	Pyruvate kinase [Source:UniProtKB/TrEMBL;Acc:A0A178VX82]	PK
AT1G66240	68.0302	52.245	58.3622	75.1824	63.9728	66.8281	94.0837	79.4213	78.3722	117.367	110.36	111.749	55.1336	52.3424	65.0414	70.2149	68.0769	61.9222	ATX1	1	24686114	24687417	-	825	protein_coding	homolog of anti-oxidant 1 [Source:TAIR;Acc:AT1G66240]	HMA
AT4G27310	161.153	126.452	134.157	36.5663	36.3609	42.1738	40.1291	46.7858	50.4093	28.0723	32.8612	35.5276	60.4369	61.6898	62.1726	131.219	142.992	118.371	-	4	13675537	13677055	+	1427	protein_coding	BBX28 [Source:UniProtKB/TrEMBL;Acc:A0A178V4D3]	zf-B_box
AT5G21430	61.3854	73.3981	87.8101	49.1336	54.9387	41.1497	111.429	81.6611	85.5956	103.402	94.0659	119.261	48.6954	52.8846	60.2083	65.9632	85.6624	70.6224	ndhU	5	7222179	7223639	+	1011	protein_coding	NdhU [Source:UniProtKB/TrEMBL;Acc:A0A178UN62]	-
AT1G27450	73.7888	68.8363	73.051	104.24	99.107	96.804	52.1577	53.6381	53.6075	60.0919	67.1447	63.7945	71.1565	80.5712	94.1942	80.6489	73.522	80.865	APT1	1	9531809	9534141	+	1573	protein_coding	Adenine phosphoribosyl transferase 1 [Source:UniProtKB/TrEMBL;Acc:F4HSX1]	Pribosyltran
AT2G05710	71.5032	73.8906	64.224	64.4833	77.7073	74.9035	82.5366	70.7328	74.1466	96.6033	82.3644	83.5026	65.6572	60.7455	60.4002	82.7329	77.4717	82.5148	ACO3	2	2141329	2146678	+	3563	protein_coding	Aconitate hydratase 3, mitochondrial [Source:UniProtKB/Swiss-Prot;Acc:Q9SIB9]	Aconitase
AT3G22380	129.773	142.47	136.978	43.8657	56.3681	53.5474	44.6925	50.4811	51.6444	36.4843	31.7656	33.083	61.6255	67.1255	58.7696	112.272	123.711	110.869	TIC	3	7912905	7919707	+	5760	protein_coding	Time for coffee [Source:UniProtKB/TrEMBL;Acc:B3H7F6]	-
AT1G72710	71.971	86.6619	86.9713	78.6934	84.6577	86.3949	64.6328	61.1531	64.6914	60.4525	62.8348	68.5365	88.9739	84.5258	83.099	70.6507	70.5008	67.2992	CKL2	1	27372197	27376730	+	2306	protein_coding	Casein kinase 1-like protein 2 [Source:UniProtKB/Swiss-Prot;Acc:Q9CAI5]	Pkinase
ATCG00370	89.8431	10.7119	141.987	15.4315	10.2364	1.74098	11.9675	9.32502	17.5199	3.69345	6.29672	0	6.1508	9.8504	8.72533	261.339	414.837	320.35	TRNS.3	Pt	44827	44913	+	87	tRNA	tRNA-Ser [Source:TAIR;Acc:ATCG00370]	-
AT2G30620	89.0009	82.9639	76.6515	55.2543	57.4783	49.8216	88.2743	79.7757	78.1507	96.4697	105.749	97.1143	40.5248	35.5791	38.4165	84.6221	95.5892	88.5075	-	2	13044931	13046682	+	1666	protein_coding	Histone H1.2 [Source:UniProtKB/Swiss-Prot;Acc:P26569]	-
AT5G56350	127.79	107.848	91.9791	73.5436	106.392	121.103	31.6867	24.2533	24.2701	40.6186	32.0684	37.568	71.0235	64.3065	57.3877	118.632	102.551	106.558	-	5	22819936	22822904	-	2190	protein_coding	Pyruvate kinase [Source:UniProtKB/TrEMBL;Acc:Q9FM97]	PK
AT1G04570	119.305	150.934	154.4	48.0618	79.2464	70.9357	1.5644	1.27965	1.34118	0.965623	0.785125	0.942643	22.3688	19.7881	17.9862	221.78	221.767	205.547	-	1	1246601	1248876	-	2163	protein_coding	Probable folate-biopterin transporter 8, chloroplastic [Source:UniProtKB/Swiss-Prot;Acc:F4I5Q2]	-
AT3G51260	69.7013	62.1411	62.4132	130.643	113.775	103.305	51.5382	67.0165	60.2044	51.8261	47.8338	51.972	75.3391	88.9262	91.3142	69.0697	66.3634	75.0015	PAD1	3	19030926	19033134	+	1301	protein_coding	Proteasome subunit alpha type [Source:UniProtKB/TrEMBL;Acc:A0A178VPE4]	Proteasome
AT1G14345	56.2675	89.0415	67.6759	72.3998	70.122	55.2372	114.735	78.6707	83.1489	98.9441	83.2027	102.138	81.5042	80.2304	82.8156	36.2762	43.4988	42.4393	-	1	4899045	4900054	+	1010	protein_coding	NAD(P)-linked oxidoreductase superfamily protein [Source:UniProtKB/TrEMBL;Acc:Q949S6]	-
AT4G14210	72.8168	87.2243	84.0583	51.0174	64.1137	60.2346	87.5547	83.7016	88.0314	79.1788	63.3368	78.6191	76.5697	71.5929	74.5071	66.44	74.7531	73.1039	PDS	4	8190190	8195320	-	2414	protein_coding	15-cis-phytoene desaturase, chloroplastic/chromoplastic [Source:UniProtKB/Swiss-Prot;Acc:Q07356]	Amino_oxidase
AT5G42900	153.166	129.481	165.829	67.1745	76.9728	81.3798	0.257169	0	0.0346993	0.151178	0.0386602	0.116669	49.3768	45.0231	47.9127	187.538	178.102	153.509	COR27	5	17197641	17199910	-	1417	protein_coding	Cold regulated protein 27 [Source:UniProtKB/TrEMBL;Acc:Q8L8T7]	-
AT1G07110	57.6738	78.3993	70.945	64.1988	79.6601	76.7552	76.4544	64.5764	65.0531	63.7321	63.0704	73.7189	108.597	108.45	116.526	53.119	62.7717	52.1544	FKFBP	1	2178022	2184193	-	2789	protein_coding	FKFBP [Source:UniProtKB/TrEMBL;Acc:A0A178W4F2]	-
AT5G08640	118.048	130.316	131.791	91.4666	87.3123	67.9626	12.4194	6.78375	4.34558	13.8356	14.1524	12.6697	41.6719	45.0797	45.0102	159.094	164.726	188.544	FLS1	5	2803833	2805606	+	1618	protein_coding	Flavonol synthase/flavanone 3-hydroxylase [Source:UniProtKB/Swiss-Prot;Acc:Q96330]	2OG-FeII_Oxy
AT3G46430	53.231	61.9055	73.4897	117.853	98.4061	94.0157	76.4977	64.4624	63.1558	78.323	74.8584	76.2642	84.595	67.8841	73.9397	53.3275	59.8538	61.3006	-	3	17087538	17088753	+	573	protein_coding	AT3g46430/F18L15_150 [Source:UniProtKB/TrEMBL;Acc:Q9SN96]	-
AT1G69530	10.5163	10.7989	8.1927	13.5295	16.9562	12.5568	164.448	216.784	237.395	154.334	222.771	202.057	14.6628	16.9773	14.2516	5.33245	5.62467	6.13158	ATEXPA1	1	26141726	26143538	+	1548	protein_coding	Expansin [Source:UniProtKB/TrEMBL;Acc:C0Z241]	-
AT1G07590	159.071	60.3514	62.4059	66.4113	31.0596	53.1941	21.5198	104.227	87.5929	19.3127	14.9528	19.8493	51.8372	83.1548	94.9471	132.725	134.45	134.979	-	1	2336477	2339391	-	2407	protein_coding	Pentatricopeptide repeat-containing protein At1g07590, mitochondrial [Source:UniProtKB/Swiss-Prot;Acc:Q940Q2]	-
AT5G37510	76.9795	85.4134	82.8134	75.4405	94.2224	92.4451	58.7652	53.1736	52.9373	64.8132	60.4795	63.7947	73.6604	74.8906	73.7806	84.0104	81.1899	83.0947	EMB1467	5	14897329	14900693	+	2740	protein_coding	NADH dehydrogenase [ubiquinone] iron-sulfur protein 1, mitochondrial [Source:UniProtKB/Swiss-Prot;Acc:Q9FGI6]	-
AT3G11710	82.0213	91.4171	83.5845	70.8223	89.7813	84.9171	69.2978	53.3989	55.5533	62.4224	64.783	60.8452	83.4157	76.5498	64.8918	77.6465	79.527	80.9776	ATKRS-1	3	3702048	3705716	-	2295	protein_coding	Lysine--tRNA ligase [Source:UniProtKB/TrEMBL;Acc:A0A178VAG3]	tRNA-synt_2
AT5G17710	85.2306	76.4021	82.7674	80.2877	72.1376	54.3671	66.0565	72.4848	71.2763	46.81	48.3305	46.7433	89.9448	96.7796	108.542	71.8619	81.4078	78.1215	EMB1241	5	5839163	5841858	-	1588	protein_coding	GrpE protein homolog [Source:UniProtKB/TrEMBL;Acc:A0A178U8H4]	-
AT4G11420	89.9165	86.8594	85.9523	83.8656	99.4864	81.9982	54.1945	46.5856	46.7422	50.0512	48.9811	41.9188	77.4913	75.8759	69.3077	95.5343	97.4193	97.2336	TIF3A1	4	6947476	6952479	-	3485	protein_coding	Eukaryotic translation initiation factor 3 subunit A [Source:UniProtKB/Swiss-Prot;Acc:Q9LD55]	-
AT3G08010	64.0037	98.8363	89.2581	55.6946	75.1778	66.0686	80.8532	64.5368	74.5215	71.044	59.9172	70.8634	98.5931	85.2521	89.4022	60.5295	65.6348	58.5201	ATAB2	3	2555970	2557505	+	1280	protein_coding	ATAB2 [Source:UniProtKB/TrEMBL;Acc:A0A178V658]	-
AT3G22370	201.062	128.049	161.873	32.3712	46.9514	51.719	27.6819	31.1926	30.2985	21.9199	11.8321	21.1491	41.2817	44.8303	38.7836	129.836	173.511	132.6	AOX1A	3	7906521	7908746	+	1764	protein_coding	Ubiquinol oxidase 1a, mitochondrial [Source:UniProtKB/Swiss-Prot;Acc:Q39219]	AOX
AT2G44860	94.909	88.2187	95.8377	113.315	101.51	91.3738	34.7461	38.7569	37.2926	30.1833	37.2028	35.8803	75.8139	76.2764	81.2693	90.3212	96.5574	104.9	-	2	18500803	18502562	-	857	protein_coding	Probable ribosome biogenesis protein RLP24 [Source:UniProtKB/Swiss-Prot;Acc:O22165]	-
AT1G51500	79.3794	69.3066	73.8188	36.1335	53.4036	52.3632	83.8675	86.4553	73.5086	84.5767	72.4407	82.4698	46.7786	46.225	44.3743	116.875	120.106	101.54	ABCG12	1	19097712	19101265	-	2612	protein_coding	WBC12 [Source:UniProtKB/TrEMBL;Acc:A0A178W3S0]	ABC2_membrane
AT5G05010	62.2733	73.2756	69.1194	69.9306	85.1638	82.94	81.2761	64.3038	67.8791	83.7373	81.3174	88.9608	61.0017	58.8309	59.5536	80.4358	76.2481	75.803	-	5	1476533	1480197	+	2147	protein_coding	Coatomer subunit delta [Source:UniProtKB/TrEMBL;Acc:B9DGK9]	Adap_comp_sub
AT3G49560	74.6234	70.5884	77.453	86.9133	85.3012	68.9636	54.7313	63.9018	62.4729	46.135	50.4061	48.2799	90.5314	106.745	125.435	64.2653	69.0657	75.8787	HP30-1	3	18370521	18372139	+	1227	protein_coding	Chloroplastic import inner membrane translocase subunit HP30-1 [Source:UniProtKB/Swiss-Prot;Acc:Q9SCK3]	-
AT5G14780	104.866	64.2624	72.6374	50.2579	55.706	90.4218	41.6039	44.4229	49.0677	63.4725	52.978	67.5791	106.235	108.857	95.0051	91.003	78.6646	84.1167	FDH1	5	4776733	4779526	+	2430	protein_coding	Formate dehydrogenase, mitochondrial [Source:UniProtKB/TrEMBL;Acc:A0A178UHK7]	2-Hacid_dh_C
AT1G02280	69.5649	82.0915	88.8648	67.5695	68.7246	54.8551	91.8098	75.0032	67.435	59.6869	69.9434	69.2235	85.0359	87.8084	96.2558	57.5575	68.8746	60.5064	TOC33	1	448423	450426	-	1214	protein_coding	Translocase of chloroplast 33, chloroplastic [Source:UniProtKB/Swiss-Prot;Acc:O23680]	-
AT2G36990	65.5551	75.9707	77.1686	84.3359	91.1293	71.7062	81.3476	63.0614	63.5058	70.0354	69.6829	78.6965	94.9244	87.86	88.4352	46.0527	55.8974	54.8368	SIGF	2	15537225	15540139	-	2044	protein_coding	RNA polymerase sigma factor sigF, chloroplastic [Source:UniProtKB/Swiss-Prot;Acc:Q9LD95]	Sigma70_r2
AT4G05150	97.3351	103.111	92.9768	33.8418	36.8133	44.4024	71.306	87.525	91.6135	63.5133	60.8222	76.0171	33.1196	39.0662	39.4426	118.986	125.71	103.855	-	4	2660156	2662908	+	1850	protein_coding	AT4g05150/C17L7_70 [Source:UniProtKB/TrEMBL;Acc:Q940N7]	-
AT4G39960	82.0391	81.7115	81.172	116.933	102.687	81.4601	35.1517	48.9253	41.9503	28.8821	24.3443	29.2557	100.34	122.709	128.261	66.897	75.5993	70.9162	-	4	18533734	18536618	+	2023	protein_coding	AT4g39960/T5J17_130 [Source:UniProtKB/TrEMBL;Acc:Q940V1]	DnaJ_C
AT5G04800	70.4904	79.0658	72.0199	110.999	107.107	92.68	56.0432	47.7892	47.546	49.7189	55.6663	48.7212	93.2577	94.8193	93.4553	65.697	62.2181	68.3108	RPS17D	5	1387909	1389887	+	1424	protein_coding	40S ribosomal protein S17-4 [Source:UniProtKB/Swiss-Prot;Acc:Q9LZ17]	-
AT5G13850	88.3059	65.4592	72.579	115.412	86.2943	69.9229	46.8472	62.2013	65.8629	44.6015	55.4599	48.9077	65.9466	86.3765	86.0259	87.0553	80.4583	87.0974	NACA3	5	4471277	4472946	+	969	protein_coding	Nascent polypeptide-associated complex subunit alpha-like protein 3 [Source:UniProtKB/Swiss-Prot;Acc:Q6ICZ8]	-
AT2G36145	76.9563	59.8203	79.7558	69.909	41.6778	39.9813	83.5749	110.148	100.065	52.7589	51.3761	56.3724	55.3198	94.7058	103.159	71.6263	86.6747	80.3092	-	2	15168533	15169514	+	740	protein_coding	Expressed protein [Source:UniProtKB/TrEMBL;Acc:Q8VXY0]	-
AT5G52440	57.1161	71.0284	72.8198	49.2841	48.5672	50.0824	103.866	92.0301	93.0019	110.898	97.1446	112.339	60.0791	58.8239	58.3134	55.0053	66.3587	57.0061	TATB	5	21286735	21288913	+	1244	protein_coding	Sec-independent protein translocase protein TATB, chloroplastic [Source:UniProtKB/Swiss-Prot;Acc:Q9XH75]	-
AT5G67360	98.439	125.072	93.5926	50.9199	64.3853	78.0521	56.7015	62.0227	57.7402	53.5369	46.9714	50.0798	75.8388	86.6314	77.0965	74.6596	75.9414	85.4153	SBT1.7	5	26871891	26874850	-	2960	protein_coding	Subtilisin-like protease SBT1.7 [Source:UniProtKB/Swiss-Prot;Acc:O65351]	Peptidase_S8
AT5G43830	52.3257	48.6905	44.7632	29.5883	29.5991	36.7112	115.061	113.384	120.429	129.848	142.215	157.187	43.3434	44.274	46.075	54.7396	57.7533	47.0495	-	5	17622256	17624359	-	1213	protein_coding	Aluminum induced protein with YGL and LRDR motifs [Source:UniProtKB/TrEMBL;Acc:Q9FG81]	-
AT2G40100	45.66	42.6387	59.6032	32.2964	23.7272	25.4185	116.125	71.1878	67.9807	147.979	120.383	155.653	8.46904	11.4422	13.0078	117.315	134.171	119.076	LHCB4.3	2	16745628	16747424	+	1448	protein_coding	Chlorophyll a-b binding protein, chloroplastic [Source:UniProtKB/TrEMBL;Acc:A0A178VTY4]	-
AT2G33450	93.1368	48.6032	67.2894	85.3802	45.6201	29.8616	59.3563	89.6463	92.5609	47.3343	46.5167	48.5584	55.6672	84.3509	101.539	95.9009	104.623	115.667	RPL28	2	14173579	14174656	+	749	protein_coding	PRPL28 [Source:UniProtKB/TrEMBL;Acc:A0A178VYG9]	-
AT3G22960	56.8679	67.1017	64.5387	60.6207	69.435	56.4636	96.7788	90.156	89.6634	88.1188	93.0751	87.6182	57.3625	58.943	66.0556	65.701	72.3285	70.6131	PKP1	3	8139185	8142052	+	2256	protein_coding	Plastidial pyruvate kinase 1, chloroplastic [Source:UniProtKB/Swiss-Prot;Acc:Q9LIK0]	PK
AT3G51550	80.3914	78.4707	72.2101	61.5104	80.4942	75.5663	72.9894	69.7064	68.2139	68.9451	64.6184	72.7384	78.7615	80.927	77.7302	70.8207	69.4233	67.6939	FER	3	19117584	19120949	-	3191	protein_coding	Receptor-like protein kinase FERONIA [Source:UniProtKB/Swiss-Prot;Acc:Q9SCZ4]	Pkinase_Tyr
AT4G02570	102.125	99.7851	96.4712	60.2893	70.6593	75.8185	55.2011	53.8421	52.4557	52.3494	50.2599	57.7001	61.3082	57.3044	54.3534	106.613	104.958	99.51	CUL1	4	1128515	1133774	+	2932	protein_coding	AT4G02570 protein [Source:UniProtKB/TrEMBL;Acc:B9DGE3]	Cullin
AT1G04170	69.2413	87.5704	76.2825	90.0772	113.617	98.9082	51.1591	38.0411	38.6604	56.2776	57.4313	53.7192	88.9005	81.2617	77.5355	76.4834	77.9806	77.2567	EIF2 GAMMA	1	1096882	1099901	+	2026	protein_coding	Eukaryotic translation initiation factor 2 gamma subunit [Source:UniProtKB/TrEMBL;Acc:O64490]	GTP_EFTU
AT4G18040	82.7437	81.2364	81.9337	95.4212	103.137	98.1003	43.3732	36.6048	35.0134	49.1965	52.608	48.3793	73.7627	76.8642	76.3544	92.003	91.0775	91.8841	EIF4E1	4	10016530	10018232	-	983	protein_coding	Eukaryotic translation initiation factor 4E-1 [Source:UniProtKB/Swiss-Prot;Acc:O23252]	-
AT5G03940	63.3327	66.1678	69.6725	57.8095	59.8066	48.0413	83.3913	83.4312	80.2702	76.4655	85.4775	82.4689	81.3133	87.78	95.6388	57.5119	69.5884	60.6958	FFC	5	1060106	1063425	-	2022	protein_coding	SRP54CP [Source:UniProtKB/TrEMBL;Acc:A0A178UD49]	-
AT4G16990	52.6412	76.8639	57.8777	60.7527	69.1569	65.2519	85.3257	94.9688	106.907	89.9656	77.1654	92.9603	65.1123	61.729	62.2169	65.9144	54.2517	69.215	RLM3	4	9558571	9565569	+	4114	protein_coding	disease resistance protein (TIR-NBS class), putative [Source:TAIR;Acc:AT4G16990]	NB-ARC
AT1G01050	71.3306	83.4444	85.2979	90.3864	91.5709	99.9798	55.7673	50.7535	47.354	57.5543	51.0196	57.8972	83.1771	78.1789	74.0778	79.3081	82.0978	69.071	PPA1	1	31170	33171	-	1165	protein_coding	Soluble inorganic pyrophosphatase 1 [Source:UniProtKB/Swiss-Prot;Acc:Q93V56]	Pyrophosphatase
AT4G31500	86.1128	38.1052	27.4797	47.413	87.2307	71.7731	94.7189	89.5168	83.82	138.031	120.577	104.18	78.0383	73.5453	61.5273	31.8981	24.2774	49.988	CYP83B1	4	15273410	15275404	-	1900	protein_coding	Cytochrome P450 83B1 [Source:UniProtKB/Swiss-Prot;Acc:O65782]	p450
AT5G59690	55.4564	51.5224	46.5743	114.792	82.4816	83.1532	72.5324	87.3092	100.648	73.7549	95.0036	82.4008	54.7091	64.4816	74.3183	51.2209	53.9754	62.8911	-	5	24051474	24052218	+	745	protein_coding	Histone H4 [Source:UniProtKB/TrEMBL;Acc:Q6NR90]	-
AT2G27290	69.2701	81.4662	81.1659	52.7474	55.4266	55.3868	83.9136	95.9486	99.2824	79.9466	65.6746	89.409	49.8623	55.8883	61.2533	72.896	82.2999	75.2658	-	2	11678305	11679919	-	1041	protein_coding	At2g27290 [Source:UniProtKB/TrEMBL;Acc:Q9XIN6]	-
AT4G27130	104.316	93.0724	93.7904	110.061	103.264	95.8751	25.4327	27.7882	26.3258	21.422	25.7929	23.9943	71.5351	73.1016	74.7243	108.991	114.515	112.663	-	4	13604466	13606468	-	960	protein_coding	Protein translation factor SUI1 homolog 1 [Source:UniProtKB/Swiss-Prot;Acc:P41568]	SUI1
AT3G25690	31.942	48.4882	36.6176	68.2794	73.5803	83.4584	105.1	101.787	100.615	92.9474	80.503	101.192	99.9765	98.229	95.6774	28.3481	30.5948	25.3409	CHUP1	3	9352444	9357953	+	4447	protein_coding	Hydroxyproline-rich glycoprotein family protein [Source:UniProtKB/TrEMBL;Acc:A0A1I9LT48]	-
AT5G65620	66.4049	80.08	71.3491	56.7387	75.5464	64.2245	79.689	69.1306	74.6645	82.0003	68.2623	75.6792	74.0893	72.6252	69.9422	77.8322	72.4848	71.6377	-	5	26221829	26225903	+	2617	protein_coding	Zincin-like metalloproteases family protein [Source:TAIR;Acc:AT5G65620]	Peptidase_M3
AT3G12290	63.8234	64.1613	61.3766	64.7265	59.6933	55.6157	85.6981	92.7084	95.7202	91.1882	89.5527	98.4333	50.0716	52.2504	57.6244	75.4928	71.7458	72.0924	FOLD2	3	3919463	3921519	+	1221	protein_coding	Bifunctional protein FolD 2 [Source:UniProtKB/Swiss-Prot;Acc:Q9LHH7]	-
AT4G33070	209.451	117.045	175.199	40.525	45.2832	46.8608	1.52905	1.76829	0.666546	0.266202	1.55953	0.174309	23.1329	29.1944	35.374	180.09	226.938	164.459	PDC1	4	15952257	15954803	-	2213	protein_coding	Pyruvate decarboxylase 1 [Source:UniProtKB/Swiss-Prot;Acc:O82647]	TPP_enzyme_N
AT2G22500	155.059	60.6578	86.04	84.4395	91.0354	109.266	14.5122	12.2924	11.9075	27.2287	19.1221	23.1887	84.6994	90.4297	123.053	117.521	105.763	83.2479	PUMP5	2	9562774	9564850	-	2077	protein_coding	Mitochondrial uncoupling protein 5 [Source:UniProtKB/Swiss-Prot;Acc:Q9SJY5]	Mito_carr
AT3G11400	81.5422	67.1552	65.1654	119.986	101.741	89.3069	46.2899	43.6994	45.6258	44.9629	52.5842	48.8503	68.6634	78.1637	76.4071	89.5392	83.5451	94.0344	EIF3G1	3	3578234	3580569	+	1471	protein_coding	Eukaryotic translation initiation factor 3 subunit G [Source:UniProtKB/TrEMBL;Acc:F4J6A1]	RRM_1
AT5G55620	97.5898	144.161	116.239	50.8186	75.6828	72.0526	65.3781	38.9658	37.5407	55.7932	48.4154	61.8473	50.5936	45.2807	36.9976	95.4383	107.388	96.3854	-	5	22530007	22530987	+	981	protein_coding	At5g55620 [Source:UniProtKB/TrEMBL;Acc:Q8LC55]	-
AT3G50685	49.3491	34.605	48.1197	34.6824	26.3998	21.0863	105.342	107.164	106.942	137.825	137.518	147.248	30.8219	37.7381	51.9791	66.5525	86.6985	66.0577	-	3	18834155	18834834	-	680	protein_coding	AT3g50680/T3A5_60 [Source:UniProtKB/TrEMBL;Acc:Q941E5]	-
AT1G23190	56.6287	64.1457	62.9991	84.8508	119.626	126.613	50.2314	39.7084	39.3176	65.4508	56.5094	64.1643	70.4063	76.1637	76.2139	82.6705	82.5284	77.1083	PGM3	1	8219808	8224547	+	2251	protein_coding	Probable phosphoglucomutase, cytoplasmic 1 [Source:UniProtKB/Swiss-Prot;Acc:O49299]	PGM_PMM_III
AT1G78830	42.9955	28.7061	34.917	21.9639	41.1446	39.6214	142.841	120.647	111.032	151.739	156.867	172.757	50.954	51.5048	39.3911	28.8748	37.2765	21.5431	-	1	29636818	29638773	-	1956	protein_coding	EP1-like glycoprotein 2 [Source:UniProtKB/Swiss-Prot;Acc:Q9ZVA2]	B_lectin
AT1G66330	105.252	164.204	136.859	32.92	43.9941	51.6053	63.2878	50.7048	60.6996	53.7623	55.751	52.1499	58.2328	52.0342	48.9135	82.9821	88.5595	91.688	AAF	1	24729629	24732575	-	1808	protein_coding	Senescence-associated protein AAF, chlorolplastic [Source:UniProtKB/Swiss-Prot;Acc:Q9C8Y4]	-
AT1G79930	110.207	97.8443	90.2338	80.657	87.8655	78.4482	34.8349	37.5159	38.0636	37.6759	35.6452	31.7674	66.023	73.2667	67.5992	107.229	110.489	108.218	HSP70-14	1	30063448	30067589	-	3086	protein_coding	Heat shock 70 kDa protein 14 [Source:UniProtKB/Swiss-Prot;Acc:Q9S7C0]	HSP70
AT5G50250	61.201	75.6276	74.5716	72.5241	82.8507	73.0213	71.9011	62.3413	64.8804	65.1523	59.8449	67.4278	91.3457	85.7907	90.2104	61.0633	69.04	63.5965	CP31B	5	20452487	20454041	-	1136	protein_coding	RNA-binding protein CP31B, chloroplastic [Source:UniProtKB/Swiss-Prot;Acc:Q9FGS0]	RRM_1
AT4G23100	48.468	49.0196	48.5123	62.8835	68.9944	65.3228	97.4973	83.8738	78.5395	103.109	115.446	102.434	57.7759	61.3598	66.258	55.7893	59.8047	67.2319	GSH1	4	12102135	12107695	-	2784	protein_coding	Glutamate--cysteine ligase, chloroplastic [Source:UniProtKB/Swiss-Prot;Acc:P46309]	-
AT1G19920	56.9272	77.3571	63.1628	74.0947	85.3438	86.3893	74.8238	55.0775	54.3067	72.2181	77.4497	75.9801	94.4754	79.1017	83.4855	59.6599	58.7911	63.2046	APS2	1	6914518	6916823	-	1914	protein_coding	ATP sulfurylase 2 [Source:UniProtKB/Swiss-Prot;Acc:Q43870]	-
AT3G10060	68.9744	63.3809	70.2527	44.3529	36.6877	34.528	101.104	100.076	109.809	84.2668	81.221	100.693	34.5866	40.4454	48.0354	80.9202	98.7218	91.304	FKBP16-4	3	3102074	3104014	+	1123	protein_coding	Peptidylprolyl isomerase [Source:UniProtKB/TrEMBL;Acc:A0A178V516]	FKBP_C
AT2G31040	67.8323	91.8773	94.0341	43.6715	52.7479	51.3798	85.6099	68.8446	67.372	88.5438	80.2215	91.8224	42.5723	43.9393	45.936	83.0637	101.517	88.105	CGL160	2	13208624	13211188	-	1699	protein_coding	Protein CONSERVED ONLY IN THE GREEN LINEAGE 160, chloroplastic [Source:UniProtKB/Swiss-Prot;Acc:O82279]	-
AT1G53910	94.7647	96.7001	90.5144	54.3259	50.9272	55.9422	60.6575	57.3817	54.0935	63.8335	71.5865	74.6407	67.9306	62.2653	64.3616	92.4573	87.8308	88.6083	RAP2-12	1	20134844	20137013	+	1907	protein_coding	Ethylene-responsive transcription factor RAP2-12 [Source:UniProtKB/Swiss-Prot;Acc:Q9SSA8]	AP2
[truncated: 31,392 more rows]
