# Supplementary material for: Nucleotide Imbalance, Provoked by Downregulation of Aspartate Transcarbamoylase Impairs Cold Acclimation in Arabidopsis
Source: Molecules. 2023 Feb 7;28(4):1585. doi: 10.3390/molecules28041585 (PMC9959217; doi:10.3390/molecules28041585)
Supplement: Supplementary file 1 [file molecules-28-01585-s001.zip › Supplement Data S3.xlsx]

## Sheet: transcription factors
Supplemental Data S3:
Expression values of differential expressed transcription factors involved in cold acclimation. The analyzed DEGs were found in atc#1 mutant line and Col-0 at 22°C, 1 day 4°C and 4 days 4°C.
DEGs atc#1_22°C/Col-0_22°C were taken from Bellin et al., 2021b
		Log2(Fold change)
gene name	locus	atc#1 22°C/ Col-0 22°C	Col-0 1d 4°C/ Col-0 22°C	Col-0 3d 4°C 3d/Col-0 1d 4°C	atc#1 1d 4°C/ atc#1 22°C	atc#1 3d 4°C/ atc#1 1d 4°C
COR47	AT1G20440	-0.508084	6.01661	-3.18189	5.93563	-2.93105																																						BinName	description
COR15B	AT2G42530	#N/A	7.21356	-0.801335	8.54271	-1.0639																																						protein.synthesis.ribosomal protein.prokaryotic.chloroplast.30S subunit.S10	30S ribosomal protein S10, chloroplast, putative | chr3:4219775-4221630 REVERSE
COR413IM1	AT1G29395	-1.76475	3.73829	-1.29348	5.11401	-1.41079																																						protein.synthesis.ribosomal protein.prokaryotic.chloroplast.30S subunit.S11	Symbols: RPS11 | 30S chloroplast ribosomal protein S11 | chrC:78960-79376 REVERSE
COR413PM1	AT2G15970	#N/A	4.17662	-2.00599	3.95449	-1.90089																																						protein.synthesis.ribosomal protein.prokaryotic.chloroplast.30S subunit.S12	Symbols: RPS12A, RPS12 | chloroplast gene encoding ribosomal protein s12. The gene is located in three distinct loci on the chloroplast genome and is transpliced to make one transcript. | chrC:69611-69724 REVERSE
COR15A	AT2G42540	#N/A	7.35192	#N/A	8.27607	-1.0976																																						protein.synthesis.ribosomal protein.prokaryotic.chloroplast.30S subunit.S12	Symbols: RPS12B, RPS12 | chloroplast gene encoding ribosomal protein s12. The gene is located in three distinct loci on the chloroplast genome and is transpliced to make one transcript. | chrC:139856-140650 FORWARD
COR27	AT5G42900	#N/A	10.7351	-1.20397	10.6198	-1.65535																																						protein.synthesis.ribosomal protein.prokaryotic.chloroplast.30S subunit.S13	30S ribosomal protein S13, chloroplast (CS13) | chr5:4617650-4618912 REVERSE
COR413IM2	AT1G29390	-0.349794	0.865099	#N/A	1.10936	#N/A																																						protein.synthesis.ribosomal protein.prokaryotic.chloroplast.30S subunit.S13	30S ribosomal protein S13, chloroplast, putative | chr1:29230154-29231524 REVERSE
CORI3	AT4G23600	-2.16327	#N/A	-1.21934	1.59591	-0.979923																																						protein.synthesis.ribosomal protein.prokaryotic.chloroplast.30S subunit.S14	Symbols: RPS14 | 30S chloroplast ribosomal protein S14 | chrC:36938-37240 REVERSE
BHLH148	AT3G06590	-0.587418	-0.671093	-0.922563	#N/A	-1.27927																																						protein.synthesis.ribosomal protein.prokaryotic.chloroplast.30S subunit.S15	Symbols: RPS15 | encodes a chloroplast ribosomal protein S15, a constituent of the small subunit of the ribosomal complex | chrC:123296-123562 REVERSE
BHLH57	AT4G01460	-0.909673	-4.40591	1.73404	-2.75972	#N/A																																						protein.synthesis.ribosomal protein.prokaryotic.chloroplast.30S subunit.S16	Symbols: RPS16 | Homologous to the bacterial ribosomal protein S16 | chrC:5084-6188 REVERSE
BHLH128	AT1G05805	0.482885	-0.380987	-0.699421	-0.428099	#N/A																																						protein.synthesis.ribosomal protein.prokaryotic.chloroplast.30S subunit.S18	Symbols: RPS18 | chloroplast-encoded ribosomal protein S18 | chrC:67917-68222 FORWARD
BHLH71	AT5G46690	-0.770222	-3.52616	#N/A	-2.00287	#N/A																																						protein.synthesis.ribosomal protein.prokaryotic.chloroplast.30S subunit.S19	Symbols: RPS19 | Encodes a 6.8-kDa protein of the small ribosomal subunit. | chrC:84005-84283 REVERSE
BHLH146	AT4G30180	-2.01361	#N/A	#N/A	#N/A	#N/A																																						protein.synthesis.ribosomal protein.prokaryotic.chloroplast.30S subunit.S2	Symbols: RPS2 | Chloroplast ribosomal protein S2 | chrC:15013-15723 REVERSE
BHLH147	AT3G17100	-0.42078	-1.56206	#N/A	-1.5688	#N/A																																						protein.synthesis.ribosomal protein.prokaryotic.chloroplast.30S subunit.S20	chloroplast 30S ribosomal protein S20, putative | chr3:5116141-5117615 FORWARD
BHLH77	AT3G23690	-0.457219	-1.93822	0.414212	-1.3345	#N/A																																						protein.synthesis.ribosomal protein.prokaryotic.chloroplast.30S subunit.S3	encodes a chloroplast ribosomal protein S3, a constituent of the small subunit of the ribosomal complex | chrC:82826-83482 REVERSE
BHLH125	AT1G62975	1.42341	#N/A	#N/A	-1.92093	#N/A																																						protein.synthesis.ribosomal protein.prokaryotic.chloroplast.30S subunit.S31	Symbols: PSRP4 | PSRP4 (PLASTID-SPECIFIC RIBOSOMAL PROTEIN 4); structural constituent of ribosome | chr2:15980883-15981612 FORWARD
BHLH72	AT5G61270	0.401806	1.33893	#N/A	1.54931	-0.601529																																						protein.synthesis.ribosomal protein.prokaryotic.chloroplast.30S subunit.S4	Symbols: RPS4 | Chloroplast encoded ribosomal protein S4 | chrC:45223-45828 REVERSE
BHLH100	AT2G41240	-2.73933	-4.31836	5.03802	#N/A	-5.39621																																						protein.synthesis.ribosomal protein.prokaryotic.chloroplast.30S subunit.S5	ribosomal protein S5 family protein | chr2:14300772-14302430 REVERSE
BHLH62	AT3G07340	#N/A	-5.47025	3.63849	-4.22205	3.28363																																						protein.synthesis.ribosomal protein.prokaryotic.chloroplast.30S subunit.S30A	30S ribosomal protein, putative | chr5:8365601-8367460 FORWARD
BHLH150	AT3G05800	#N/A	3.11184	-1.54038	2.9341	-0.678033																																						protein.synthesis.ribosomal protein.prokaryotic.chloroplast.30S subunit.S7	Symbols: RPS7.1, RPS7 | encodes a chloroplast ribosomal protein S7, a constituent of the small subunit of the ribosomal complex | chrC:97478-97945 REVERSE
BHLH34	AT3G23210	#N/A	1.77384	-1.197	1.61913	-1.33277																																						protein.synthesis.ribosomal protein.prokaryotic.chloroplast.30S subunit.S7	Symbols: RPS7.2 | 30S chloroplast ribosomal protein S7 | chrC:140704-141171 FORWARD
BHLH48	AT2G42300	#N/A	-1.73041	0.949962	-1.71467	1.17909																																						protein.synthesis.ribosomal protein.prokaryotic.chloroplast.30S subunit.S8	Symbols: RPS8 | chloroplast 30S ribosomal protein S8 | chrC:80068-80472 REVERSE
BHLH167	AT1G10585	#N/A	6.39459	-3.24969	8.10556	-3.05022																																						protein.synthesis.ribosomal protein.prokaryotic.chloroplast.30S subunit.PSRP3	plastid-specific 30S ribosomal protein 3, putative / PSRP-3, putative | chr1:25757404-25758232 REVERSE
BHLH80	AT1G35460	#N/A	-2.10314	1.14283	-1.84292	0.890489																																						protein.synthesis.ribosomal protein.prokaryotic.chloroplast.50S subunit.L1	ribosomal protein L1 family protein | chr3:23444203-23446355 FORWARD
BHLH112	AT1G61660	#N/A	1.02621	-1.14719	1.24334	-1.03344																																						protein.synthesis.ribosomal protein.prokaryotic.chloroplast.50S subunit.L10	ribosomal protein L10 family protein | chr5:4341262-4342095 FORWARD
BHLH49	AT1G68920	#N/A	-1.26492	0.67579	-1.43366	0.659613																																						protein.synthesis.ribosomal protein.prokaryotic.chloroplast.50S subunit.L11	Symbols: MRPL11 | MRPL11 (MITOCHONDRIAL RIBOSOMAL PROTEIN L11); structural constituent of ribosome | chr4:16855902-16856674 FORWARD
BHLH66	AT2G24260	#N/A	1.9114	-2.2356	1.56665	-1.77706																																						protein.synthesis.ribosomal protein.prokaryotic.chloroplast.50S subunit.L12	ribosomal protein L12 family protein | chr4:17203031-17204312 REVERSE
BHLH70	AT2G46810	#N/A	-2.15823	0.843869	-1.8049	1.39085																																						protein.synthesis.ribosomal protein.prokaryotic.chloroplast.50S subunit.L12	ribosomal protein L12 family protein | chr3:1824376-1825663 REVERSE
BHLH154	AT2G31730	#N/A	-2.43122	3.20368	-2.41633	1.6456																																						protein.synthesis.ribosomal protein.prokaryotic.chloroplast.50S subunit.L13	Symbols: emb1473 | emb1473 (embryo defective 1473); structural constituent of ribosome | chr1:29575956-29577658 FORWARD
BHLH143	AT5G09460	#N/A	-1.81376	0.843146	-1.24507	0.504019																																						protein.synthesis.ribosomal protein.prokaryotic.chloroplast.50S subunit.L14	Symbols: RPL14 | encodes a chloroplast ribosomal protein L14, a constituent of the large subunit of the ribosomal complex | chrC:80696-81064 REVERSE
BHLH137	AT5G50915	#N/A	-2.52544	2.75045	-1.72575	1.85149																																						protein.synthesis.ribosomal protein.prokaryotic.chloroplast.50S subunit.L15	Symbols: RPL15 | RPL15; structural constituent of ribosome | chr3:9491055-9492635 REVERSE
BHLH47	AT3G47640	#N/A	0.789276	#N/A	1.09054	-1.82918																																						protein.synthesis.ribosomal protein.prokaryotic.chloroplast.50S subunit.L16	Symbols: RPL16 | chloroplast gene encoding a ribosomal protein L16, which is a constituent of 50S large ribosomal subunit | chrC:81189-82652 REVERSE
BHLH74	AT1G10120	#N/A	-0.795809	0.618997	-0.945336	1.35565																																						protein.synthesis.ribosomal protein.prokaryotic.chloroplast.50S subunit.L17	ribosomal protein L17 family protein | chr3:20067540-20068435 REVERSE
BHLH162	AT4G20970	#N/A	3.93718	-2.99679	3.07162	-2.57569																																						protein.synthesis.ribosomal protein.prokaryotic.chloroplast.50S subunit.L18	ribosomal protein L18 family protein | chr1:17867204-17868342 FORWARD
BHLH60	AT3G57800	#N/A	#N/A	-0.690523	0.758653	-0.797902																																						protein.synthesis.ribosomal protein.prokaryotic.chloroplast.50S subunit.L2	Symbols: RPL2.2 | encodes a chloroplast ribosomal protein L2, a constituent of the large subunit of the ribosomal complex | chrC:152806-154312 FORWARD
BHLH123	AT3G20640	#N/A	#N/A	#N/A	#N/A	-1.20752																																						protein.synthesis.ribosomal protein.prokaryotic.chloroplast.50S subunit.L2	Symbols: RPL2.1 | encodes a chloroplast ribosomal protein L2, a constituent of the large subunit of the ribosomal complex | chrC:84337-85843 REVERSE
BHLH149	AT1G09250	#N/A	0.377214	-1.72099	0.49523	-0.439288																																						protein.synthesis.ribosomal protein.prokaryotic.chloroplast.50S subunit.L20	Symbols: RPL20 | encodes a chloroplast ribosomal protein L20, a constituent of the large subunit of the ribosomal complex | chrC:68512-68865 REVERSE
BHLH78	AT5G48560	#N/A	-1.54802	1.81661	#N/A	1.12736																																						protein.synthesis.ribosomal protein.prokaryotic.chloroplast.50S subunit.L21	50S ribosomal protein L21, chloroplast / CL21 (RPL21) | chr1:13208736-13210418 FORWARD
DREB1A	AT4G25480	#N/A	4.69207	-2.57914	4.52766	-1.81034																																						protein.synthesis.ribosomal protein.prokaryotic.chloroplast.50S subunit.L22	ribosomal protein L22 family protein | chr1:19506435-19508874 FORWARD
DREB1C	AT4G25470	#N/A	5.15282	-1.84913	5.091	#N/A																																						protein.synthesis.ribosomal protein.prokaryotic.chloroplast.50S subunit.L22	Symbols: RPL22 | encodes a chloroplast ribosomal protein L22, a constituent of the large subunit of the ribosomal complex | chrC:83467-83949 REVERSE
DREB1F	AT1G12610	#N/A	#N/A	#N/A	#N/A	4.63251																																						protein.synthesis.ribosomal protein.prokaryotic.chloroplast.50S subunit.L22	ribosomal protein L22 family protein | chr4:14029009-14031040 REVERSE
DREB2A	AT5G05410	#N/A	5.80325	-2.45171	4.30398	-0.877298																																						protein.synthesis.ribosomal protein.prokaryotic.chloroplast.50S subunit.L23	Symbols: RPL23.2 | One of two chloroplast genes that encode chloroplast ribosomal protein L23, a constituent of the large subunit of the ribosomal complex | chrC:152506-152787 FORWARD
DREB2C	AT2G40340	2.81707	7.98225	-1.35217	5.61857	-1.24308																																						protein.synthesis.ribosomal protein.prokaryotic.chloroplast.50S subunit.L23	Symbols: RPL23.1, RPL23 | One of two chloroplast genes that encode chloroplast ribosomal protein L23, a constituent of the large subunit of the ribosomal complex | chrC:85862-86143 REVERSE
DREB2D	AT1G75490	1.53534	#N/A	#N/A	-1.37702	#N/A																																						protein.synthesis.ribosomal protein.prokaryotic.chloroplast.50S subunit.L24	KOW domain-containing protein | chr5:7935401-7937372 FORWARD
CBF5	AT3G57150	#N/A	1.73699	#N/A	1.44134	#N/A																																						protein.synthesis.ribosomal protein.prokaryotic.chloroplast.50S subunit.L27	Symbols: RPL27 | RPL27 (RIBOSOMAL PROTEIN LARGE SUBUNIT 27); structural constituent of ribosome | chr5:16410782-16412063 FORWARD
WRKY26	AT5G07100	1.30311	-1.05682	#N/A	-1.51366	1.04366																																						protein.synthesis.ribosomal protein.prokaryotic.chloroplast.50S subunit.L27	ribosomal protein L27 family protein | chr2:7341120-7342302 FORWARD
WRKY11	AT4G31550	#N/A	0.914001	#N/A	0.569759	1.12453																																						protein.synthesis.ribosomal protein.prokaryotic.chloroplast.50S subunit.L28	50S ribosomal protein L28, chloroplast (CL28) | chr2:14173579-14174533 FORWARD
WRKY12	AT2G44745	1.98442	#N/A	#N/A	#N/A	#N/A																																						protein.synthesis.ribosomal protein.prokaryotic.chloroplast.50S subunit.L3	Symbols: RPL3P | RPL3P (RIBOSOMAL PROTEIN L3 PLASTID); structural constituent of ribosome | chr3:5977817-5979652 REVERSE
WRKY17	AT2G24570	#N/A	1.0593	-1.00487	0.674251	#N/A																																						protein.synthesis.ribosomal protein.prokaryotic.chloroplast.50S subunit.L3	ribosomal protein L3 family protein | chr2:17894836-17895866 FORWARD
WRKY18	AT4G31800	#N/A	0.85941	2.21177	#N/A	2.5953																																						protein.synthesis.ribosomal protein.prokaryotic.chloroplast.50S subunit.L33	Symbols: RPL33 | encodes a chloroplast ribosomal protein L33, a constituent of the large subunit of the ribosomal complex | chrC:67488-67688 FORWARD
WRKY23	AT2G47260	#N/A	0.809708	#N/A	1.95232	-0.564019																																						protein.synthesis.ribosomal protein.prokaryotic.chloroplast.50S subunit.L36	Symbols: RPL36 | encodes a chloroplast ribosomal protein L36, a constituent of the large subunit of the ribosomal complex | chrC:79489-79602 REVERSE
WRKY28	AT4G18170	2.09092	1.62129	#N/A	1.06195	#N/A																																						protein.synthesis.ribosomal protein.prokaryotic.chloroplast.50S subunit.L4	Symbols: RPL4 | RPL4; poly(U) binding / structural constituent of ribosome | chr1:2249133-2250529 FORWARD
WRKY29	AT4G23550	1.33202	#N/A	#N/A	#N/A	0.975302																																						protein.synthesis.ribosomal protein.prokaryotic.chloroplast.50S subunit.PSRP5	Symbols: PSRP5 | PSRP5 (PLASTID-SPECIFIC 50S RIBOSOMAL PROTEIN 5) | chr3:21069411-21070356 REVERSE
WRKY3	AT2G03340	0.462366	#N/A	#N/A	-0.762788	#N/A																																						protein.synthesis.ribosomal protein.prokaryotic.chloroplast.50S subunit.PSRP6	Symbols: PSRP6 | PSRP6 (PLASTID-SPECIFIC 50S RIBOSOMAL PROTEIN 6) | chr5:5907775-5908335 FORWARD
WRKY30	AT5G24110	-1.60265	2.98924	-0.956851	4.36388	-0.802823																																						protein.synthesis.ribosomal protein.prokaryotic.mitochondrion.30S subunit.S10	Symbols: RPS10 | RPS10 (RIBOSOMAL PROTEIN S10); structural constituent of ribosome | chr3:7885668-7886820 FORWARD
WRKY33	AT2G38470	#N/A	-0.672822	1.4236	#N/A	1.5383																																						protein.synthesis.ribosomal protein.prokaryotic.mitochondrion.30S subunit.S14	Symbols: RPS14 | RPS14 (mitochondrial ribosomal protein S14); structural constituent of ribosome | chr2:14547784-14548758 REVERSE
WRKY40	AT1G80840	-0.978309	#N/A	1.68679	2.94087	#N/A																																						protein.synthesis.ribosomal protein.prokaryotic.mitochondrion.30S subunit.S2	Symbols: RPS2 | RPS2 (RIBOSOMAL PROTEIN S2); structural constituent of ribosome | chr3:867660-868578 REVERSE
WRKY46	AT2G46400	#N/A	-1.57465	2.12435	#N/A	#N/A																																						protein.synthesis.ribosomal protein.prokaryotic.mitochondrion.30S subunit.S31	unknown protein | chr2:9112856-9113330 FORWARD
WRKY47	AT4G01720	0.670697	#N/A	#N/A	-0.693769	#N/A																																						protein.synthesis.ribosomal protein.prokaryotic.mitochondrion.50S subunit.L29	ribosomal protein L29 family protein | chr1:2422241-2423655 FORWARD
WRKY53	AT4G23810	#N/A	1.39539	#N/A	#N/A	1.27768																																						protein.synthesis.ribosomal protein.prokaryotic.unknown organellar.30S subunit.S1	S1 RNA-binding domain-containing protein | chr1:26983744-26985990 FORWARD
WRKY58	AT3G01080	1.08525	-2.17312	1.95945	-2.42269	1.74663																																						protein.synthesis.ribosomal protein.prokaryotic.unknown organellar.30S subunit.S16	Symbols: SSR16 | SSR16 (SMALL SUBUNIT RIBOSOMAL PROTEIN 16); structural constituent of ribosome | chr4:16534855-16536171 REVERSE
WRKY59	AT2G21900	5.77652	#N/A	#N/A	#N/A	#N/A																																						protein.synthesis.ribosomal protein.prokaryotic.unknown organellar.30S subunit.S17	Symbols: emb1129 | emb1129 (embryo defective 1129); structural constituent of ribosome | chr1:18283032-18284202 FORWARD
WRKY6	AT1G62300	0.876406	2.65449	#N/A	2.02454	#N/A																																						protein.synthesis.ribosomal protein.prokaryotic.unknown organellar.30S subunit.S5	ribosomal protein S5 family protein | chr1:24105642-24109146 FORWARD
ATMYBL2	AT1G71030	0.637909	-1.52752	-1.1867	-1.41451	-1.79615																																						protein.synthesis.ribosomal protein.prokaryotic.unknown organellar.30S subunit.S6	Symbols: RFC3 | RFC3 (REGULATOR OF FATTY-ACID COMPOSITION 3); structural constituent of ribosome | chr3:5853059-5854906 REVERSE
MYB59	AT5G59780	1.20829	#N/A	-0.532867	-1.34884	#N/A																																						protein.synthesis.ribosomal protein.prokaryotic.unknown organellar.30S subunit.S6	ribosomal protein S6 family protein | chr3:6457690-6459627 REVERSE
MYB29	AT5G07690	-0.640636	#N/A	-0.612102	#N/A	#N/A																																						protein.synthesis.ribosomal protein.prokaryotic.unknown organellar.50S subunit.L1	ribosomal protein L1 family protein | chr2:17782308-17785063 FORWARD
MYB3	AT1G22640	0.755738	-1.94671	#N/A	-1.85023	-0.734964																																						protein.synthesis.ribosomal protein.prokaryotic.unknown organellar.50S subunit.L10	ribosomal protein L10 family protein | chr3:3937190-3938094 REVERSE
MYB112	AT1G48000	1.5031	1.69061	-1.38539	#N/A	#N/A																																						protein.synthesis.ribosomal protein.prokaryotic.unknown organellar.50S subunit.L18/L5	50S ribosomal protein-related | chr3:16468961-16470153 REVERSE
AtMYB50	AT1G57560	-1.3	-1.08685	1.53909	#N/A	#N/A																																						protein.synthesis.ribosomal protein.prokaryotic.unknown organellar.50S subunit.L12	ribosomal protein L12 family protein | chr4:17695496-17696270 FORWARD
AtMYB10	AT3G12820	-1.65479	-2.58178	#N/A	#N/A	#N/A																																						protein.synthesis.ribosomal protein.prokaryotic.unknown organellar.50S subunit.L17	ribosomal protein L17 family protein | chr5:3035040-3036561 REVERSE
MYB77	AT3G50060	-0.492526	-2.05481	2.77718	-1.53714	3.42525																																						protein.synthesis.ribosomal protein.prokaryotic.unknown organellar.50S subunit.L18	50S ribosomal protein L18 family | chr3:7055353-7056758 REVERSE
AtMYB93	AT1G34670	3.13993	#N/A	#N/A	#N/A	#N/A																																						protein.synthesis.ribosomal protein.prokaryotic.unknown organellar.50S subunit.L20	ribosomal protein L20 family protein | chr1:5727690-5729080 FORWARD
MYB28	AT5G61420	-0.411768	-0.749024	0.583352	-1.06262	0.665342																																						protein.synthesis.ribosomal protein.prokaryotic.unknown organellar.50S subunit.L25	INVOLVED IN: translation; LOCATED IN: mitochondrion; CONTAINS InterPro DOMAIN/s: Ribosomal protein L25/Gln-tRNA synthetase, anti-codon-binding (InterPro:IPR011035); BEST Arabidopsis thaliana protein match is: 50S ribosomal protein-related (TAIR:AT4G23620.1); Has 2346 Blast hits to 2345 proteins in 433 species: Archae - 0; Bacteria - 930; Metazoa - 0; Fungi - 0; Plants - 41; Viruses - 0; Other Euk…
MYB14	AT2G31180	4.51351	#N/A	#N/A	#N/A	#N/A																																						protein.synthesis.ribosomal protein.prokaryotic.unknown organellar.50S subunit.L30	ribosomal protein L30 family protein | chr5:22380996-22382028 FORWARD
LIMYB	AT5G05800	0.390345	-1.78975	0.849498	-2.07155	#N/A																																						protein.synthesis.ribosomal protein.prokaryotic.unknown organellar.50S subunit.L32	structural constituent of ribosome | chr1:9244981-9246603 REVERSE
MYB113	AT1G66370	-2.86734	#N/A	#N/A	#N/A	#N/A																																						protein.synthesis.ribosomal protein.prokaryotic.unknown organellar.50S subunit.L33	ribosomal protein L33 family protein | chr5:6266092-6266907 REVERSE
MYB111	AT5G49330	#N/A	5.67652	-0.887508	5.52098	-1.9296																																						protein.synthesis.ribosomal protein.prokaryotic.unknown organellar.50S subunit.L34	structural constituent of ribosome | chr3:4574521-4576048 FORWARD
ATMYB13	AT1G06180	#N/A	2.41474	-1.44624	4.30913	-1.40384																																						protein.synthesis.ribosomal protein.prokaryotic.unknown organellar.50S subunit.L35	50S ribosomal protein-related | chr4:12314583-12316715 REVERSE
MYB32	AT4G34990	#N/A	2.98263	#N/A	3.67308	-1.69456																																						protein.synthesis.ribosomal protein.prokaryotic.unknown organellar.50S subunit.L35	unknown protein | chr5:18484450-18486284 REVERSE
MYB20	AT1G66230	#N/A	-5.89446	#N/A	-4.6685	#N/A																																						protein.synthesis.ribosomal protein.prokaryotic.unknown organellar.50S subunit.L36	ribosomal protein L36 family protein | chr5:6810920-6812146 FORWARD
MYB34	AT5G60890	#N/A	-2.62276	0.833188	-2.37493	1.37971																																						protein.synthesis.ribosomal protein.prokaryotic.unknown organellar.50S subunit.L4	ribosomal protein L4 family protein | chr2:8659043-8661489 FORWARD
MYB4R1	AT3G18100	#N/A	1.7322	-0.534979	1.58195	-1.02515																																						protein.synthesis.ribosomal protein.prokaryotic.unknown organellar.50S subunit.L10A	60S ribosomal protein L10A (RPL10aA) | chr1:2636011-2637915 FORWARD
MYB12	AT2G47460	#N/A	3.99264	-1.92541	4.96629	-2.69167																																						protein.synthesis.ribosomal protein.prokaryotic.unknown organellar.50S subunit.L9	ribosomal protein L9 family protein | chr5:21518593-21520421 FORWARD
MYB30	AT3G28910	#N/A	-1.30056	1.27252	-1.67086	1.61521																																						protein.synthesis.ribosomal protein.prokaryotic.unknown organellar.50S subunit.unknown	50S ribosomal protein-related | chr5:5289565-5290202 REVERSE
MYB4	AT4G38620	#N/A	1.77402	#N/A	1.64988	#N/A																																						protein.synthesis.ribosomal protein.prokaryotic.unknown organellar.50S subunit.unknown	FUNCTIONS IN: molecular_function unknown; INVOLVED IN: biological_process unknown; LOCATED IN: chloroplast; EXPRESSED IN: 22 plant structures; EXPRESSED DURING: 13 growth stages; BEST Arabidopsis thaliana protein match is: 50S ribosomal protein-related (TAIR:AT5G16200.1); Has 14 Blast hits to 14 proteins in 3 species: Archae - 0; Bacteria - 0; Metazoa - 0; Fungi - 0; Plants - 14; Viruses - 0; Oth…
ATMYB48	AT3G46130	#N/A	-1.44434	0.92683	-1.73981	0.798606																																						protein.synthesis.ribosomal protein.prokaryotic.unknown organellar.unknown	ribosomal protein L7Ae/L30e/S12e/Gadd45 family protein | chr5:2631654-2633455 REVERSE
MYB7	AT2G16720	#N/A	2.65369	-0.606324	2.84766	-1.12943																																						protein.synthesis.ribosomal protein.eukaryotic.40S subunit.S10	40S ribosomal protein S10 (RPS10B) | chr5:16609153-16610692 REVERSE
MYB90	AT1G66390	#N/A	3.58715	#N/A	5.09488	#N/A																																						protein.synthesis.ribosomal protein.eukaryotic.40S subunit.S10	40S ribosomal protein S10 (RPS10C) | chr5:21355555-21357105 REVERSE
MYB44	AT5G67300	#N/A	1.70106	#N/A	1.36898	0.709009																																						protein.synthesis.ribosomal protein.eukaryotic.40S subunit.S11	Symbols: EMB1080 | EMB1080 (embryo defective 1080); structural constituent of ribosome | chr3:18140771-18142281 REVERSE
MYB96	AT5G62470	#N/A	1.6274	-0.951591	0.692686	#N/A																																						protein.synthesis.ribosomal protein.eukaryotic.40S subunit.S11	40S ribosomal protein S11 (RPS11B) | chr4:15001134-15002671 FORWARD
MYB73	AT4G37260	#N/A	1.00944	#N/A	#N/A	1.54897																																						protein.synthesis.ribosomal protein.eukaryotic.40S subunit.S11	Symbols: RPS11-BETA | RPS11-BETA (RIBOSOMAL PROTEIN S11-BETA); structural constituent of ribosome | chr5:8008010-8009436 REVERSE
AtMYB70	AT2G23290	#N/A	-0.845345	#N/A	-2.09866	2.52816																																						protein.synthesis.ribosomal protein.eukaryotic.40S subunit.S12	40S ribosomal protein S12 (RPS12C) | chr2:13639016-13640316 REVERSE
MYB94	AT3G47600	#N/A	#N/A	0.662859	#N/A	1.21123																																						protein.synthesis.ribosomal protein.eukaryotic.40S subunit.S13	Symbols: ATRPS13A, RPS13, PFL2 | ATRPS13A (ARABIDOPSIS THALIANA RIBOSOMAL PROTEIN S13A); structural constituent of ribosome | chr4:37084-38312 FORWARD
AtMYB47	AT1G18710	#N/A	#N/A	2.47147	#N/A	1.95502																																						protein.synthesis.ribosomal protein.eukaryotic.40S subunit.S13	40S ribosomal protein S13 (RPS13A) | chr3:22460189-22461779 REVERSE
MYB15	AT3G23250	#N/A	#N/A	#N/A	#N/A	2.71018																																						protein.synthesis.ribosomal protein.eukaryotic.40S subunit.S14	40S ribosomal protein S14 (RPS14A) | chr2:15169818-15171353 FORWARD
MYB109	AT3G55730	#N/A	1.4612	-1.17315	1.47777	-1.32494																																						protein.synthesis.ribosomal protein.eukaryotic.40S subunit.S15	Symbols: RPS15 | RPS15 (CYTOSOLIC RIBOSOMAL PROTEIN S15); structural constituent of ribosome | chr1:1141604-1143053 REVERSE
MYB51	AT1G18570	#N/A	-1.90707	2.12408	-1.18406	1.18198																																						protein.synthesis.ribosomal protein.eukaryotic.40S subunit.S15	40S ribosomal protein S15 (RPS15D) | chr5:2955113-2956673 REVERSE
MYB55	AT4G01680	#N/A	-2.10692	2.75931	#N/A	1.87004																																						protein.synthesis.ribosomal protein.eukaryotic.40S subunit.S16	40S ribosomal protein S16 (RPS16C) | chr5:6090049-6090758 REVERSE
																																												protein.synthesis.ribosomal protein.eukaryotic.60S subunit.P1	60S acidic ribosomal protein P1 (RPP1B) | chr4:345952-347184 REVERSE
																																												protein.synthesis.ribosomal protein.eukaryotic.60S subunit.P2	60S acidic ribosomal protein P2 (RPP2D) | chr3:16163850-16164931 FORWARD
																																												protein.synthesis.ribosomal protein.eukaryotic.60S subunit.P2	60S acidic ribosomal protein P2 (RPP2C) | chr3:10682097-10682731 FORWARD
																																												protein.synthesis.ribosomal protein.eukaryotic.60S subunit.P2	60S acidic ribosomal protein P2 (RPP2A) | chr2:11818696-11819578 FORWARD
																																												protein.synthesis.ribosomal protein.eukaryotic.60S subunit.P2	60S acidic ribosomal protein P2 (RPP2B) | chr2:11816772-11817867 FORWARD
																																												protein.synthesis.ribosomal protein.eukaryotic.60S subunit.P3	60S acidic ribosomal protein P3 (RPP3A) | chr4:13159484-13160495 REVERSE
																																												protein.synthesis.ribosomal protein.eukaryotic.60S subunit.P3	60S acidic ribosomal protein P3 (RPP3B) | chr5:23206802-23207926 REVERSE
																																												protein.synthesis.ribosomal protein.eukaryotic.60S subunit.L9	60S ribosomal protein L9 (RPL90D) | chr4:6462953-6464544 REVERSE
																																												protein.synthesis.ribosomal protein.eukaryotic.60S subunit.L9	Symbols: PGY2 | PGY2 (PIGGYBACK2); structural constituent of ribosome | chr1:12023275-12024783 FORWARD
																																												protein.synthesis.ribosomal protein.eukaryotic.60S subunit.L9	60S ribosomal protein L9 (RPL90B) | chr1:12010901-12012524 FORWARD
																																												protein.synthesis.ribosomal protein.eukaryotic.60S subunit.unknown	60S ribosomal protein-related | chr3:21701534-21703114 FORWARD
																																												protein.synthesis.ribosomal protein.eukaryotic.60S subunit.unknown	60S ribosomal protein-related | chr2:17765480-17766888 FORWARD
																																												protein.synthesis.ribosomal protein.eukaryotic.60S subunit.unknown	FUNCTIONS IN: molecular_function unknown; INVOLVED IN: biological_process unknown; LOCATED IN: mitochondrion; BEST Arabidopsis thaliana protein match is: 60S ribosomal protein-related (TAIR:AT5G40080.1); Has 124 Blast hits to 124 proteins in 48 species: Archae - 0; Bacteria - 0; Metazoa - 65; Fungi - 23; Plants - 25; Viruses - 0; Other Eukaryotes - 11 (source: NCBI BLink). | chr4:5780470-5782186 …
																																												protein.synthesis.ribosomal protein.unknown.small subunit.S4	RNA-binding S4 domain-containing protein | chr5:5141103-5142866 FORWARD
																																												protein.synthesis.ribosomal protein.unknown.small subunit.S9	ribosomal protein S9 family protein | chr3:18194154-18196727 REVERSE
																																												protein.synthesis.ribosomal protein.unknown.large subunit.L18/L5	structural constituent of ribosome | chr1:2838789-2840955 FORWARD
																																												protein.synthesis.ribosomal protein.unknown.large subunit.L18/L5	structural constituent of ribosome | chr3:7962443-7963378 FORWARD
																																												protein.synthesis.ribosomal protein.unknown.large subunit.L23	ribosomal protein L23 family protein | chr4:18504537-18505338 FORWARD
																																												protein.synthesis.ribosomal protein.unknown.unknown	FUNCTIONS IN: molecular_function unknown; INVOLVED IN: biological_process unknown; EXPRESSED IN: 21 plant structures; EXPRESSED DURING: 14 growth stages; BEST Arabidopsis thaliana protein match is: structural constituent of ribosome (TAIR:AT1G22110.1); Has 479 Blast hits to 317 proteins in 60 species: Archae - 0; Bacteria - 25; Metazoa - 81; Fungi - 16; Plants - 88; Viruses - 0; Other Eukaryotes …
																																												protein.synthesis.ribosomal protein.unknown.unknown	unknown protein | chr3:9655657-9656545 REVERSE
																																												protein.synthesis.ribosomal protein.unknown.unknown	unknown protein | chr3:20788670-20789924 FORWARD
																																												protein.synthesis.misc ribosomal protein	Symbols: ATPK1, ATPK6, ATS6K1, PK6, PK1, S6K1 | PK1 (PROTEIN-SERINE KINASE 1); kinase/ protein binding / protein kinase/ protein serine/threonine kinase | chr3:2651447-2654212 REVERSE
																																												protein.synthesis.misc ribosomal protein	Symbols: ATPK19, ATS6K2, S6K2, ATPK2 | S6K2 (ARABIDOPSIS THALIANA SERINE/THREONINE PROTEIN KINASE 2); kinase/ protein kinase | chr3:2648509-2651160 REVERSE
																																												protein.synthesis.misc ribosomal protein	ribosomal protein L11 methyltransferase-related | chr5:21892124-21894267 FORWARD
																																												protein.synthesis.misc ribosomal protein	RNA binding / protein binding | chr4:8978006-8978876 FORWARD
																																												protein.synthesis.misc ribosomal protein	unknown protein | chr3:19822745-19823406 FORWARD
																																												protein.synthesis.misc ribosomal protein	peptidyl-tRNA hydrolase family protein | chr5:15303336-15305548 FORWARD
																																												protein.synthesis.misc ribosomal protein	peptidyl-tRNA hydrolase family protein | chr5:5270170-5271921 REVERSE
																																												protein.synthesis.misc ribosomal protein.BRIX	brix domain-containing protein | chr1:19711237-19713230 FORWARD
																																												protein.synthesis.misc ribosomal protein.BRIX	Symbols: IMP4 | IMP4 | chr1:23664834-23667367 REVERSE
																																												protein.synthesis.misc ribosomal protein.BRIX	brix domain-containing protein | chr3:5214084-5216261 REVERSE
																																												protein.synthesis.misc ribosomal protein.BRIX	Symbols: MEE49 | MEE49 (maternal effect embryo arrest 49) | chr4:677054-679237 REVERSE
																																												protein.synthesis.misc ribosomal protein.BRIX	brix domain-containing protein | chr3:8480025-8482157 FORWARD
																																												protein.synthesis.misc ribosomal protein.BRIX	Symbols: PPAN | PPAN (PETER PAN-LIKE PROTEIN) | chr5:24815608-24817611 FORWARD
