# Supplementary material for: Nucleotide Imbalance, Provoked by Downregulation of Aspartate Transcarbamoylase Impairs Cold Acclimation in Arabidopsis
Source: Molecules. 2023 Feb 7;28(4):1585. doi: 10.3390/molecules28041585 (PMC9959217; doi:10.3390/molecules28041585)
Supplement: Supplementary file 1 [file molecules-28-01585-s001.zip › Supplement Data S2.xlsx]

## Sheet: ribosomal proteins
Supplemental Data S2:
Expression values of differential expressed genes coding for ribosomal protein. The analyzed DEGs were found in atc#1 mutant line and Col-0 at 22°C, 1 day 4°C and 4 days 4°C. DEGs atc#1_22°C/Col-0_22°C were taken from Bellin et al., 2021b
The selected genes are from Molina et al., 2020 and from Mapman
					Log2(Fold change)
Localization	Subunit	Name	ATG number	Subunit	atc#1 22°C/ Col-0 22°C	Col-0 1d 4°C/ Col-0 22°C	atc#1 1d 4°C/ atc#1 22°C	Col-0 3d 4°C 3d/Col-0 1d 4°C	atc#1 3d 4°C/ atc#1 1d 4°C
chloroplast	30S subunit.PSRP3	-	AT1G68590	30S		-0.832251
chloroplast	30S subunit.S10	RPS10	AT3G13120	30S		-0.560494		-0.338786
chloroplast	30S subunit.S13	RPS13	AT1G77750	30S		-0.497972		1.29772	0.657473
chloroplast	30S subunit.S13	RPS13	AT5G14320	30S		-0.339754		-1.00296	-0.3932
chloroplast	30S subunit.S20	RPS20	AT3G15190	30S		0.272578		-0.472714
chloroplast	30S subunit.S20	-	AT3G15200	30S		2.24335	1.434
chloroplast	30S subunit.S30A	-	AT5G24490	30S		-1.81532	-2.01873	-1.31235	0.752007
chloroplast	30S subunit.S31	RPS31	AT2G38140	30S		0.334806		-0.674464
chloroplast	30S subunit.S5	RPS5	AT2G33800	30S		-0.318917		-0.608374
chloroplast	50S subunit.L1	RPL1	AT3G63490	50S	0.607126	0.433999		-0.912312
chloroplast	50S subunit.L10	-	AT3G12370	50S		0.639123
chloroplast	50S subunit.L10	RPL10	AT5G13510	50S	0.812502	0.761546		-0.674256
chloroplast	50S subunit.L11	RPL11	AT1G32990	50S				-0.96511	-0.481735
chloroplast	50S subunit.L11	MRPL11	AT4G35490	50S		0.484333		-0.493401
chloroplast	50S subunit.L12	-	AT3G06040	50S		0.307468		0.753841	0.619634
chloroplast	50S subunit.L12	RPL12A	AT3G27830	50S	0.471293			-0.635926
chloroplast	50S subunit.L12	-	AT4G36420	50S		-0.460792		1.00486
chloroplast	50S subunit.L13	RPL13	AT1G78630	50S		-0.322089		-0.675751
chloroplast	50S subunit.L15	RPL15	AT3G25920	50S		0.294708		-0.919802
chloroplast	50S subunit.L17	RPL17	AT3G54210	50S		-0.244172		-0.731897
chloroplast	50S subunit.L18	RPL18	AT1G48350	50S		-0.221887		-0.464747
chloroplast	50S subunit.L19	-	AT5G11750	50S		0		0.948942	0.723811
chloroplast	50S subunit.L21	RPL21	AT1G35680	50S		-0.306325		-0.63434	-0.424754
chloroplast	50S subunit.L21	RPL21M	AT4G30930	50S		0		0.751815
chloroplast	50S subunit.L22	-	AT1G52370	50S		1.55714	1.5016	-0.588194	-0.796511
chloroplast	50S subunit.L22	-	AT4G28360	50S		-0.467604		1.03459	0.897594
chloroplast	50S subunit.L24	-	AT5G23535	50S		0.658069	0.497296	0.47495
chloroplast	50S subunit.L24	RPL24	AT5G54600	50S				-0.710563	-0.385018
chloroplast	50S subunit.L27	-	AT2G16930	50S			-0.620141
chloroplast	50S subunit.L27	RPL27	AT5G40950	50S	-0.345263	-0.627394		-0.556374
chloroplast	50S subunit.L28	RPL28	AT2G33450	50S	0.760525	1.16577
chloroplast	50S subunit.L3	RPL3A	AT2G43030	50S		-0.262553		-0.629714
chloroplast	50S subunit.L3	RPL3B	AT3G17465	50S		1.01883	0.51635
chloroplast	50S subunit.L31	RPL31	AT1G75350	50S				-0.73164
chloroplast	50S subunit.L4	RPL4	AT1G07320	50S	0.263354		-0.549302	-1.06642
chloroplast	50S subunit.L5	RPL5	AT4G01310	50S	0.424496			-0.640883
chloroplast	50S subunit.L6	RPL6	AT1G05190	50S				-0.756789
chloroplast	50S subunit.L9	RPL9	AT3G44890	50S				-0.474369
chloroplast	50S subunit.PSRP5	AAAS	AT3G56900	50S		0.683531		0.509556
chloroplast	50S subunit.PSRP5	PSRP5	AT3G56910	50S		0.629645		-1.36401
chloroplast	50S subunit.PSRP6	PSRP6	AT5G17870	50S		0.243484
eukaryotic	40S subunit.S10	RPS10A	AT4G25740	40S				0.385983
eukaryotic	40S subunit.S10	RPS10B	AT5G41520	40S		0.391913	0.457483	0.520519	0.404993
eukaryotic	40S subunit.S10	RPS10C	AT5G52650	40S		0.337249	0.403257	0.540877
eukaryotic	40S subunit.S11	RPS11A	AT3G48930	40S		0.681993	0.59281	0.621461	0.37152
eukaryotic	40S subunit.S11	RPS11B	AT4G30800	40S		1.01515		0.827957	0.629721
eukaryotic	40S subunit.S11	RPS11C	AT5G23740	40S			0.480803	0.951096	0.504989
eukaryotic	40S subunit.S12	RPS12A	AT1G15930	40S				0.66473	0.642008
eukaryotic	40S subunit.S12	RPS12C	AT2G32060	40S		0.922805	0.854366	0.495285	0.358379
eukaryotic	40S subunit.S13	RPS13A	AT3G60770	40S			0.612371	0.553266
eukaryotic	40S subunit.S13	RPS13B	AT4G00100	40S		0.390324	0.512431	0.546882	0.367673
eukaryotic	40S subunit.S14	RPS14A	AT2G36160	40S		0.522732	0.487284	0.503436
eukaryotic	40S subunit.S14	RPS14B	AT3G11510	40S				0.575845	0.271896
eukaryotic	40S subunit.S14	RPS14C	AT3G52580	40S				0.530982
eukaryotic	40S subunit.S15	RPS15A	AT1G04270	40S		0.272522	0.455984	0.754551	0.435451
eukaryotic	40S subunit.S15	RPS15D	AT5G09510	40S		0.708265	0.833254	0.660736	0.262095
eukaryotic	40S subunit.S15A	RPS15AB	AT2G19720	40S	0.990716	1.09479		0.578908	0.785009
eukaryotic	40S subunit.S15A	RPS15AD	AT3G46040	40S			0.349701	0.411453
eukaryotic	40S subunit.S15A	RPS15AE	AT4G29430	40S			-0.737358	0.736284
eukaryotic	40S subunit.S15A	RPS15AF	AT5G59850	40S		0.274967	0.628464	0.937165	0.509539
eukaryotic	40S subunit.S16	RPS16C	AT5G18380	40S		0.787482	0.374287	0.389989	0.426362
eukaryotic	40S subunit.S17	RPS17A	AT2G04390	40S			0.406825	0.429112
eukaryotic	40S subunit.S17	RPS17B	AT2G05220	40S		-0.560248		0.714622
eukaryotic	40S subunit.S17	RPS17C	AT3G10610	40S				0.78461
eukaryotic	40S subunit.S17	RPS17D	AT5G04800	40S		0.363359	0.556633	0.661449	0.34636
eukaryotic	40S subunit.S18	RPS18C	AT1G22780	40S		0.290901	0.287575	0.62082	0.566389
eukaryotic	40S subunit.S18	RPS18C	AT1G34030	40S		0.591099	0.59249	0.674203	0.546708
eukaryotic	40S subunit.S18	RPS18C	AT4G09800	40S			0.334756	0.757729	0.300922
eukaryotic	40S subunit.S19	RPS19A	AT3G02080	40S				0.550097	0.598825
eukaryotic	40S subunit.S19	RPS19C	AT5G61170	40S		0.759947	0.704577	0.700861	0.516456
eukaryotic	40S subunit.S2	RPS2A	AT1G58380	40S		1.48264	1.00476
eukaryotic	40S subunit.S2	RPS2C	AT2G41840	40S		0.751471			0.487832
eukaryotic	40S subunit.S2	RPS2D	AT3G57490	40S		1.0857	1.12471	0.552388
eukaryotic	40S subunit.S20	RPS20C	AT3G45030	40S		0.301435	0.566574	0.745161	0.326882														0	0
eukaryotic	40S subunit.S20	RPS20B	AT3G47370	40S		0.768456	0.907863	0.431541
eukaryotic	40S subunit.S20	RPS20C	AT5G62300	40S			0.305006	0.602184	0.279546
eukaryotic	40S subunit.S21	RPS21B	AT3G53890	40S				0.532361	0.430009
eukaryotic	40S subunit.S23	RPS23B	AT5G02960	40S				0.647506	0.419683
eukaryotic	40S subunit.S24	RPS24A	AT3G04920	40S		-0.367041		0.679634	0.369604
eukaryotic	40S subunit.S24	RPS24B	AT5G28060	40S		0.373266	0.376528	0.539532	0.489573
eukaryotic	40S subunit.S25	-	AT2G16365	40S	0.672537	1.22714	0.482732
eukaryotic	40S subunit.S25	RPS25B	AT2G21580	40S	0.52942	1.75458	0.948108
eukaryotic	40S subunit.S25	RPS25D	AT4G34555	40S			0.553069
eukaryotic	40S subunit.S25	RPS25E	AT4G39200	40S	0.403326	0.588729
eukaryotic	40S subunit.S26	RPS26B	AT2G40510	40S		1.11077
eukaryotic	40S subunit.S26	RPS26A	AT2G40590	40S		1.10406			0.556623
eukaryotic	40S subunit.S26	RPS26C	AT3G56340	40S				0.54309	0.396057
eukaryotic	40S subunit.S27	RPS27A	AT2G45710	40S		1.22452	1.17776
eukaryotic	40S subunit.S27	RPS27B	AT3G61110	40S		0.500056	0.612907	0.615812
eukaryotic	40S subunit.S27	RPS27D	AT5G47930	40S		0.651483	0.655769	0.646558
eukaryotic	40S subunit.S28	RPS28A	AT3G10090	40S		1.37825
eukaryotic	40S subunit.S28	RPS28A	AT5G03850	40S				0.620826
eukaryotic	40S subunit.S28	RPS28C	AT5G64140	40S			0.565243	0.873559
eukaryotic	40S subunit.S29	RPS29C	AT3G43980	40S	0.832296	0.857699			0.958698
eukaryotic	40S subunit.S29	RPS29C	AT3G44010	40S				0.766664	0.33808
eukaryotic	40S subunit.S29	RPS29C	AT4G33865	40S				0.580439	0.48338
eukaryotic	40S subunit.S3	RPS3A	AT2G31610	40S				0.614773	0.44443
eukaryotic	40S subunit.S3	RPS3B	AT3G53870	40S		0.468069		0.450648
eukaryotic	40S subunit.S3	RPS3C	AT5G35530	40S		0.266019
eukaryotic	40S subunit.S30	RPS30A	AT2G19750	40S		0.807458	0.561918	0.608817
eukaryotic	40S subunit.S30	RPS30A	AT4G29390	40S		-1.08435		1.52677
eukaryotic	40S subunit.S30	RPS30A	AT5G56670	40S	1.26615	2.12125			0.712248
eukaryotic	40S subunit.S3A	RPS3AA	AT3G04840	40S		0.400209	0.49664	0.790512	0.554017
eukaryotic	40S subunit.S3A	RPS3AB	AT4G34670	40S		0.694529	0.539999	0.589201	0.454549
eukaryotic	40S subunit.S4	RPS4A	AT2G17360	40S		0.69024	0.631223	0.563358	0.47354
eukaryotic	40S subunit.S4	RPS4B	AT5G07090	40S				0.915812	0.621551
eukaryotic	40S subunit.S4	RPS4D	AT5G58420	40S		1.08335	0.940092	0.486988	0.449459
eukaryotic	40S subunit.S5	RPS5A	AT2G37270	40S		0.669341	0.688602	0.678224	0.47168
eukaryotic	40S subunit.S5	RPS5B	AT3G11940	40S		0.300486	0.401294	0.502928	0.272926
eukaryotic	40S subunit.S6	RPS6A	AT4G31700	40S		0.61735	0.69359	0.573232	0.323809
eukaryotic	40S subunit.S6	RPS6B	AT5G10360	40S		0.418513	0.339437	0.489848
eukaryotic	40S subunit.S7	RPS7A	AT1G48830	40S		0.249171	0.29627
eukaryotic	40S subunit.S7	RPS7B	AT3G02560	40S		0.553129	0.922073	0.67703
eukaryotic	40S subunit.S7	RPS7C	AT5G16130	40S		0.350978	0.412061	0.675921	0.632269
eukaryotic	40S subunit.S8	-	AT5G06360	40S		0.792879	0.985228	0.446234
eukaryotic	40S subunit.S8	RPS8A	AT5G20290	40S		0.336027	0.306011	0.488391	0.393012
eukaryotic	40S subunit.S8	RPS8B	AT5G59240	40S		1.84364	1.94852
eukaryotic	40S subunit.S9	RPS9B	AT5G15200	40S		0.606068	0.325334	0.388945
eukaryotic	40S subunit.S9	RPS9C	AT5G39850	40S		-1.67902	-1.66926	1.52922
eukaryotic	40S subunit.SA	RPSAA	AT1G72370	40S		0.435356	0.413739	0.528421	0.344685
eukaryotic	40S subunit.SA	RPSAb	AT3G04770	40S		0.734804	0.605472	0.425354
eukaryotic	60S subunit.L1	-	AT1G06380	60S		0.878319	0.983889		-0.467534
eukaryotic	60S subunit.L10	RPL10A	AT1G14320	60S		0.263007	0.326693	0.53728	0.348165
eukaryotic	60S subunit.L10	RPL10C	AT1G66580	60S		0.953905	1.54768
eukaryotic	60S subunit.L10A	RPL10AB	AT2G27530	60S		0.38397	0.652483	0.85684	0.385621
eukaryotic	60S subunit.L10A	RPL10AC	AT5G22440	60S				0.980885	0.643048
eukaryotic	60S subunit.L11	RPL11C	AT3G58700	60S		0.55823	0.501442	0.564667
eukaryotic	60S subunit.L11	RPL11C	AT5G45775	60S	0.502107	1.11692		0.514106	0.671877
eukaryotic	60S subunit.L12	RPL12A	AT2G37190	60S		0.615634		0.625428	0.349049
eukaryotic	60S subunit.L12	RPL12B	AT3G53430	60S		0.473696	0.590924	0.363464
eukaryotic	60S subunit.L12	RPL12C	AT5G60670	60S		0.431978	0.408805	0.704433	0.621269
eukaryotic	60S subunit.L13	-	AT3G01790	60S		0.582996		0.747459
eukaryotic	60S subunit.L13	RPL13B	AT3G49010	60S		0.267867	0.592415	0.946909	0.595879
eukaryotic	60S subunit.L13	RPL13D	AT5G23900	60S				0.469593
eukaryotic	60S subunit.L13A	-	AT3G07110	60S		0.541253	0.514241	0.675197	0.519206
eukaryotic	60S subunit.L13A	RPL13AB	AT3G24830	60S		0.720183	0.509959
eukaryotic	60S subunit.L13A	RPL13AD	AT5G48760	60S		0.767747	0.963027
eukaryotic	60S subunit.L14	RPL14B	AT4G27090	60S	0.389424	0.620129
eukaryotic	60S subunit.L15	RPL15A	AT4G16720	60S		0.318676	0.493627	0.821309	0.444486
eukaryotic	60S subunit.L15	RPL15B	AT4G17390	60S			0.484903	0.678558	0.369041
eukaryotic	60S subunit.L16	RPL11A	AT2G42740	60S				0.63316
eukaryotic	60S subunit.L16	RPL11C	AT4G18730	60S				0.585511	0.424285
eukaryotic	60S subunit.L17	RPL17A	AT1G27400	60S		0.566751	0.454424	0.852044	0.528366
eukaryotic	60S subunit.L17	RPL17B	AT1G67430	60S		0.887191	0.522152	0.427313
eukaryotic	60S subunit.L18	RPL18B	AT3G05590	60S		-0.282135		0.974119	0.5145
eukaryotic	60S subunit.L18	RPL18C	AT5G27850	60S		0.533533	0.458137	0.623475	0.447735
eukaryotic	60S subunit.L18A	RPL18AA	AT1G29970	60S		0.500428	0.448739	-0.630001	-0.517482
eukaryotic	60S subunit.L18A	-	AT2G34480	60S				0.788315	0.390802
eukaryotic	60S subunit.L18A	RPL18AC	AT3G14600	60S			0.383221	0.604634	0.285354
eukaryotic	60S subunit.L19	RPL19A	AT1G02780	60S		0.438461		0.465575	0.452156
eukaryotic	60S subunit.L19	RPL19B	AT3G16780	60S		0.897549
eukaryotic	60S subunit.L19	RPL19C	AT4G02230	60S		0.859066
eukaryotic	60S subunit.L21	RPL21A	AT1G09590	60S		0.577503	0.557227	0.783685	0.561825
eukaryotic	60S subunit.L21	RPL21A	AT1G09690	60S		0.583873		0.455767	0.349304
eukaryotic	60S subunit.L21	RPL21E	AT1G57660	60S			0.339223	0.600954	0.355569
eukaryotic	60S subunit.L21	RPL21E	AT1G57860	60S		0.735637	0.509859	0.429171
eukaryotic	60S subunit.L22	RPL22B	AT3G05560	60S		0.357539	0.377842	0.427691
eukaryotic	60S subunit.L22	RPL22C	AT5G27770	60S		0.643479	0.434349	0.467914
eukaryotic	60S subunit.L23	RPL23A	AT1G04480	60S		0.630065	0.661599	0.481183
eukaryotic	60S subunit.L23	RPL23A	AT3G04400	60S				0.618226	0.349112
eukaryotic	60S subunit.L23A	RPL23AA	AT2G39460	60S		0.479759	0.409221	0.557577	0.368376
eukaryotic	60S subunit.L23A	RPL23AB	AT3G55280	60S		1.02283	0.845878	0.540273	0.447054
eukaryotic	60S subunit.L24	RPL24A	AT2G36620	60S		0.559635	0.455955	0.912954	0.637909
eukaryotic	60S subunit.L24	-	AT2G44860	60S		1.51406	1.33856
eukaryotic	60S subunit.L24	RPL24B	AT3G53020	60S		1.05699	0.58821	0.696291	0.609161
eukaryotic	60S subunit.L26	RPL26A	AT3G49910	60S		0.832323	0.480418	0.449583	0.472336
eukaryotic	60S subunit.L26	RPL26B	AT5G67510	60S		-0.431277	-0.482194	1.05982	0.672674
eukaryotic	60S subunit.L27	RPL27A	AT2G32220	60S		1.85289		0.554617	0.671862
eukaryotic	60S subunit.L27	RPL27B	AT3G22230	60S	0.446669	0.807907	0.394598	0.828689	0.55948
eukaryotic	60S subunit.L27	RPL27C	AT4G15000	60S		0.331633	0.269891	0.721693	0.446298
eukaryotic	60S subunit.L27A	RPL27AC	AT1G70600	60S	0.659592	1.22232	0.510887		0.448946
eukaryotic	60S subunit.L28	RPL28A	AT2G19730	60S		0.78196	0.529282	0.600585	0.442262
eukaryotic	60S subunit.L28	RPL28C	AT4G29410	60S		0.499768	0.700932	0.796504
eukaryotic	60S subunit.L29	-	AT3G06680	60S	0.583556	1.21658	0.577508	0.492874	0.418933
eukaryotic	60S subunit.L29	RPL29A	AT3G06700	60S	0.477866	1.11454	0.661622	0.720838	0.455372
eukaryotic	60S subunit.L3	ARP1	AT1G43170	60S		0.505933	0.661613	0.73817	0.537064
eukaryotic	60S subunit.L3	ARP2	AT1G61580	60S		1.27224	0.929213	0.518622	0.79142
eukaryotic	60S subunit.L30	-	AT1G22110	60S			2.55268
eukaryotic	60S subunit.L30	RPL30B	AT1G77940	60S		0.715791	0.599702	0.666582	0.399281
eukaryotic	60S subunit.L30	RPL30C	AT3G18740	60S				0.63018
eukaryotic	60S subunit.L31	RPL31A	AT2G19740	60S	0.57207	1.41449	0.799066	0.572859	0.526782
eukaryotic	60S subunit.L31	RPL31B	AT4G26230	60S	0.91237	1.19184
eukaryotic	60S subunit.L31	RPL31C	AT5G56710	60S	0.347418	1.10254	0.555032	0.5304	0.392505
eukaryotic	60S subunit.L32	RPL32A	AT4G18100	60S		0.646088	0.867776	0.87114	0.299572
eukaryotic	60S subunit.L32	RPL32B	AT5G46430	60S		0.623389	0.350445
eukaryotic	60S subunit.L34	RPL34A	AT1G26880	60S	0.459902	1.21452	0.580664
eukaryotic	60S subunit.L34	RPL34B	AT1G69620	60S		1.07356
eukaryotic	60S subunit.L34	-	AT3G20260	60S		-0.640457
eukaryotic	60S subunit.L34	RPL34C	AT3G28900	60S	0.626446	1.15531			0.669295
eukaryotic	60S subunit.L34	-	AT5G15260	60S		0.481951	0.610255	-0.584806	-0.963909
eukaryotic	60S subunit.L34	-	AT5G39785	60S		1.23915	1.71709
eukaryotic	60S subunit.L35	RPL35B	AT2G39390	60S		0.902255	0.839435	0.467671	0.353785
eukaryotic	60S subunit.L35	RPL35A	AT3G09500	60S			0.310328	0.541473
eukaryotic	60S subunit.L35	-	AT5G02610	60S		0.298709	0.529726	0.491719
eukaryotic	60S subunit.L35A	RPL35AA	AT1G07070	60S		1.67218	0.973904	0.673796	0.89012
eukaryotic	60S subunit.L35A	RPL35AB	AT1G41880	60S	0.818932	1.08925			0.67396
eukaryotic	60S subunit.L35A	RPL35AC	AT1G74270	60S		1.34632
eukaryotic	60S subunit.L35A	RPL35AD	AT3G55750	60S	0.724408	1.21408			0.610262
eukaryotic	60S subunit.L36	RPL36A	AT2G37600	60S		-1.18908	-1.10468	1.10314	0.968576
eukaryotic	60S subunit.L36	RPL36C	AT5G02450	60S		1.20982	0.656783
eukaryotic	60S subunit.L36A	RPL36AB	AT3G23390	60S	-0.496411	-0.470501		0.854428	0.411873
eukaryotic	60S subunit.L36A	-	AT4G14320	60S		0.761324	0.565572	0.758956	0.606128
eukaryotic	60S subunit.L37	RPL37A	AT1G15250	60S		0.612806
eukaryotic	60S subunit.L37	RPL37B	AT1G52300	60S				0.601218	0.305231
eukaryotic	60S subunit.L37	RPL37C	AT3G16080	60S		0.56972	0.455979	0.674868	0.443603
eukaryotic	60S subunit.L37A	RPL37AC	AT3G60245	60S		0.785347	0.447246	0.692096	0.513794
eukaryotic	60S subunit.L38	RPL38A	AT2G43460	60S		0.578916		0.596833	0.37652
eukaryotic	60S subunit.L38	RPL38A	AT3G59540	60S		0.960898	0.738601	0.590988	0.43662
eukaryotic	60S subunit.L39	-	AT2G25210	60S		1.75356
eukaryotic	60S subunit.L39	RPL39B	AT3G02190	60S		1.04629	1.20786
eukaryotic	60S subunit.L39	RPL39A	AT4G31985	60S		0.645064
eukaryotic	60S subunit.L4/L1	RPL4A	AT3G09630	60S		0.822604	0.866622	0.380638
eukaryotic	60S subunit.L4/L1	RPL4D	AT5G02870	60S		0.413191	0.488951	0.705921	0.561109
eukaryotic	60S subunit.L40	RPL40B	AT2G36170	60S		0.249726		0.83366	0.608441
eukaryotic	60S subunit.L40	RPL40B	AT3G52590	60S		0.595861	0.483119	0.586857	0.343189
eukaryotic	60S subunit.L41	RPL41G	AT1G56045	60S		1.07891	0.54632	0.763835
eukaryotic	60S subunit.L41	RPL41G	AT3G08520	60S	0.707521	1.45617
eukaryotic	60S subunit.L41	RPL41G	AT3G11120	60S	0.915729	1.40918			0.58093
eukaryotic	60S subunit.L41	RPL41G	AT3G56020	60S		1.17718
eukaryotic	60S subunit.L5	ATL5	AT3G25520	60S		0.421258	0.367039	0.692083	0.392824
eukaryotic	60S subunit.L5	RPL5B	AT5G39740	60S		0.508542	0.456425	0.746776	0.33933
eukaryotic	60S subunit.L6	RPL6A	AT1G18540	60S		0.284972	0.466525	0.848685	0.495645
eukaryotic	60S subunit.L6	RPL6C	AT1G74050	60S			0.401901	0.609866	0.311404
eukaryotic	60S subunit.L6	RPL6B	AT1G74060	60S		0.405268		0.447813	0.35314
eukaryotic	60S subunit.L7	RPL7A	AT1G80750	60S		1.45713	1.57971	0.48136
eukaryotic	60S subunit.L7	RPL7B	AT2G01250	60S		0.382394	0.473849	0.636792	0.37366
eukaryotic	60S subunit.L7	-	AT2G44120	60S		0.405091	0.649975	0.744224
eukaryotic	60S subunit.L7/L30/S12	-	AT4G22380	60S		1.66412	1.63146
eukaryotic	60S subunit.L7A	RPL7AA	AT2G47610	60S		0.556021	0.48864	0.519351	0.302408
eukaryotic	60S subunit.L7A	RPL7AB	AT3G62870	60S		0.692307	0.444116	0.711186	0.534323
eukaryotic	60S subunit.L7A	-	AT4G12600	60S		0.340278	0.79277	0.992967
eukaryotic	60S subunit.L7A	-	AT5G20160	60S		2.0993	2.38729	0.55458
eukaryotic	60S subunit.L8	RPL8A	AT2G18020	60S		0.517676		0.336455	0.407015
eukaryotic	60S subunit.L8	RPL8C	AT4G36130	60S		0.756505	0.586595	0.485964
eukaryotic	60S subunit.L9	RPL9B	AT1G33120	60S	-0.39904		0.727322	0.733011
eukaryotic	60S subunit.L9	RPL9B	AT1G33140	60S			0.585538	0.735423
eukaryotic	60S subunit.L9	RPL9D	AT4G10450	60S		1.18259	1.2734	0.531253
eukaryotic	60S subunit.P0	-	AT1G25260	60S		1.20658	1.44632	0.348973
eukaryotic	60S subunit.P0	RPP0A	AT2G40010	60S				1.55731	1.70487
eukaryotic	60S subunit.P0	RPP0B	AT3G09200	60S		0.242241	0.402815	0.861436	0.594284
eukaryotic	60S subunit.P0	RPP0C	AT3G11250	60S				0.699522	0.661441
eukaryotic	60S subunit.P1	RPP1A	AT1G01100	60S				0.407307
eukaryotic	60S subunit.P1	RPP1B	AT4G00810	60S		0.598969		0.505912	0.519237
eukaryotic	60S subunit.P1	RPP1C	AT5G47700	60S				0.452732	0.439577
eukaryotic	60S subunit.P2	RPP2B	AT2G27710	60S		0.34038		0.455934
eukaryotic	60S subunit.P2	-	AT2G27720	60S		0.314504		0.45402
eukaryotic	60S subunit.P2	RPP2C	AT3G28500	60S		0.794794
eukaryotic	60S subunit.P2	RPP2D	AT3G44590	60S		0.442354	0.488155	0.602929
eukaryotic	60S subunit.P3	RPP3A	AT4G25890	60S		0.943096
eukaryotic	60S subunit.P3	RPP3B	AT5G57290	60S	0.747542	1.26182			0.598964
eukaryotic	60S subunit.unknown	-	AT2G42650	60S		1.22666	0.781886	-0.808246	-0.801791
eukaryotic	60S subunit.unknown	-	AT3G58660	60S	0.427931	2.23267	1.81127		-0.300542
eukaryotic	60S subunit.unknown	-	AT4G09012	60S		-1.19147		1.20071
eukaryotic	60S subunit.unknown	-	AT5G40080	60S				1.05856	0.971532
eukaryotic	60S subunitt.L7/L30/S12	-	AT5G08180	60S		1.05286	1.35891	0.642226
eukaryotic	660S subunit.L14	RPL14A	AT2G20450	60S		0.796743	0.748316	0.556204
Localization	Subunit	Name	ATG number	Subunit	atc#1 22°C/ Col-0 22°C	Col-0 1d 4°C/ Col-0 22°C	atc#1 1d 4°C/ atc#1 22°C	Col-0 3d 4°C 3d/Col-0 1d 4°C	atc#1 3d 4°C/ atc#1 1d 4°C
chloroplast	30S subunit.S11	RPS11	ATCG00750	30S	3.7333	5.94995		-4.16117	-1.35375
chloroplast	30S subunit.S12	RPS12A	ATCG00065	30S		5.72101	2.34628	-4.21377	-2.04007
chloroplast	30S subunit.S12	RPS12B	ATCG01230	30S		4.07309		-4.26546
chloroplast	30S subunit.S14	RPS14	ATCG00330	30S		7.39571	3.28963	-5.35917	-3.94454
chloroplast	30S subunit.S15	RPS15	ATCG01120	30S		10.4868	4.27553	-4.18811	-3.56036
chloroplast	30S subunit.S16	RPS16	ATCG00050	30S		9.14019	9.55905	-4.30947	-5.19328
chloroplast	30S subunit.S18	RPS18	ATCG00650	30S		7.62695	4.45384	-4.13884	-3.86522
chloroplast	30S subunit.S19	RPS19	ATCG00820	30S		5.83208	4.17742	-4.05276
chloroplast	30S subunit.S2	RPS2	ATCG00160	30S	1.76677	5.4939	1.62118	-3.99624
chloroplast	30S subunit.S3	RPS3	ATCG00800	30S	3.19789	3.81278	0.433619	-3.63576	-0.942755
chloroplast	30S subunit.S4	RPS4	ATCG00380	30S	2.49589	7.33786	2.62179	-4.57249	-3.44254
chloroplast	30S subunit.S7	RPS7-A	ATCG00900	30S		3.75662		-4.84526
chloroplast	30S subunit.S7	RPS7-A	ATCG01240	30S		4.99111		-3.26668
chloroplast	30S subunit.S8	RPS8	ATCG00770	30S	3.63584	5.25469		-4.08556	-1.54833
chloroplast	50S subunit.L14	RPL14	ATCG00780	50S	2.93534	3.37484		-3.85266	-1.19791
chloroplast	50S subunit.L16	RPL16	ATCG00790	50S	3.23286	3.30124		-3.5754	-1.0907
chloroplast	50S subunit.L2	rpl2-A	ATCG01310	50S		2.2009		-2.87587	-2.22985
chloroplast	50S subunit.L20	RPL20	ATCG00660	50S		6.12518	2.80379	-4.16189	-2.73957
chloroplast	50S subunit.L22	RPL22	ATCG00810	50S	3.4808	4.16902		-3.72386	-1.01744
chloroplast	50S subunit.L23	RPL23-A	ATCG00840	50S		5.48471		-3.8154
chloroplast	50S subunit.L23	RPL23-A	ATCG01300	50S		3.39674
chloroplast	50S subunit.L32	RPL32	ATCG01020	50S	1.01981			-1.26934	-0.551012
chloroplast	50S subunit.L33	RPL33	ATCG00640	50S		6.99319	4.73955	-4.08904	-3.87065
chloroplast	50S subunit.L36	RPL36	ATCG00760	50S	3.95255	5.94844		-4.23195	-1.55536
